# Supplementary material for: World’s human migration patterns in 2000–2019 unveiled by high-resolution data
Source: Nat Hum Behav. 2023 Sep 7;7(11):2023–37. doi: 10.1038/s41562-023-01689-4 (PMC10663150; doi:10.1038/s41562-023-01689-4)
Supplement: Supplementary file 4 — Description, resolution, timespan and sources of each collected dataset. [file 41562_2023_1689_MOESM4_ESM.xlsx]

## Sheet: Metadata for files
Supplementary data for
Niva et al
Global human migration in 2000-2019 and its socio-climatic drivers
The supplementary data includes following information
Sheet	Content
data_sources	Sources for the data (mostly deaths and births data) used to create the net-migration dataset
cntry_meta_deaths	Scale and origin of input data used for death ratio dataset for each country
cntry_meta_births	Scale and origin of input data used for birth ratio dataset for each country
missing_data_deaths	List of missing sub-national death data and how that was processes (see Methods in main text for different approaches). Corresponding subnational unit names available in subnat_ratio_deaths sheet.
missing_data_births	List of missing sub-national birth data and how that was processes (see Methods in main text for different approaches). Corresponding subnational unit names available in subnat_ratio_births sheet.
cntry_ratio_deaths	Death ratio for each country and year
cntry_ratio_births	Birth ratio for each country and year
subnat_ratio_deaths	Death ratio for each subnational unit and year
subnat_ratio_births	Birth ratio for each subnational unit and year

## Sheet: data_sources
Data	Description	Resolution	Timespan	Source	Note:
POPULATION
WorldPop population counts	Population counts for 2000-2020	1km, gridded	2000-2020	https://www.worldpop.org/project/categories?id=3
WorldPop population density	Population density for 2000-2020	1km, gridded	1990-2018	https://www.worldpop.org/project/categories?id=18
Age and sex structures	Estimates of total number of people per grid broken down by sex and age groupings	1km, gridded	2000-2020	https://www.worldpop.org/geodata/listing?id=65
OTHER
Life expectancy	Subnational life expectancy for 1990-2019	Sub-national		https://globaldatalab.org/
Human Development Index	Human Development Index for 1990-2019			https://globaldatalab.org/
GLOBAL / SEMIGLOBAL DEATH AND BIRTH DATA
Deaths (EUROSTAT)	Deaths in Europe	NUTS3 -level (Europe)	1990-2018	https://appsso.eurostat.ec.europa.eu/nui/show.do?dataset=demo_r_deaths&lang=en
Births (EUROSTAT)	Births in Europe	NUTS3 -level (Europe)	1990-2018	https://appsso.eurostat.ec.europa.eu/nui/show.do?dataset=demo_r_births&lang=en
StatCompiler	Crude Birth Rate	Sub-national	1990s-2016s	https://www.statcompiler.com/en/	collection of census data at sub-national level. Births data (under indicator data) at least is available for many countries												https://www.statcompiler.com/en/#cc=AF,AL,AO,AM,AZ,BD,BJ,BO,BR,BF,BU,KH,CM,CF,TD,CO,KM,CG,CD,CI,DR,EG,ER,SZ,ET,GA,GM,GH,GU,GN,GY,HT,HN,IA,ID,JO,KK,KE,KY,LS,LB,MD,MW,MV,ML,MR,MB,MA,MZ,MM,NM,NP,NC,NI,NG,PK,PG,PY,PE,PH,RW,ST,SN,SL,ZA,TJ,TZ,TL,TG,TR,TM,UG,UA,UZ,VN,YE,ZM,ZW&ucc=&ic=FE_FRTR_W_CBR&scl=1000,534001,534002,534003,534004,534005,534006,534007,534008,534009,534010,534011,534012,534013,534014,…
Subnational deaths for OECD countries	Crude death rate for small and large subnational units.	Sub-national	2001-2018	https://stats.oecd.org/Index.aspx?DataSetCode=REGION_ECONOM
SUBNATIONAL DEATH AND BIRTH DATA
AFRICA
South Africa Death	Estimates of Mortality Rate by province from household census 2011	Sub-national	2011	http://www.statssa.gov.za/publications/D03015/D03015.pdf	https://www.samrc.ac.za/sites/default/files/files/2016-07-04/SANBDReport.pdf
South Africa Death Limpopo Province	Death rates for Limpopo province ZA	Sub-national	1997-2001	https://www.samrc.ac.za/sites/default/files/files/2017-05-26/mortalityreport2003.pdf
South Africa Death by province	Deaths by province Census 2016	Sub-national	2011&2016	http://cs2016.statssa.gov.za/wp-content/uploads/2016/07/NT-30-06-2016-RELEASE-for-CS-2016-_Statistical-releas_1-July-2016.pdf	http://cs2016.statssa.gov.za/?portfolio_page=total-population
South Africa Death by province	ESTIMATES OF PROVINCIAL MORTALITY, SOUTH AFRICAN NATIONAL BURDEN OF DISEASE STUDY 2000	Sub-national	2000	https://www.samrc.ac.za/sites/default/files/files/2017-07-03/estimate.pdf
Kenya deaths	Analytical Report on Mortality Volume VI.pdf, Crude death rate for counties	Sub-national	2009	https://www.knbs.or.ke/?page_id=3142
Kenya deaths	Analytical Report on Mortality Volume V.pdf, Crude death rate for counties	Sub-national	1989 and 1999	https://www.knbs.or.ke/?page_id=3142
Kenya births deaths	STATISTICAL ABSTRACT for each year	Sub-national	2010-2019	https://www.knbs.or.ke/?page_id=3142
Ethiopia births and deaths	Crude birth and death rate by region	Sub-national	1984, 1994, 2007	https://www.statsethiopia.gov.et/census-1994/
Tanzania	Crude birth and death rate by region	Sub-national	2002, 2012	https://www.nbs.go.tz/index.php/en/census-surveys/population-and-housing-census
Tanzania census	Crude birth and death rate by region	Sub-national	2002, 2012	http://www.tsed.go.tz/CensusInfoTanzania/libraries/aspx/Home.aspx	https://www.nbs.go.tz/nbs/takwimu/references/2002popcensus.pdf
Nigeria Births and deaths	Number of births and deaths by state, National Population Commission of Nigeria: "The current coverage of VR is both laughable and unacceptable with the following coverage benchmarks: Birth registration 38% Death registration <10%"	Sub-national	2014-2018	https://www.nationalpopulation.gov.ng/publications/	https://cutt.ly/bkgk6YK
Nigeria Vital statistics	National Population Commission. 2008. Report on Births, Deaths and Stillbirths Registration in Nigeria, 1994-2007.	COULD BE USEFUL BUT CAN'T FIND ONLINE		http://www.ibenaija.org/uploads/1/0/1/2/10128027/report_on_birth-death-stillbirth-registration.pdf
Zimbabwe births and deaths	CDR and CBR by province	Sub-national	2012	http://www.zimstat.co.zw/wp-content/uploads/publications/Population/population/census-2012-national-report.pdf
Zambia birth and death	cdr and CBR by province	Sub-national	2011-(2035)	https://zambia.opendataforafrica.org/ZMPHC2015/population-and-demographic-projections-2011-2035
Zambia birth and death	cdr and CBR by province	Sub-national	2016-2017	https://zambia.opendataforafrica.org/ZMPHC2015/population-and-demographic-projections-2011-2035
Mauritius birth and death	CDR, CBR and numbers by district	Sub-national	1972,..., 1995-2019 annual	https://health.govmu.org/Pages/Statistics/Health/Mauritius.aspx
Algeria births and deaths	Number of births and deaths by province	Sub-national	2011, 2017-2019	https://algeria.opendataforafrica.org/qqqckxg/birth-death-and-marriage-statistics-of-algeria
Algeria births and deaths	Number of births and deaths by province	Sub-national	2000-2019	https://www.ons.dz/spip.php?rubrique182
Lesotho births	Number of births	Sub-national	2004	https://lesotho.opendataforafrica.org/apps/atlas/ranks/Number-of-births?baseRegion=LS-E
Lesotho births and deaths	Number of births and deaths by province	Sub-national	2017-2019	http://www.bos.gov.ls/Publications.htm
Libya births and deaths	Number of births and deaths by province	Sub-national	2008, 2010	https://libya.opendataforafrica.org/dgyxbff/population-and-percentage-of-vital-events-2008
Morocco birth and deaths rural urban	CDR and CBR by rural urban	Rural-Urban	2005-2011	https://morocco.opendataforafrica.org/data/#menu=topic
Benin birth death	CDR and CBR by province	Sub-national	2002	https://insae.bj/statistiques/statistiques-demographiques	https://benin.opendataforafrica.org/apps/atlas/ranks/Crude-Death-Rate?baseRegion=BJ-OU
Liberia births and deaths	CDR and CBR by rural urban 2020 and number of births by province 2008	Sub-national	2008, 2020	https://www.lisgis.net/page1.php?&7d5f44532cbfc489b8db9e12e44eb820=Mzg1
Sierra Leone births	CBR by province	Sub-national	2004
Togo births and deaths	CBR by province and prefecture and CDR by province	Sub-national	(1970, 1981), 2010	https://inseed.tg/statistiques-demographiques/
Seychelles births	number of births by province	Sub-national	2016-2019	https://www.nbs.gov.sc/downloads/data-acquisition-census/population-and-vital-statistics
Senegal births and deaths	CDR and CBR by province	Sub-national	2013	http://www.ansd.sn/index.php?option=com_ansd&view=titrepublication&id=28
Madagascar births and deaths	CDR and CBR by province	Sub-national	2018	https://www.instat.mg/
Madagascar births and deaths	CDR and CBR by province	Sub-national	1993	https://madagascar.opendataforafrica.org/MGCD2015/census-data-for-madagascar
Sao Tome births and deaths	CDR and CBR by province	Sub-national	2001, 2012	https://www.ine.st/index.php/publicacao/documentos/category/44-estrutura-e-dinamica-da-pop
Mozambique births and deaths	Rural urban deaths	Rural-Urban	2017	http://www.ine.gov.mz/iv-rgph-2017/mocambique/11-mortalidade-e-fecundidade
Mozambique deaths	Number of deaths by province	Sub-national	2007	http://www.ine.gov.mz/operacoes-estatisticas/inqueritos/inquerito-sobre-causas-de-mortalidade
Namibia births and deaths	Numbers, CDR and CBR by province	Sub-national	b 1991, both 2001, 2011, 2016	https://nsa.org.na/page/publications/
Botswana births and deaths	Numbers, CDR and CBR by province	Sub-national	1989-1999, 2011-2018	https://www.statsbots.org.bw/latest-publications?title=&field_keywords_value=&field_release_date_value%5Bmin%5D%5Bdate%5D=&field_release_date_value%5Bmax%5D%5Bdate%5D=&field_sector_nid=782
Angola births and deaths estimates	CDR and CBR estimates by province	Sub-national	b regist. 2010-2011, 2014-	ine.gov.ao/publicacoes/31-populacao-e-sociedade/324-projeccao-da-populacao-2015-2050?highlight=WyJuYXRhbGlkYWRlIl0=
Niger death rate	CMR by province (Find a way to get 2007 & 2008 downloaded or need to be read from opendataforafrica)	Sub-national	2007, 2008, 2010	https://niger.opendataforafrica.org/apps/atlas/Maradi/Crude-Mortality-Rate
Cote d Ivoire births and deaths for 2 provinces	Number of births and deaths for provinces Montagnes and Abidjan	Sub-national, 2 provinces	2000-2007	http://www.ins.ci/index.php?option=com_content&view=article&id=118&Itemid=99	https://docs.google.com/document/d/0BzEIvEhTW5AiZE5OaWFBWTBTcGs/edit	https://docs.google.com/document/d/0BzEIvEhTW5AicGd4LWNwQjZDSFE/edit	https://data.gouv.ci/donnee/data_details/volume-annuel-des-naissances-grossesses-mariages-et-dcs-par-commune-abidjan-de-2000-2008599
Malawi birth and death	Crude birth and death rate by region	Sub-national	1998, 2008, 2018	https://malawi.opendataforafrica.org/fgioqkb/malawi-statistics-2011	http://www.nsomalawi.mw/index.php?option=com_content&view=article&id=226:2018-malawi-population-and-housing-census&catid=8:reports&Itemid=6
Mali birth and death	Number of births and deaths by province	Sub-national	2009	https://mali.opendataforafrica.org/apps/atlas/ranks/Total-Death?baseRegion=ML-6
Mali deaths	CDR per day	Sub-national	2012	http://mali.countrystat.org/documents/detail/fr/c/454313/
Eritrea births	CBR by region	Sub-national	2002, 2010	https://www.unicef.org/eritrea/resources_17043.html
Tunisia births and deaths	CBR and CDR by governorate	Sub-national	1990-2018 births, 2014-2018 deaths	http://dataportal.ins.tn/en/DataAnalysis?1mu8r52zkE2vKgOkGJ1w
SOUTH AND CENTRAL AMERICA
Latin America Vital statistics				https://www.redatam.org/redbin/RpWebEngine.exe/Portal?lang=eng
Ecuador Deaths by province	Ecuador Deaths by province	Sub-national	1990-2019	https://public.tableau.com/profile/instituto.nacional.de.estad.stica.y.censos.inec.#!/vizhome/Registroestadsticodedefuncionesgenerales_15907230182570/Men	Tableau format
Ecuador Deaths by province	Ecuador Deaths by province	Sub-national	2008-2019	Excel
Cuba deaths by province	Study about the unspecified death in Cuba for years 2005-2007 combined values	Sub-national	2005-2007	http://scielo.sld.cu/scielo.php?script=sci_arttext&pid=S0864-34662010000200003
Cuba deaths by province	Cuban Annual Health Statistics 2019, deaths by province on p. 30	Sub-national	2019	https://files.sld.cu/bvscuba/files/2020/05/Anuario-Electr%C3%B3nico-Espa%C3%B1ol-2019-ed-2020.pdf
Cuba deaths by province	Cuban National health statistics for years 1995-2019	Sub-national	1995-2019	https://temas.sld.cu/estadisticassalud/publicaciones-2/anuario-estadistico-de-salud/
Cuba deaths by province	Births and deaths by province	Sub-national	2013-2020	https://www.researchgate.net/profile/Patricia_Alonso_Galban/research
Bolivia deaths by province	Crude death rates and their underestimation	Sub-national	1990-1995, 2000-2005	https://www.paho.org/spanish/sha/be_v23n2-mortalidadbolivial.htm	http://cidbimena.desastres.hn/docum/ops/publicaciones/Epidemiologico/EB_v23n2.pdf	http://www.ops.org.bo/files/condsalud/situaciondemografica/2-segundaparte.html
Argentina (births and) deaths	Number of deaths by province in csv format	Sub-national	2005-2018	http://www.deis.msal.gov.ar/index.php/base-de-datos/
Argentina (births and) deaths	Crude death rates by province (pdf report)	Sub-national	1980-2018	http://www.deis.msal.gov.ar/index.php/serie-5-estadisticas-vitales/
Guatemala crude death rate	Crude death rate by department	Sub-national	2005-2017	https://www.ine.gob.gt/ine/vitales/
El Salvador deaths by province	Number of hospital registered deaths by province	Sub-national	2007-2011	https://www.transparencia.gob.sv/institutions/minsal/documents/estadisticas?utf8=%E2%9C%93&q%5Bname_or_description_cont%5D=muerte&q%5Byear_cont%5D=&q%5Bdocument_category_id_eq%5D=
El Salvador registered deaths by hospital	Number of hospital registered deaths by hospital	Sub-national	2012-2020	https://www.transparencia.gob.sv/institutions/minsal/documents/estadisticas?utf8=%E2%9C%93&q%5Bname_or_description_cont%5D=muerte&q%5Byear_cont%5D=&q%5Bdocument_category_id_eq%5D=
Honduras deaths by province	Number of deaths by province (or municipality)	Sub-national	2013	http://170.238.108.227/binhnd/RpWebEngine.exe/Portal?BASE=CPVHND2013NAC&lang=ESP
Honduras births by province	Number of births by province	Sub-national	2000-2015	http://170.238.108.227/binhnd/RpWebEngine.exe/Portal?BASE=Nacimientos&lang=ESP
Honduras Censuses and household surveys	Birth and death statistics systems		https://www.ine.gob.hn/V3/hechos-vitales/	https://www.ine.gob.hn/V3/baseine/
Honduras deaths by province	Number of deaths by province p. 80	Sub-national	2010-2012	https://www.ine.gob.hn/publicaciones/hechos_vitales/Hechos_vitales_2010_2012.pdf
Honduras deaths by municipality	Number of deaths by municipality	Municipal	2010-2012	https://www.ine.gob.hn/publicaciones/hechos_vitales/Seccion_9_2010_2012.pdf
Venezuela deaths by province	Number of deaths by province	Sub-national	2012	http://www.ine.gov.ve/evitalesjsp/testpage.jsp
Venezuela deaths by province	Number of deaths by province	Sub-national	2001-2012	http://www.ine.gov.ve/documentos/Demografia/EstadisticasVitales/html/MortAnoRegEntFedOcu.html	http://www.ine.gov.ve/index.php?option=com_content&view=category&id=96&Itemid#
Uruguay deaths	Number of deaths by province	Sub-national	1961-2015	https://www.ine.gub.uy/estadisticas-vitales
Uruguay deaths	Estimated crude death rate by province	Sub-national	2012-2025	excel
Uruguay births and deaths	Number of births and deaths by province	Sub-national	1996-2019	https://www.redatam.org/redbin/RpWebEngine.exe/Portal?lang=eng
Paraguay deaths	Crude death rate by department	Sub-national	2010	https://www.dgeec.gov.py/Publicaciones/Biblioteca/documento/f56f_Evolucion%20de%20la%20mortalidad%20en%20Paraguay.%201970%20-%202010.pdf
Paraguay crude death rate	Crude death rate by department estimates	Sub-national	2001-2024	https://www.dgeec.gov.py/Publicaciones/Biblioteca/proyeccion%20nacional/Proyecciones%20Departamentales%20-%20final.pdf
Paraguay crude death rate	Crude death rate by department estimates, 2015 revision	Sub-national	2001-2024	https://www.dgeec.gov.py/default.php?publicacion=2
Paraguay registered births and deaths	Number of registered deaths by department	Sub-national	2013-2017	https://www.dgeec.gov.py/default.php?publicacion=21
Suriname births and deaths	Number of deaths by district (Statistical yearbook 2016-2017, p. 33), Suriname General Bureau of Statistics	Sub-national	2013-2016	https://statistics-suriname.org/en/statistical-yearbook/
Costa Rica births and deaths	Number of deaths by province	Sub-national	2001-2019	https://www.inec.cr/poblacion/defunciones?keys=&shs_term_node_tid_depth=All&field_periodo_tid=All&field_anio_documento_value%5Bvalue%5D%5Bdate%5D=
Puerto Rico Births	Number of births by province	Sub-national	1994-2015	https://datos.estadisticas.pr/dataset/nacimientos
Puerto Rico Deaths	Number of deaths by municipality	Sub-national	1991	http://www.estadisticas.gobierno.pr/iepr/LinkClick.aspx?fileticket=x0AJG9sLb4o%3D&tabid=186
Puerto Rico Deaths	Number of deaths by municipality	Sub-national	2000-2008	Folder
Puerto Rico Deaths	Crude death rate by municipality	Sub-national	2009-2010	https://estadisticas.pr/files/inventario/publicaciones-especiales/DS_BoletindeMortalidad_2009-2010_0.pdf
Guyana Deaths	Number of deaths by region	Sub-national	2009-2017	https://statisticsguyana.gov.gy/subjects/demography-social-and-vital-statistics/
Panama Deaths (and Births)	Number of deaths and crude death rate by province and municipality	Sub-national	2002-2018	https://www.inec.gob.pa/publicaciones/Default2.aspx?ID_CATEGORIA=3&ID_SUBCATEGORIA=7
Jamaica Deaths and births	Number of deaths by parish	Sub-national	2005-2016	http://wups.statinja.gov.jm/WUP/2016Annual%20Publications_2016%20Demographic%20Statistics.pdf_STATINJa.pdf
Jamaica Deaths	Number of deaths by parish, crude death rates, Annual Demographic Statistics 2015-2018	Sub-national	2004-2017	https://statinja.gov.jm/PubReleases.aspx
Belize deaths and births	Crude death rates by district	Sub-national	2008-2018	http://bnss.sib.org.bz:8080/apex/f?p=134:43:8552845221772:::43,RIR:P43_INDICATOR_ID,P43_FRAMEWORK_ID:2448,41
Bahamas births and deaths	Number of births and deaths by island	Sub-national	2005-2017	https://www.bahamas.gov.bs/wps/portal/public/key%20statistics/social%20statistics/vital/!ut/p/b1/vZTJjptAFEW_pT-ApphhCQYzFzM2bBAeGI2xATP46-NELUVRlPYmot6qSvfp1L2qV2iM7tH4mo5lng5le00vP_cxnTgCcDyDI3hWlEjA0yTPCJRLyCSN7tB9GBFQbM1cUt1sjgaFz52Bg5UC1EHYPhacLey4sf3BY2aquV1GragRlqsv-ug3wcKVYjsa5X4p943oq8m1mYQTE8gLWGi5i_m6a9MHh9tGDEclzRJixIZ9DyySOG2M-HrIjKg62uND33UPx0EM704BaPB6ChWY8y2uyMIR4-8X-bErm1koGEglgX…
Dominican Republic births and deaths	Number of deaths and births by province (Go Publicaciones Oficiales -> Indicadores Básicos de Salud)	Sub-national	2005-2012 (maybe -2015)	https://msp.gob.do/transparencia/
Dominican Republic births and deaths	Number of births and deaths by province	Sub-national	2001-2018	https://www.redatam.org/redbin/RpWebEngine.exe/Portal?lang=eng
American Samoa, Northern Mariana Islands, Guam, U.S. Virgin Islands	Island areas counted into US census and mortality reports	-	-	https://www.census.gov/newsroom/releases/archives/2010_census/press-kits/island-areas.html	https://www.cdc.gov/nchs/nvss/mortality_public_use_data.htm
American Samoa statistics	Statistical yearbook 2017 (births and deaths)	National	2007-2017	https://spccfpstore1.blob.core.windows.net/digitallibrary-docs/files/4e/4e55dc41e4980d572366339a447754ac.pdf?sv=2015-12-11&sr=b&sig=LIhASHjPMcTr3vVTssY0Batctqa3H40mp%2FzaYtOD2UU%3D&se=2021-07-31T07%3A57%3A36Z&sp=r&rscc=public%2C%20max-age%3D864000%2C%20max-stale%3D86400&rsct=application%2Fpdf&rscd=inline%3B%20filename%3D%22American_Samoa_2017_Statistical_Yearbook.pdf%22	https://sdd.spc.int/digital_library/american-samoa-2017-statistical-yearbook
American Samoa statistics	Statistical yearbook 2012 (births and deaths)	National	2002-2012	http://www.doc.as/wp-content/uploads/2011/06/2012-Statistical-Yearbook-1.pdf
National data portals for islands	National data portals for islands			https://pacific-data.sprep.org/about
French Islands	Crude death rates by island	Island	1975-2019	https://www.insee.fr/en/statistiques/series/103039135?INDICATEUR=109957389&ZONE_GEO=2322812%2B2322813%2B2322811%2B2322816
Brazil births and deaths	Number of births and deaths by municipality	Sub-national	b 2011-2019, d 2018-2019	https://www.ibge.gov.br/en/statistics/social/population/16835-vital-statistics.html?edicao=29653&t=resultados
Colombia births and deaths	Numbers and rates by department	Sub-national	1998-2019	https://www.redatam.org/redbin/RpWebEngine.exe/Portal?lang=eng
Chile births and deaths	Number of births and deaths by province	Sub-national	2013-2018	https://www.ine.cl/estadisticas/sociales/demografia-y-vitales/nacimientos-matrimonios-y-defunciones
Mexico births and deaths	Number of births and deaths by municipality	Sub-national	1985-2019	https://www.inegi.org.mx/programas/natalidad/#Tabulados
ASIA
India deaths	Crude death rate by state	Sub-national	2015-2016	http://www.cbhidghs.nic.in/WriteReadData/l892s/Chapter%201.pdf
India deaths	Crude death rate by state	Sub-national	2000-2016	https://niti.gov.in/content/death-rate
India Mumbai births and deaths	Crude death rate in Mumbai	Municipal	2011-2015	https://portal.mcgm.gov.in/irj/portal/anonymous/qlvitalstatsreport?guest_user=english
India Censuses NOT UPLOADED more data if necessary	Crude birth and death rate by state	Sub-national	2011-2018	https://censusindia.gov.in/vital_statistics/SRS_Statistical_Report.html
India births and deaths	Number of births and deaths by municipality	Municipal	2009-2018	http://crsorgi.gov.in/annual-report.html
Cambodia births and deaths	Subnational statistics report 2016, births and deaths p. 21	Sub-national	2016	http://www.nis.gov.kh/nis/sub/Sub-national%20Statistics%20First%20Report%202016.pdf	http://www.nis.gov.kh/index.php/km/24-sub/72-sub-national-statistics-report-2
Cambodia births and deaths	Subnational statistics report 2017, births and deaths p. 19	Sub-national	2017	nis.gov.kh/nis/sub/Sub-national%20Statistics%20Second%20Report%202017.pdf
Afghanistan Daykundi province CDR	Daykundi Province Fact Findings (Qualitative Assessment) Report	Sub-national	2018	https://fscluster.org/sites/default/files/documents/daykundi_facts_finding_assesment_reportfsac_inputs.pdf
Afghanistan Baghdis province CDR	Nutrition and Health Survey Badghis Province, Afghanistan	Sub-national	2001	https://reliefweb.int/sites/reliefweb.int/files/resources/113CD972F7A4B115C1256C38002C3DCD-unicef-afg-30mar.pdf
Afghanistan CDR for different provinces	Afghanistan provincial crude death rates (Death/10,000/Day)	Sub-national		https://www.humanitarianresponse.info/en/operations/afghanistan/nutrition/assessments
Afghanistan deaths	Afghanistan Mortality Survey	Sub-national	2010	https://dhsprogram.com/pubs/pdf/fr248/fr248.pdf
Vietnam migration rates	Migration rates per province	Sub-national	2019	https://www.gso.gov.vn/wp-content/uploads/2019/12/Ket-qua-toan-bo-Tong-dieu-tra-dan-so-va-nha-o-2019.pdf
China deaths	CDR per province	Sub-national	2000	https://paa2005.princeton.edu/papers/50710
China births and deaths	CBR and CDR per province	Sub-national	1998-2018	http://www.stats.gov.cn/ENGLISH/Statisticaldata/AnnualData/	https://data.stats.gov.cn/english/easyquery.htm?cn=E0103	Downloadable excel format for all years and provinces
China regional data				https://data.cnki.net/Yearbook/Single/N2012020067
China mortality article with useful references				https://equityhealthj.biomedcentral.com/articles/10.1186/s12939-020-1128-6
Bangladesh births and deaths	Crude birth and death rate by division	Sub-national	1997-2019	http://www.bbs.gov.bd/site/page/ef4d6756-2685-485a-b707-aa2d96bd4c6c/-
Uzbekistan births and deaths	Crude birth and death rate by region	Sub-national	2014-2019	https://stat.uz/en/official-statistics/demography
Tajikistan births and deaths	Crude birth and death rate by region (Demographic yearbook of the republic of Tajikistan, p. 102-)	Sub-national	1980-2013	https://adliya.tj/en/electronic-versions-of-publications
Kazakstan births and deaths	Crude birth and death rate by region	Sub-national	1999,2005-2020	https://stat.gov.kz/official/industry/61/publication
Thailand births and deaths	Crude birth and death rate by region	Sub-national, regional	1985, 1991, 1995	http://web.nso.go.th/eng/en/stat/popchang/popchgt1.htm
Thailand births and deaths	Number of births and deaths by province	Sub-national, provincial	1999-2005 (-2006)	http://web.nso.go.th/eng/en/pub/pub0.htm
Bhutan CDR	CDR by district	Sub-national	2005	https://www.gnhc.gov.bt/en/wp-content/uploads/2017/05/Assessment_Report.pdf
Bhutan births and deaths	CDR and CBR per district	Sub-national	2005 & 2017	https://www.nsb.gov.bt/publications/statistical-yearbook/
Bhutan births and deaths	National CBR and CDR	National	1984, 1994, 2000	http://www.moh.gov.bt/wp-content/uploads/moh-files/nationalHealthSurvey2000.pdf
Iran births and deaths	number of births and deaths by province	Sub-national	2015-2019	https://www.sabteahval.ir/avej/default.aspx?tabid=1499
Iran births	Number of births by province	Sub-national	2002-2016 (national 1960-2001)	https://www.sabteahval.ir/avej/Page.aspx?mId=49826&ID=2181&Page=Magazines/SquareshowMagazine
Iran deaths	Number of deaths by province	Sub-national	2002-2016 (national 1960-2001)	https://www.sabteahval.ir/avej/Page.aspx?mId=49826&ID=2182&Page=Magazines/SquareshowMagazine
Indonesia deaths	CDR by province	Sub-national	1967,....,2006	https://www.bps.go.id/subject/12/kependudukan.html#subjekViewTab4
Israel deaths	Age adjusted mortality by district	Sub-national	2000-2016	http://statistics.health.gov.il/views/DeathCauses/Deathsbydistrict?:embed=y&Language Desc=English&:display_count=n&:showVizHome=n&:origin=viz_share_link
Israel deaths	CDR by district	Sub-national	2009-2013	https://ijhpr.biomedcentral.com/articles/10.1186/s13584-017-0164-1
Israel births	Number of births by district	Sub-national	2004, 2011-2019	https://www.cbs.gov.il/en/publications/Pages/default.aspx#k=vital#s=11
Hong Kong births and deaths	National CDR and CBR	National	1980-2019	https://www.censtatd.gov.hk/hkstat/sub/sp160.jsp?productCode=FA100094
Jordan births and deaths	CBR and CDR per governorate	Sub-national	2000-2018	http://dosweb.dos.gov.jo/population/births-and-deaths/
Kosovo births and deaths	Number of births and deaths by municipality	Sub-national	b 2007-2019, d 2010-2018	https://askdata.rks-gov.net/PXWeb/pxweb/en/askdata/askdata__09%20Population__Births/?rxid=6c75a9aa-627c-48c6-ae74-9e1b95a9c47d
Kyrgyzstan births and deaths	Number of births and deaths by oblast	Sub-national	b 2011-2019, d 2006-2019	http://www.stat.kg/en/opendata/category/40/
Laos births and deaths	Number of births and deaths by province	National	1995-2019	https://laosis.lsb.gov.la/tblInfo/TblInfoList.do
Laos deaths	CDR by province (Census 2005)	Sub-national	2005	https://laosis.lsb.gov.la/board/BoardList.do?bbs_bbsid=B404
Laos births and deaths	CDR, CBR and numbers by province (p. 75)	Sub-national	1990 (1985 census)	https://laosis.lsb.gov.la/board/BoardList.do?bbs_bbsid=B404
Laos births and deaths	CDR and CBR by province (p. 42 and 52)	Sub-national	2015	https://laosis.lsb.gov.la/board/BoardList.do?bbs_bbsid=B404
Laos births and deaths	CDR and CBR by province (p. 66)	Sub-national	1995	https://laosis.lsb.gov.la/board/BoardList.do?bbs_bbsid=B404
Lebanon births and deaths	Number of births and deaths by region	Sub-national	1999, 2006-2013	http://www.cas.gov.lb/index.php/statistical-yearbook#1995-1999
Yemen births and deaths	Number of births and deaths by region	Sub-national	2012-2017	http://www.cso-yemen.com/content.php?lng=english&cid=131
Vietnam births and deaths	CDR and CBR by province (p. 97-100)	Sub-national	2005-2019	https://www.gso.gov.vn/don-vi-hanh-chinh-dat-dai-va-khi-hau/an-pham/?paged=5
United Arab Emirates births and deaths	Number of births and deaths by emirate	Sub-national	1976-2018	https://fcsc.gov.ae/en-us/Pages/Statistics/Statistics-by-Subject.aspx#/%3Ffolder=Demography%20and%20Social/Vital%20Statistics/Births%20and%20Deaths&subject=Demography%20and%20Social
Thailand births and deaths	CDR, CBR and numbers by province (p. 90ish)	Sub-national	2017-2018	http://service.nso.go.th/nso/nsopublish/pubs/e-book/SYB-2563/files/assets/basic-html/index.html#94
Thailand births and deaths	CDR, CBR and numbers by province (p. 90ish)	Sub-national	2005-2006, 2011-2012, 2015-2016	http://service.nso.go.th/nso/nsopublish/pubs/e-book/SYB-2561/files/assets/basic-html/index.html#88
Thailand births and deaths	ALL STATISTICAL YEARBOOKS OF THAILAND	Sub-national	1900-2020	https://seadelt.net/Thailand/Documents/
Brunei births and deaths	Number of births and deaths by district	Sub-national	2011-2018	https://seadelt.net/Brunei/Documents/
Malaysia births and deaths	Number of births and deaths by district	Sub-national	2001-2018	https://www.dosm.gov.my/v1/index.php?r=column3/accordion&menu_id=amZNeW9vTXRydTFwTXAxSmdDL1J4dz09
Myanmar births and deaths	Number of births and deaths by district	Sub-national	2014-2018	http://www.mmsis.gov.mm/sub_menu/statistics/search.jsp	Myanmar Statistical Information Service
Philippines births and deaths	CDR, CBR and numbers by region	Sub-national	1990-2016	https://seadelt.net/Philippines/Documents/
Philippines births and deaths	Number of births and deaths by province	Sub-national	2015-2016	https://openstat.psa.gov.ph/PXWeb/pxweb/en/DB/search/?searchquery=province&rxid=a56a375e-ef8f-4cbe-8f26-a762a41e8414
Singapore birth deaths national	CDR and CBR and numbers national	National	1960-2019	https://www.tablebuilder.singstat.gov.sg/publicfacing/viewMultiTable.action	https://data.gov.sg/dataset?groups=society&q=deaths+by+district&page=2
South Korea births and deaths	CDR, CBR and numbers by province (available also by district and city level)	Sub-national	1980-2019	https://kosis.kr/eng/statisticsList/statisticsListIndex.do?menuId=M_01_01&vwcd=MT_ETITLE&parmTabId=M_01_01&statId=1962004&themaId=#SelectStatsBoxDiv
North Korea births and deaths	Number of births and deaths by province	Sub-national	2008	https://dprkorea.un.org/sites/default/files/2019-07/Census-2008.pdf	https://dprkorea.un.org/en/resources/publications?search_api_fulltext=&resources_for_journalists=0&page=3
Sri Lanka births and deaths	Number of births and deaths by province, CDR and CBR 2018-2019	Sub-national	1992-2019	http://www.statistics.gov.lk/Population/StaticalInformation/VitalStatistics
Mongolia births and deaths	CDR, CBR and numbers by province	Sub-national	1960-2020	https://www.1212.mn/Stat.aspx?LIST_ID=976_L03&type=tables
Pakistan births and deaths	Number of births and deaths by province	Sub-national	2003, 2006, 2007	https://www.pbs.gov.pk/demographic-and-research-publications
Azerbaijan births and deaths	Number of births and deaths and CDR and CBR by region	Sub-national	1990-2019	https://www.stat.gov.az/source/demoqraphy/?lang=en
Saudi Arabia births and deaths	Number of births and deaths by district	Sub-national	2000, 2004, 2007, 2010, 2016	https://www.stats.gov.sa/ar/search/site/demographic%20survey
Armenia births and deaths	Number of births and deaths and CDR and CBR by region	Sub-national	1990-2019	https://www.armstat.am/en/?nid=81&pthid=demo&year=&submit=%D5%93%D5%B6%D5%BF%D6%80%D5%A5%D5%AC
Qatar births and deaths	Number of births and deaths by municipality	Sub-national	1984-2019	https://www.psa.gov.qa/en/statistics1/pages/topicslisting.aspx?parent=Population&child=BirthsDeaths
Oman births and deaths	Number of births and deaths and CDR and CBR by region	Sub-national	2011-2019	https://data.gov.om/OMPOP2016/population
Georgia births and deaths	Number of births and deaths by region	Sub-national	1994-2019	https://www.geostat.ge/en/modules/categories/316/population-and-demography
Taiwan births and deaths	Number of births and deaths and CDR and CBR by region	Sub-national	2014-2018	https://www.moi.gov.tw/english/cl.aspx?n=7770
Kuwait births and deaths	Number of births and deaths by governorate (sheet 8 and 42)	Sub-national	2002-2018	https://www.csb.gov.kw/Pages/Statistics_en?ID=10&ParentCatID=%201
Maldives births and deaths	Number of births and deaths by atolls	Sub-national	1985-2015	http://statisticsmaldives.gov.mv/yearbook/statisticalarchive/
Japan births and deaths	Crude birth and death rate by prefecture	Sub-national	1935...,2000-2019	https://www.e-stat.go.jp/en/stat-search/files?page=1&toukei=00450011&tstat=000001028897
OCEANIA
New Zealand births and deaths	Stats New Zealand births and deaths by region	Sub-national	1991-2019	http://infoshare.stats.govt.nz/ViewTable.aspx?pxID=a14e95cb-9385-4b43-90c8-125dbcca1652	https://www.stats.govt.nz/
Vanuatu births and deaths	CDR and CBR by province	Sub-national	1999, 2009	https://vnso.gov.vu/index.php/en/census-and-surveys/census/2009-census	https://sdd.spc.int/collection/1999-population-and-housing-census-vanuatu
Timor-Leste births and deaths	Number of births and deaths by province	Sub-national	2014-2015	https://www.statistics.gov.tl/category/survey-indicators/civil-registration-and-vital-statistics/	https://getinthepicture.org/resource/timor-leste-births-and-deaths-statistics-report-2014-2015
Australia births	Number of births by state	Sub-national	2012-2019	https://www.abs.gov.au/statistics/people/population/births-australia/2019#data-download
OTHER
Ukraine Births and deaths	Ukraine statistical yearbooks, crude birth and death rates (p. ~47)	Sub-national	2010-2019, 2020 numbers	http://www.ukrstat.gov.ua/
Jersey births and deaths	Number of births and deaths by parish	Sub-national	2005-2019	https://statesassembly.gov.je/Pages/Reports.aspx?Navigator1=SADepartment&Modifier1=%22%c7%82%c7%824d696e697374657220666f7220486f6d652041666661697273%22&query=deaths
Isle of Man	Registered births and deaths by region	Sub-national	-	https://manxbmd.com/cgi-bin/db.cgi?so=desc;db=deaths;Submit=Search;District=SANTON;do=search_results;sb=Year;nh=1
Russia births and deaths	CDR, CBR and numbers by province	Sub-national	b 2009-2020, d 2017-2020	http://bi.gks.ru/biportal/contourbi.jsp?allsol=1&solution=Dashboard&project=%2FDashboard%2Fdemography_rosstat
Greenland births and deaths	Number of births and deaths by district	Sub-national	1975-2020	https://stat.gl/default.asp?lang=en
Andorra births and deaths	Number of births and deaths by parish	Sub-national	1990-2019	https://www.estadistica.ad/serveiestudis/web/index.asp?lang=4
Belarus births and deaths	CDR and CBR by region	Sub-national	2004-2014	http://demdata.belstat.gov.by/Search.html
Belarus births and deaths	CDR and CBR by region	Sub-national	1995-2019	https://www.belstat.gov.by/en/ofitsialnaya-statistika/Demographic-and-social-statistics/population-and-migration/vital-statistics/
Bosnia and Herzegovina	Number of births and deaths	Sub-national	1996-2019	http://www.bhas.ba/Calendar/Category/14
Bosnia and Herzegovina, Republic of Sprska	Number of births and deaths	Sub-national	2003-2019	http://www3.rzs.rs.ba:8080/rzs/faces/indicators.xhtml
Moldova births and deaths	Number of births and deaths by region	Sub-national	2004-2018	https://statistica.gov.md/category.php?l=en&idc=103
Serbia births and deaths	Number of births and deaths by region	Sub-national	2003-2019	https://www.stat.gov.rs/en-us/oblasti/stanovnistvo/rodjeni-i-umrli/
Canada births	Number of births by state	Sub-national	1991-2019	https://www150.statcan.gc.ca/t1/tbl1/en/tv.action?pid=1310041401
Åland births and deaths	Number of births and deaths by municipality	Municipal	1990-2019	https://pxnet2.stat.fi/PXWeb/pxweb/en/StatFin/StatFin__vrm__kuol/statfin_kuol_pxt_12au.px/

## Sheet: cntry_meta_deaths
GID_0	ID_0	NAME_0	OECD	EUROSTAT	Census	SUBNAT_USED	NUMBER_RATE	GIS_data
AFG	1	Afghanistan				NA
XAD	2	Akrotiri and Dhekelia				NA
ALA	3	Åland				NA
ALB	4	Albania		YES		EUROSTAT	N	EU
DZA	5	Algeria			YES	Census	N	GADM
ASM	6	American Samoa				NA
AND	7	Andorra				NA
AGO	8	Angola				Census	R	GADM
AIA	9	Anguilla				NA
ATA	10	Antarctica				NA
ATG	11	Antigua and Barbuda				NA
ARG	12	Argentina			YES	Census	N	GADM
ARM	13	Armenia			YES	Census	N	GADM
ABW	14	Aruba				NA
AUS	15	Australia	YES			OECD	R	OECD
AUT	16	Austria	YES	YES		OECD	R	OECD
AZE	17	Azerbaijan			YES	Census	N	GADM
BHS	18	Bahamas				NA
BHR	19	Bahrain				NA
BGD	20	Bangladesh			YES	Census	R	GADM
BRB	21	Barbados				NA
BLR	22	Belarus			YES	Census	R	GADM
BEL	23	Belgium	YES	YES		EUROSTAT	N	EU
BLZ	24	Belize			YES	Census	R	GADM
BEN	25	Benin			YES	Census	R	GADM
BMU	26	Bermuda				NA
BTN	27	Bhutan			YES	Census	R	GADM
BOL	28	Bolivia			YES	Census	R	GADM
BES	29	Bonaire, Sint Eustatius and Saba				NA
BIH	30	Bosnia and Herzegovina				NA
BWA	31	Botswana				NA
BVT	32	Bouvet Island				NA
BRA	33	Brazil	YES, but no GIS		YES	Census	N	GADM
IOT	34	British Indian Ocean Territory				NA
VGB	35	British Virgin Islands				NA
BRN	36	Brunei			YES	Census	N	GADM
BGR	37	Bulgaria	YES	YES		OECD	R	OECD
BFA	38	Burkina Faso				NA
BDI	39	Burundi				NA
KHM	40	Cambodia				NA
CMR	41	Cameroon				NA
CAN	42	Canada	YES			OECD	R	OECD
CPV	43	Cape Verde				NA
XCA	44	Caspian Sea				NA
CYM	45	Cayman Islands				NA
CAF	46	Central African Republic				NA
TCD	47	Chad				NA
CHL	48	Chile	YES			OECD	R	OECD
CHN	49	China			YES	Census	R	GADM
CXR	50	Christmas Island				NA
XCL	51	Clipperton Island				NA
CCK	52	Cocos Islands				NA
COL	53	Colombia	YES			OECD	R	OECD
COM	54	Comoros				NA
COK	55	Cook Islands				NA
CRI	56	Costa Rica				Census	N	GADM
CIV	57	Côte d'Ivoire				NA
HRV	58	Croatia	YES	YES		OECD	R	OECD
CUB	59	Cuba				Census	N	GADM
CUW	60	Curaçao				NA
CYP	61	Cyprus		YES		EUROSTAT	N	EU
CZE	62	Czech Republic	YES	YES		EUROSTAT	N	EU
COD	257	Democratic Republic of the Congo				NA
DNK	64	Denmark	YES	YES		EUROSTAT	N	EU
DJI	65	Djibouti				NA
DMA	66	Dominica				NA
DOM	67	Dominican Republic				Census	N	GADM
ECU	68	Ecuador				Census	N	GADM
EGY	69	Egypt				Census	R	GADM
SLV	70	El Salvador
GNQ	71	Equatorial Guinea
ERI	72	Eritrea
EST	73	Estonia	YES	YES		EUROSTAT	N	EU
ETH	74	Ethiopia				Census	N	GADM
FLK	75	Falkland Islands
FRO	76	Faroe Islands
FJI	77	Fiji
FIN	78	Finland	YES	YES		EUROSTAT	N	EU
FRA	79	France	YES	YES		EUROSTAT	N	EU
GUF	80	French Guiana				OECD	R	OECD
PYF	81	French Polynesia
ATF	82	French Southern Territories
GAB	83	Gabon
GMB	84	Gambia
GEO	85	Georgia				Census	N	GADM
DEU	86	Germany	YES	YES		EUROSTAT	N	EU
GHA	87	Ghana
GIB	88	Gibraltar
GRC	89	Greece		YES		EUROSTAT	N	EU
GRL	90	Greenland				Census	N	GADM
GRD	91	Grenada
GLP	92	Guadeloupe				OECD	R	OECD
GUM	93	Guam
GTM	94	Guatemala				Census	R	GADM
GGY	95	Guernsey
GIN	96	Guinea
GNB	97	Guinea-Bissau
GUY	98	Guyana				Census	N	GADM
HTI	99	Haiti
HMD	100	Heard Island and McDonald Islands
HND	101	Honduras				Census	N	GADM
HKG	102	Hong Kong
HUN	103	Hungary	YES	YES		EUROSTAT	N	EU
ISL	104	Iceland	YES	YES		OECD	R	OECD
IND	105	India				Census	R	GADM
IDN	106	Indonesia				Census	R	GADM
IRN	107	Iran				Census	N	GADM
IRQ	108	Iraq
IRL	109	Ireland	YES	YES		EUROSTAT	N	EU
IMN	110	Isle of Man
ISR	111	Israel	YES			OECD	R	OECD
ITA	112	Italy	YES	YES		EUROSTAT	N	EU
JAM	113	Jamaica				Census	N	GADM
JPN	114	Japan	YES			Census	R	GADM
JEY	115	Jersey
JOR	116	Jordan				Census	N	GADM
KAZ	117	Kazakhstan				Census	R	GADM
KEN	118	Kenya				Census	R	GADM
KIR	119	Kiribati
XKO	120	Kosovo				Census	N	GADM
KWT	121	Kuwait
KGZ	122	Kyrgyzstan				Census	N	GADM
LAO	123	Laos				Census	R	GADM
LVA	124	Latvia	YES	YES		OECD	R	OECD
LBN	125	Lebanon				Census	N	Lebanon.gpkg
LSO	126	Lesotho				Census	N	GADM
LBR	127	Liberia
LBY	128	Libya				Census	N	GADM
LIE	129	Liechtenstein		YES		NA	N
LTU	130	Lithuania	YES	YES		EUROSTAT	N	EU
LUX	131	Luxembourg	YES	YES		EUROSTAT	N	EU
MAC	132	Macao
MKD	133	Macedonia		YES		EUROSTAT	N	EU
MDG	134	Madagascar				Census	R	GADM
MWI	135	Malawi				Census	R	GADM
MYS	136	Malaysia				Census	N	GADM
MDV	137	Maldives
MLI	138	Mali				Census	N	GADM
MLT	139	Malta	YES	YES		EUROSTAT	N	EU
MHL	140	Marshall Islands
MTQ	141	Martinique				OECD	R	OECD
MRT	142	Mauritania
MUS	143	Mauritius				Census	R	GADM
MYT	144	Mayotte				OECD	R	OECD
MEX	145	Mexico				Census	N	GADM
FSM	146	Micronesia
MDA	147	Moldova				Census	N	GADM
MCO	148	Monaco
MNG	149	Mongolia				Census	N	GADM
MNE	150	Montenegro	YES, but no GIS	YES		EUROSTAT	N	EU
MSR	151	Montserrat
MAR	152	Morocco
MOZ	153	Mozambique				Census	N	GADM
MMR	154	Myanmar				Census	N	GADM
NAM	155	Namibia				Census	N	GADM
NRU	156	Nauru
NPL	157	Nepal
NLD	158	Netherlands	YES	YES		EUROSTAT	N	EU
NCL	159	New Caledonia
NZL	160	New Zealand	YES			Census	N	GADM
NIC	161	Nicaragua
NER	162	Niger
NGA	163	Nigeria
NIU	164	Niue
NFK	165	Norfolk Island
PRK	166	North Korea				Census	N	NorthKorea.gpkg
XNC	167	Northern Cyprus
MNP	168	Northern Mariana Islands
NOR	169	Norway	YES	YES		EUROSTAT	N	EU
OMN	170	Oman				Census	N	GADM
PAK	171	Pakistan				Census	N	GADM
PLW	172	Palau
PSE	173	Palestina				Census	N	GADM
PAN	174	Panama				Census	R	GADM
PNG	175	Papua New Guinea
XPI	176	Paracel Islands
PRY	177	Paraguay				Census	N	GADM
PER	178	Peru	YES, but no GIS			Census	R	GADM
PHL	179	Philippines				Census	R	GADM
PCN	180	Pitcairn Islands
POL	181	Poland	YES	YES		OECD	R	OECD
PRT	182	Portugal	YES	YES		EUROSTAT	N	EU
PRI	183	Puerto Rico
QAT	184	Qatar
COG	185	Republic of Congo
REU	186	Reunion				OECD	R	OECD
ROU	187	Romania	YES	YES		OECD	R	OECD
RUS	188	Russia	YES, but no GIS			OECD	R	GADM
RWA	189	Rwanda
SHN	192	Saint Helena
KNA	193	Saint Kitts and Nevis
LCA	194	Saint Lucia
SPM	195	Saint Pierre and Miquelon
VCT	196	Saint Vincent and the Grenadines
BLM	190	Saint-Barthélemy
MAF	191	Saint-Martin
WSM	197	Samoa
SMR	198	San Marino
STP	199	São Tomé and Príncipe				Census	R	GADM
SAU	200	Saudi Arabia				Census	N	GADM
SEN	201	Senegal				Census	R	GADM
SRB	202	Serbia				Census	N	GADM
SYC	203	Seychelles
SLE	204	Sierra Leone
SGP	205	Singapore
SXM	206	Sint Maarten
SVK	207	Slovakia	YES	YES		EUROSTAT	N	EU
SVN	208	Slovenia	YES	YES		EUROSTAT	N	EU
SLB	209	Solomon Islands
SOM	210	Somalia
ZAF	211	South Africa
SGS	212	South Georgia and the South Sandwich Islands
KOR	213	South Korea	YES			Census	R	GADM
SSD	214	South Sudan
ESP	215	Spain	YES	YES		EUROSTAT	N	EU
XSP	216	Spratly Islands
LKA	217	Sri Lanka				Census	N	GADM
SDN	218	Sudan
SUR	219	Suriname				Census	N	GADM
SJM	220	Svalbard and Jan Mayen
SWZ	221	Swaziland
SWE	222	Sweden	YES	YES		EUROSTAT	N	EU
CHE	223	Switzerland	YES	YES		EUROSTAT	N	EU
SYR	224	Syria
TWN	225	Taiwan				Census	R	GADM
TJK	226	Tajikistan				Census	N	GADM
TZA	227	Tanzania				Census	R	GADM
THA	228	Thailand				Census	R	GADM
TLS	229	Timor-Leste				Census	N	GADM
TGO	230	Togo				Census	R	GADM
TKL	231	Tokelau
TON	232	Tonga
TTO	233	Trinidad and Tobago
TUN	234	Tunisia	YES, but no GIS			OECD	R	tunisia_OECD_v2.gpkg
TUR	235	Turkey	YES	YES		EUROSTAT	N	EU
TKM	236	Turkmenistan
TCA	237	Turks and Caicos Islands
TUV	238	Tuvalu
UGA	239	Uganda
UKR	240	Ukraine				Census	R	GADM
ARE	241	United Arab Emirates				Census	N	GADM
GBR	242	United Kingdom		YES		EUROSTAT	N	EU
USA	243	United States	YES			OECD	R	OECD
UMI	244	United States Minor Outlying Islands
URY	245	Uruguay				Census	N	GADM
UZB	246	Uzbekistan				Census	R	GADM
VUT	247	Vanuatu				Census	R	GADM
VAT	248	Vatican City
VEN	249	Venezuela				Census	N	GADM
VNM	250	Vietnam				Census	R	GADM
VIR	251	Virgin Islands, U.S.
WLF	252	Wallis and Futuna
ESH	253	Western Sahara
YEM	254	Yemen
ZMB	255	Zambia				Census	R	GADM
ZWE	256	Zimbabwe				Census	R	GADM

## Sheet: cntry_meta_births
GID_0	ID_0	NAME_0	StatCompiler	EUROSTAT	Census	SUBNAT_USED	NUMBER_RATE	GIS_data
AFG	1	Afghanistan	YES			STAT	R	STAT
XAD	2	Akrotiri and Dhekelia				NA
ALA	3	Åland				NA
ALB	4	Albania	YES	YES		EUROSTAT	N	EU
DZA	5	Algeria			YES	Census	N	GADM
ASM	6	American Samoa				NA
AND	7	Andorra				NA
AGO	8	Angola	YES		YES	Census	R	GADM
AIA	9	Anguilla				NA
ATA	10	Antarctica				NA
ATG	11	Antigua and Barbuda				NA
ARG	12	Argentina			YES	Census	N	GADM
ARM	13	Armenia	YES		YES	Census	N	GADM
ABW	14	Aruba				NA
AUS	15	Australia			YES	Census	N	GADM
AUT	16	Austria		YES		EUROSTAT	N	EU
AZE	17	Azerbaijan	YES		YES	Census	N	GADM
BHS	18	Bahamas				NA
BHR	19	Bahrain				NA
BGD	20	Bangladesh	YES		YES	Census	R	GADM
BRB	21	Barbados				NA
BLR	22	Belarus			YES	Census	R	GADM
BEL	23	Belgium		YES		EUROSTAT	N	EU
BLZ	24	Belize				Census	R	GADM
BEN	25	Benin	YES		YES	Census	R	GADM
BMU	26	Bermuda				NA
BTN	27	Bhutan			YES	Census	R	GADM
BOL	28	Bolivia	YES			STAT	R	STAT
BES	29	Bonaire, Sint Eustatius and Saba				NA
BIH	30	Bosnia and Herzegovina				NA
BWA	31	Botswana				NA
BVT	32	Bouvet Island				NA
BRA	33	Brazil	YES		YES	Census	N	GADM
IOT	34	British Indian Ocean Territory				NA
VGB	35	British Virgin Islands				NA
BRN	36	Brunei			YES	Census	N	GADM
BGR	37	Bulgaria		YES		EUROSTAT	N	EU
BFA	38	Burkina Faso	YES			STAT	R	STAT
BDI	39	Burundi	YES			STAT	R	STAT
KHM	40	Cambodia	YES			STAT	R	STAT
CMR	41	Cameroon	YES			STAT	R	STAT
CAN	42	Canada			YES	Census	N	GADM
CPV	43	Cape Verde				NA
XCA	44	Caspian Sea				NA
CYM	45	Cayman Islands				NA
CAF	46	Central African Republic	YES			STAT	R	STAT
TCD	47	Chad	YES			STAT	R	STAT
CHL	48	Chile			YES	Census	N	GADM
CHN	49	China			YES	Census	R	GADM
CXR	50	Christmas Island				NA
XCL	51	Clipperton Island				NA
CCK	52	Cocos Islands				NA
COL	53	Colombia	YES		YES	Census	N	GADM
COM	54	Comoros	YES			STAT	R	STAT
COK	55	Cook Islands				NA
CRI	56	Costa Rica			YES	Census	N	GADM
CIV	57	Côte d'Ivoire	YES			STAT	R	STAT
HRV	58	Croatia		YES		EUROSTAT	N	EU
CUB	59	Cuba			YES	Census	N	GADM
CUW	60	Curaçao				NA
CYP	61	Cyprus		YES		EUROSTAT	N	EU
CZE	62	Czech Republic		YES		EUROSTAT	N	EU
COD	257	Democratic Republic of the Congo				STAT	R	STAT
DNK	64	Denmark		YES		EUROSTAT	N	EU
DJI	65	Djibouti				NA
DMA	66	Dominica				NA
DOM	67	Dominican Republic	YES		YES	Census	N	GADM
ECU	68	Ecuador			YES	Census	N	GADM
EGY	69	Egypt	YES		YES	Census	R	GADM
SLV	70	El Salvador				NA
GNQ	71	Equatorial Guinea				NA
ERI	72	Eritrea	YES			STAT	R	STAT
EST	73	Estonia		YES		EUROSTAT	N	EU
ETH	74	Ethiopia	YES			STAT	R	STAT
FLK	75	Falkland Islands				NA
FRO	76	Faroe Islands				NA
FJI	77	Fiji				NA
FIN	78	Finland		YES		EUROSTAT	N	EU
FRA	79	France		YES		EUROSTAT	N	EU
GUF	80	French Guiana				NA
PYF	81	French Polynesia				NA
ATF	82	French Southern Territories				NA
GAB	83	Gabon	YES			STAT	R	STAT
GMB	84	Gambia	YES			STAT	R	STAT
GEO	85	Georgia			YES	Census	N	GADM
DEU	86	Germany		YES		EUROSTAT	N	EU
GHA	87	Ghana	YES			STAT	R	STAT
GIB	88	Gibraltar				Na
GRC	89	Greece		YES		EUROSTAT	N	EU
GRL	90	Greenland				Census	N	GADM
GRD	91	Grenada				NA
GLP	92	Guadeloupe				NA
GUM	93	Guam				NA
GTM	94	Guatemala	YES		YES	Census	R	GADM
GGY	95	Guernsey				NA
GIN	96	Guinea	YES			STAT	R	STAT
GNB	97	Guinea-Bissau				NA
GUY	98	Guyana	YES			STAT	R	STAT
HTI	99	Haiti	YES			STAT	R	STAT
HMD	100	Heard Island and McDonald Islands				NA
HND	101	Honduras	YES		YES	Census	N	GADM
HKG	102	Hong Kong				NA
HUN	103	Hungary		YES		EUROSTAT	N	EU
ISL	104	Iceland		YES		EUROSTAT	N	EU
IND	105	India	YES		YES	Census	R	GADM
IDN	106	Indonesia	YES		YES	Census	R	GADM
IRN	107	Iran			YES	Census	N	GADM
IRQ	108	Iraq				NA
IRL	109	Ireland		YES		EUROSTAT	N	EU
IMN	110	Isle of Man				NA
ISR	111	Israel			YES	Census	N	GADM
ITA	112	Italy		YES		EUROSTAT	N	EU
JAM	113	Jamaica			YES	Census	N	Jamaica_mod.gpkg
JPN	114	Japan			YES	Census	R	GADM
JEY	115	Jersey				NA
JOR	116	Jordan	YES		YES	Census	N	GADM
KAZ	117	Kazakhstan	YES		YES	Census	R	GADM
KEN	118	Kenya	YES		YES	STAT	R	GADM
KIR	119	Kiribati				NA
XKO	120	Kosovo			YES	Census	N	GADM
KWT	121	Kuwait				NA
KGZ	122	Kyrgyzstan	YES		YES	Census	N	GADM
LAO	123	Laos			YES	Census	R	GADM
LVA	124	Latvia		YES		EUROSTAT	N	EU
LBN	125	Lebanon			YES	Census	N	Lebanon.gpkg
LSO	126	Lesotho	YES		YES	Census	R	GADM
LBR	127	Liberia	YES			STAT	R	STAT
LBY	128	Libya			YES	Census	N	GADM
LIE	129	Liechtenstein		YES		NA	N
LTU	130	Lithuania		YES		EUROSTAT	N	EU
LUX	131	Luxembourg		YES		EUROSTAT	N	EU
MAC	132	Macao				NA
MKD	133	Macedonia		YES		EUROSTAT	N	EU
MDG	134	Madagascar	YES		YES	Census	R	GADM
MWI	135	Malawi	YES		YES	Census	R	GADM
MYS	136	Malaysia			YES	Census	N	GADM
MDV	137	Maldives	YES			NA
MLI	138	Mali	YES			Census	R	GADM
MLT	139	Malta		YES		EUROSTAT	N	EU
MHL	140	Marshall Islands				NA
MTQ	141	Martinique				NA
MRT	142	Mauritania	YES			STAT	R	STAT
MUS	143	Mauritius			YES	Census	R	GADM
MYT	144	Mayotte				NA
MEX	145	Mexico			YES	Census	N	GADM
FSM	146	Micronesia				NA
MDA	147	Moldova	YES		YES	Census	N	GADM
MCO	148	Monaco				NA
MNG	149	Mongolia			YES	Census	N	GADM
MNE	150	Montenegro		YES		EUROSTAT	N	EU
MSR	151	Montserrat				NA
MAR	152	Morocco	YES			Census	R	Morocco_mod.gpkg
MOZ	153	Mozambique	YES			STAT	R	STAT
MMR	154	Myanmar	YES			STAT	R	STAT
NAM	155	Namibia	YES			STAT	R	STAT
NRU	156	Nauru				NA
NPL	157	Nepal	YES			STAT	R	STAT
NLD	158	Netherlands		YES		EUROSTAT	N	EU
NCL	159	New Caledonia				NA
NZL	160	New Zealand				Census	N	GADM
NIC	161	Nicaragua	YES			STAT	R	STAT
NER	162	Niger	YES			STAT	R	STAT
NGA	163	Nigeria	YES			STAT	R	GADM
NIU	164	Niue				NA
NFK	165	Norfolk Island				NA
PRK	166	North Korea				Census	N	NorthKorea.gpkg
XNC	167	Northern Cyprus				NA
MNP	168	Northern Mariana Islands				NA
NOR	169	Norway		YES		EUROSTAT	N	EU
OMN	170	Oman				Census	N	GADM
PAK	171	Pakistan	YES			STAT	R	STAT
PLW	172	Palau				NA
PSE	173	Palestina				Census	N	GADM
PAN	174	Panama				Census	R	GADM
PNG	175	Papua New Guinea	YES			STAT	R	STAT
XPI	176	Paracel Islands				NA
PRY	177	Paraguay	YES			Census	N	GADM
PER	178	Peru	YES			STAT	R	STAT
PHL	179	Philippines	YES			Census	R	GADM
PCN	180	Pitcairn Islands				NA
POL	181	Poland		YES		EUROSTAT	N	EU
PRT	182	Portugal		YES		EUROSTAT	N	EU
PRI	183	Puerto Rico				NA
QAT	184	Qatar				NA
COG	185	Republic of Congo	YES			STAT	R	STAT
REU	186	Reunion				NA
ROU	187	Romania		YES		EUROSTAT	N	EU
RUS	188	Russia				Census	R	GADM
RWA	189	Rwanda	YES			STAT	R	STAT
SHN	192	Saint Helena				NA
KNA	193	Saint Kitts and Nevis				NA
LCA	194	Saint Lucia				NA
SPM	195	Saint Pierre and Miquelon				NA
VCT	196	Saint Vincent and the Grenadines				NA
BLM	190	Saint-Barthélemy				NA
MAF	191	Saint-Martin				NA
WSM	197	Samoa				NA
SMR	198	San Marino				NA
STP	199	São Tomé and Príncipe	YES			Census	R	GADM
SAU	200	Saudi Arabia				Census	N	GADM
SEN	201	Senegal	YES			Census	R	GADM
SRB	202	Serbia				Census	N	GADM
SYC	203	Seychelles				NA
SLE	204	Sierra Leone	YES			Census	R	SierraLeone.gpkg
SGP	205	Singapore				NA
SXM	206	Sint Maarten				NA
SVK	207	Slovakia		YES		EUROSTAT	N	EU
SVN	208	Slovenia		YES		EUROSTAT	N	EU
SLB	209	Solomon Islands				NA
SOM	210	Somalia				NA
ZAF	211	South Africa	YES			Census	R	GADM
SGS	212	South Georgia and the South Sandwich Islands				NA
KOR	213	South Korea				Census	R	GADM
SSD	214	South Sudan				NA
ESP	215	Spain		YES		EUROSTAT	N	EU
XSP	216	Spratly Islands				NA
LKA	217	Sri Lanka				Census	N	GADM
SDN	218	Sudan				NA
SUR	219	Suriname				NA
SJM	220	Svalbard and Jan Mayen				NA
SWZ	221	Swaziland	YES			STAT	R	STAT
SWE	222	Sweden		YES		EUROSTAT	N	EU
CHE	223	Switzerland		YES		EUROSTAT	N	EU
SYR	224	Syria				NA
TWN	225	Taiwan				Census	R	GADM
TJK	226	Tajikistan	YES			Census	N	GADM
TZA	227	Tanzania	YES			STAT	R	STAT
THA	228	Thailand				Census	R	GADM
TLS	229	Timor-Leste	YES			STAT	R	STAT
TGO	230	Togo	YES			STAT	R	STAT
TKL	231	Tokelau				NA
TON	232	Tonga				NA
TTO	233	Trinidad and Tobago				NA
TUN	234	Tunisia				Census	R	GADM
TUR	235	Turkey	YES	YES		EUROSTAT	N	EU
TKM	236	Turkmenistan	YES			STAT	R	STAT
TCA	237	Turks and Caicos Islands				NA
TUV	238	Tuvalu				NA
UGA	239	Uganda	YES			STAT	R	STAT
UKR	240	Ukraine				Census	R	GADM
ARE	241	United Arab Emirates				Census	N	GADM
GBR	242	United Kingdom		YES		EUROSTAT	N	EU
USA	243	United States				Census	N	GADM
UMI	244	United States Minor Outlying Islands				NA
URY	245	Uruguay				Census	N	GADM
UZB	246	Uzbekistan	YES			Census	R	GADM
VUT	247	Vanuatu				Census	R	GADM
VAT	248	Vatican City				NA
VEN	249	Venezuela				Census	N	GADM
VNM	250	Vietnam	YES			Census	R	GADM
VIR	251	Virgin Islands, U.S.				NA
WLF	252	Wallis and Futuna				NA
ESH	253	Western Sahara				NA
YEM	254	Yemen	YES			STAT	R	STAT
ZMB	255	Zambia	YES			Census	R	GADM
ZWE	256	Zimbabwe	YES			Census	R	GADM

## Sheet: missing_data_deaths
GID1_missing	GID1_missing2	GID1_data	mode
DOM.5_1		DOM.31_1	combine
JAM.3_1		JAM.6_1	combine
MYS.12_1		MYS.15_1	combine
MNG.21_1		MNG.20_1	combine
MMR.10_1		MMR.8_1	combine
OMN.4_1		OMN.5_1	combine
LKA.19_1		LKA.13_1	combine
ARE.2_1		ARE.6_1	combine
ARE.4_1		ARE.5_1	combine
COL.26_1		COL.4_1	combine
MLI.4_1		MLI.2_1	combine
GUY.10_1		GUY.4_1	combine
GUY.8_1		GUY.9_1	combine
VEN.11_1	VEN.23_1	VEN.16_1	combine
MOZ.6_1		MOZ.5_1	combine
IND.24_1		IND.21_1	missing
ITH5		ITH3	missing
ITI3		ITI4	missing
MYS.13_1		MYS.14_1	missing
RUS.10_1		RUS.15_1	missing
TZA.4_1		TZA.16_1	missing
TZA.7_1		TZA.21_1	missing
TZA.17_1		TZA.5_1	missing
TZA.24_1		TZA.23_1	missing
UKR.15_1		UKR.26_1	missing
UKR.4_1		UKR.9_1	missing
UKR.6_1		UKR.26_1	missing
UKR.20_1		UKR.9_1	missing
KEN.41_1		KEN.6_1	missing
LBN.4_1		LBN.5_1	missing
PAN.6_1		PAN.5_1	missing
PAN.10_1		PAN.5_1	missing
POL.8_1		POL.4_1	missing
POL.16_1		POL.4_1	missing
BGD.6_1		BGD.5_1	split
ECU.20_1		ECU.10_1	split
ECU.21_1		ECU.19_1	split
ECU.17_1		ECU.16_1	split
IND.32_1		IND.2_1	split
IDN.16_1		IDN.24_1	split
IDN.23_1		IDN.22_1	split
IDN.25_1		IDN.26_1	split
IRN.24_1	IRN.27_1	IRN.21_1	split
IRN.1_1		IRN.28_1	split
MWI.18_1		MWI.16_1	split
PAN.11_1		PAN.12_1	split
KOR.15_1		KOR.2_1	split
THA.4_1		THA.35_1	split
COL.16_1			cntryAverage
GEO.1_1			cntryAverage
GRL.2_1			cntryAverage
HND.11_1			cntryAverage
MUS.1_1			cntryAverage
MUS.11_1			cntryAverage
MDA.36_1			cntryAverage
MDA.4_1			cntryAverage
MNG.11_1			cntryAverage
MNG.16_1			cntryAverage
NZL.4_1			cntryAverage
NZL.10_1			cntryAverage
NZL.13_1			cntryAverage
PHL.42_1			cntryAverage
PHL.44_1			cntryAverage
PHL.73_1			cntryAverage
PHL.77_1			cntryAverage
PHL.9_1			cntryAverage
PRI.3_1			cntryAverage
PRI.17_1			cntryAverage
PRI.25_1			cntryAverage
PRI.27_1			cntryAverage
PRI.69_1			cntryAverage
VEN.10_1			cntryAverage
PAK.1_1			cntryAverage
PAK.3_1			cntryAverage
PAK.4_1			cntryAverage
PAK.6_1			cntryAverage
PER.15_1			cntryAverage

## Sheet: missing_data_births
GID1_missing	GID1_missing2	GID1_data	mode
ARE.2_1		ARE.6_1	combine
ARE.4_1		ARE.5_1	combine
COL.26_1		COL.4_1	combine
JOR.6_1		JOR.1_1	combine
KGZ.3_1		KGZ.2_1	combine
KGZ.6_1		KGZ.7_1	combine
MYS.12_1		MYS.15_1	combine
MNG.21_1		MNG.20_1	combine
LKA.19_1		LKA.13_1	combine
LBN.3_1		LBN.5_1	combine
BRN.3_1	BRN.2_1	BRN.4_1	combine
DOM.5_1		DOM.31_1	combine
ERI.5_1		ERI.6_1	missing
CAN.13_1		CAN.6_1	missing
HTI.3_1		HTI.11_1	missing
HTI.2_1		HTI.7_1	missing
HTI.6_1		HTI.7_1	missing
HTI.5_1		HTI.4_1	missing
HTI.9_1		HTI.11_1	missing
IND.24_1		IND.21_1	missing
ITH5		ITH3	missing
ITI3		ITI4	missing
LBN.4_1		LBN.5_1	missing
MYS.13_1		MYS.14_1	missing
PAK.1_1		PAK.6_1	missing
PAK.3_1		PAK.6_1	missing
RUS.4_1		RUS.46_1	missing
RUS.73_1		RUS.80_1	missing
UGA.6_1		UGA.9_1	missing
UGA.7_1		UGA.9_1	missing
UKR.15_1		UKR.26_1	missing
UKR.4_1		UKR.9_1	missing
UKR.6_1		UKR.26_1	missing
UKR.20_1		UKR.9_1	missing
TZA.15_1		TZA.23_1	missing
TZA.16_1		TZA.23_1	missing
TZA.25_1		TZA.23_1	missing
TZA.26_1		TZA.23_1	missing
TZA.1_1		TZA.3_1	missing
TZA.9_1		TZA.3_1	missing
TZA.11_1		TZA.4_1	missing
TZA.14_1		TZA.10_1	missing
TZA.24_1		TZA.23_1	missing
BGD.6_1		BGD.5_1	split
IND.32_1		IND.2_1	split
IDN.16_1		IDN.24_1	split
IDN.23_1		IDN.22_1	split
IDN.25_1		IDN.26_1	split
IRN.24_1	IRN.27_1	IRN.21_1	split
IRN.1_1		IRN.28_1	split
MWI.18_1		MWI.16_1	split
PAN.11_1		PAN.12_1	split
SEN.4_1		SEN.5_1	split
SEN.6_1		SEN.12_1	split
SEN.11_1		SEN.7_1	split
KOR.15_1		KOR.2_1	split
THA.4_1		THA.35_1	split
MNG.11_1		MNG.16_1	split
AUS.1_1			cntryAverage
AUS.3_1			cntryAverage
AUS.4_1			cntryAverage
GEO.1_1			cntryAverage
GRL.2_1			cntryAverage
HND.11_1			cntryAverage
ISR.1_1			cntryAverage
MUS.1_1			cntryAverage
MUS.11_1			cntryAverage
MDA.36_1			cntryAverage
MDA.4_1			cntryAverage
PHL.42_1			cntryAverage
PHL.44_1			cntryAverage
PHL.73_1			cntryAverage
PHL.77_1			cntryAverage
PHL.9_1			cntryAverage
ES63			cntryAverage
ES64			cntryAverage
VEN.10_1			cntryAverage
NZL.4_1			cntryAverage
NZL.10_1			cntryAverage
NZL.13_1			cntryAverage
CIV.4_1			cntryAverage
TCD.18_1			cntryAverage

## Sheet: cntry_ratio_deaths
Country	iso3	GADM_code	Subnat	GID_1	GID_nmbr	year	ratio
Afghanistan	AFG	1	NA	NA	1	1990	15.241
Afghanistan	AFG	1	NA	NA	1	1991	14.783
Afghanistan	AFG	1	NA	NA	1	1992	14.362
Afghanistan	AFG	1	NA	NA	1	1993	13.974
Afghanistan	AFG	1	NA	NA	1	1994	13.616
Afghanistan	AFG	1	NA	NA	1	1995	13.282
Afghanistan	AFG	1	NA	NA	1	1996	12.964
Afghanistan	AFG	1	NA	NA	1	1997	12.655
Afghanistan	AFG	1	NA	NA	1	1998	12.348
Afghanistan	AFG	1	NA	NA	1	1999	12.037
Afghanistan	AFG	1	NA	NA	1	2000	11.718
Afghanistan	AFG	1	NA	NA	1	2001	11.387
Afghanistan	AFG	1	NA	NA	1	2002	11.048
Afghanistan	AFG	1	NA	NA	1	2003	10.704
Afghanistan	AFG	1	NA	NA	1	2004	10.356
Afghanistan	AFG	1	NA	NA	1	2005	10.003
Afghanistan	AFG	1	NA	NA	1	2006	9.645
Afghanistan	AFG	1	NA	NA	1	2007	9.287
Afghanistan	AFG	1	NA	NA	1	2008	8.932
Afghanistan	AFG	1	NA	NA	1	2009	8.584
Afghanistan	AFG	1	NA	NA	1	2010	8.25
Afghanistan	AFG	1	NA	NA	1	2011	7.936
Afghanistan	AFG	1	NA	NA	1	2012	7.645
Afghanistan	AFG	1	NA	NA	1	2013	7.38
Afghanistan	AFG	1	NA	NA	1	2014	7.141
Afghanistan	AFG	1	NA	NA	1	2015	6.929
Afghanistan	AFG	1	NA	NA	1	2016	6.742
Afghanistan	AFG	1	NA	NA	1	2017	6.575
Afghanistan	AFG	1	NA	NA	1	2018	6.423
Afghanistan	AFG	1	NA	NA	1	2019	6.285
Albania	ALB	4	NA	NA	4	1990	5.985
Albania	ALB	4	NA	NA	4	1991	6.073
Albania	ALB	4	NA	NA	4	1992	6.155
Albania	ALB	4	NA	NA	4	1993	6.216
Albania	ALB	4	NA	NA	4	1994	6.25
Albania	ALB	4	NA	NA	4	1995	6.25
Albania	ALB	4	NA	NA	4	1996	6.213
Albania	ALB	4	NA	NA	4	1997	6.147
Albania	ALB	4	NA	NA	4	1998	6.067
Albania	ALB	4	NA	NA	4	1999	5.983
Albania	ALB	4	NA	NA	4	2000	5.914
Albania	ALB	4	NA	NA	4	2001	5.879
Albania	ALB	4	NA	NA	4	2002	5.891
Albania	ALB	4	NA	NA	4	2003	5.952
Albania	ALB	4	NA	NA	4	2004	6.061
Albania	ALB	4	NA	NA	4	2005	6.206
Albania	ALB	4	NA	NA	4	2006	6.365
Albania	ALB	4	NA	NA	4	2007	6.518
Albania	ALB	4	NA	NA	4	2008	6.65
Albania	ALB	4	NA	NA	4	2009	6.756
Albania	ALB	4	NA	NA	4	2010	6.841
Albania	ALB	4	NA	NA	4	2011	6.915
Albania	ALB	4	NA	NA	4	2012	6.996
Albania	ALB	4	NA	NA	4	2013	7.096
Albania	ALB	4	NA	NA	4	2014	7.219
Albania	ALB	4	NA	NA	4	2015	7.367
Albania	ALB	4	NA	NA	4	2016	7.534
Albania	ALB	4	NA	NA	4	2017	7.714
Albania	ALB	4	NA	NA	4	2018	7.898
Albania	ALB	4	NA	NA	4	2019	8.082
Algeria	DZA	5	NA	NA	5	1990	6.207
Algeria	DZA	5	NA	NA	5	1991	6.035
Algeria	DZA	5	NA	NA	5	1992	5.887
Algeria	DZA	5	NA	NA	5	1993	5.752
Algeria	DZA	5	NA	NA	5	1994	5.624
Algeria	DZA	5	NA	NA	5	1995	5.499
Algeria	DZA	5	NA	NA	5	1996	5.375
Algeria	DZA	5	NA	NA	5	1997	5.257
Algeria	DZA	5	NA	NA	5	1998	5.148
Algeria	DZA	5	NA	NA	5	1999	5.05
Algeria	DZA	5	NA	NA	5	2000	4.961
Algeria	DZA	5	NA	NA	5	2001	4.882
Algeria	DZA	5	NA	NA	5	2002	4.814
Algeria	DZA	5	NA	NA	5	2003	4.757
Algeria	DZA	5	NA	NA	5	2004	4.71
Algeria	DZA	5	NA	NA	5	2005	4.674
Algeria	DZA	5	NA	NA	5	2006	4.651
Algeria	DZA	5	NA	NA	5	2007	4.639
Algeria	DZA	5	NA	NA	5	2008	4.637
Algeria	DZA	5	NA	NA	5	2009	4.643
Algeria	DZA	5	NA	NA	5	2010	4.656
Algeria	DZA	5	NA	NA	5	2011	4.67
Algeria	DZA	5	NA	NA	5	2012	4.685
Algeria	DZA	5	NA	NA	5	2013	4.699
Algeria	DZA	5	NA	NA	5	2014	4.709
Algeria	DZA	5	NA	NA	5	2015	4.715
Algeria	DZA	5	NA	NA	5	2016	4.717
Algeria	DZA	5	NA	NA	5	2017	4.717
Algeria	DZA	5	NA	NA	5	2018	4.716
Algeria	DZA	5	NA	NA	5	2019	4.716
American Samoa	ASM	6	NA	NA	6	1990	4.465
American Samoa	ASM	6	NA	NA	6	1991	4.409
American Samoa	ASM	6	NA	NA	6	1992	4.464
American Samoa	ASM	6	NA	NA	6	1993	4.359
American Samoa	ASM	6	NA	NA	6	1994	4.419
American Samoa	ASM	6	NA	NA	6	1995	4.334
American Samoa	ASM	6	NA	NA	6	1996	4.37
American Samoa	ASM	6	NA	NA	6	1997	4.341
American Samoa	ASM	6	NA	NA	6	1998	4.231
American Samoa	ASM	6	NA	NA	6	1999	4.258
American Samoa	ASM	6	NA	NA	6	2000	4.184
American Samoa	ASM	6	NA	NA	6	2001	4.157
American Samoa	ASM	6	NA	NA	6	2002	4.22
American Samoa	ASM	6	NA	NA	6	2003	4.124
American Samoa	ASM	6	NA	NA	6	2004	4.076
American Samoa	ASM	6	NA	NA	6	2005	3.998
American Samoa	ASM	6	NA	NA	6	2006	4
American Samoa	ASM	6	NA	NA	6	2007	4.025
American Samoa	ASM	6	NA	NA	6	2008	4.05
American Samoa	ASM	6	NA	NA	6	2009	4.075
American Samoa	ASM	6	NA	NA	6	2010	4.1
American Samoa	ASM	6	NA	NA	6	2011	4.125
American Samoa	ASM	6	NA	NA	6	2012	4.15
American Samoa	ASM	6	NA	NA	6	2013	4.175
American Samoa	ASM	6	NA	NA	6	2014	4.2
American Samoa	ASM	6	NA	NA	6	2015	4.5
American Samoa	ASM	6	NA	NA	6	2016	4.8
American Samoa	ASM	6	NA	NA	6	2017	5.1
American Samoa	ASM	6	NA	NA	6	2018	4.977
American Samoa	ASM	6	NA	NA	6	2019	5.169
Andorra	AND	7	NA	NA	7	1990	4.114
Andorra	AND	7	NA	NA	7	1991	4.115
Andorra	AND	7	NA	NA	7	1992	4.065
Andorra	AND	7	NA	NA	7	1993	4.12
Andorra	AND	7	NA	NA	7	1994	4.036
Andorra	AND	7	NA	NA	7	1995	4.075
Andorra	AND	7	NA	NA	7	1996	4.077
Andorra	AND	7	NA	NA	7	1997	4.034
Andorra	AND	7	NA	NA	7	1998	4.038
Andorra	AND	7	NA	NA	7	1999	4.028
Andorra	AND	7	NA	NA	7	2000	3.946
Andorra	AND	7	NA	NA	7	2001	3.905
Andorra	AND	7	NA	NA	7	2002	3.945
Andorra	AND	7	NA	NA	7	2003	4.003
Andorra	AND	7	NA	NA	7	2004	3.8
Andorra	AND	7	NA	NA	7	2005	3.6
Andorra	AND	7	NA	NA	7	2006	3.3
Andorra	AND	7	NA	NA	7	2007	2.8
Andorra	AND	7	NA	NA	7	2008	2.8
Andorra	AND	7	NA	NA	7	2009	3.2
Andorra	AND	7	NA	NA	7	2010	2.8
Andorra	AND	7	NA	NA	7	2011	3.35
Andorra	AND	7	NA	NA	7	2012	3.9
Andorra	AND	7	NA	NA	7	2013	4
Andorra	AND	7	NA	NA	7	2014	4.1
Andorra	AND	7	NA	NA	7	2015	4.2
Andorra	AND	7	NA	NA	7	2016	4.3
Andorra	AND	7	NA	NA	7	2017	4.35
Andorra	AND	7	NA	NA	7	2018	4.4
Andorra	AND	7	NA	NA	7	2019	3.9
Angola	AGO	8	NA	NA	8	1990	19.555
Angola	AGO	8	NA	NA	8	1991	19.533
Angola	AGO	8	NA	NA	8	1992	19.506
Angola	AGO	8	NA	NA	8	1993	19.464
Angola	AGO	8	NA	NA	8	1994	19.396
Angola	AGO	8	NA	NA	8	1995	19.292
Angola	AGO	8	NA	NA	8	1996	19.146
Angola	AGO	8	NA	NA	8	1997	18.952
Angola	AGO	8	NA	NA	8	1998	18.706
Angola	AGO	8	NA	NA	8	1999	18.404
Angola	AGO	8	NA	NA	8	2000	18.036
Angola	AGO	8	NA	NA	8	2001	17.597
Angola	AGO	8	NA	NA	8	2002	17.09
Angola	AGO	8	NA	NA	8	2003	16.522
Angola	AGO	8	NA	NA	8	2004	15.903
Angola	AGO	8	NA	NA	8	2005	15.24
Angola	AGO	8	NA	NA	8	2006	14.539
Angola	AGO	8	NA	NA	8	2007	13.815
Angola	AGO	8	NA	NA	8	2008	13.085
Angola	AGO	8	NA	NA	8	2009	12.367
Angola	AGO	8	NA	NA	8	2010	11.68
Angola	AGO	8	NA	NA	8	2011	11.039
Angola	AGO	8	NA	NA	8	2012	10.451
Angola	AGO	8	NA	NA	8	2013	9.921
Angola	AGO	8	NA	NA	8	2014	9.454
Angola	AGO	8	NA	NA	8	2015	9.052
Angola	AGO	8	NA	NA	8	2016	8.716
Angola	AGO	8	NA	NA	8	2017	8.432
Angola	AGO	8	NA	NA	8	2018	8.19
Angola	AGO	8	NA	NA	8	2019	7.981
Antigua and Barbuda	ATG	11	NA	NA	11	1990	6.98
Antigua and Barbuda	ATG	11	NA	NA	11	1991	7.008
Antigua and Barbuda	ATG	11	NA	NA	11	1992	7.009
Antigua and Barbuda	ATG	11	NA	NA	11	1993	6.979
Antigua and Barbuda	ATG	11	NA	NA	11	1994	6.918
Antigua and Barbuda	ATG	11	NA	NA	11	1995	6.827
Antigua and Barbuda	ATG	11	NA	NA	11	1996	6.712
Antigua and Barbuda	ATG	11	NA	NA	11	1997	6.584
Antigua and Barbuda	ATG	11	NA	NA	11	1998	6.453
Antigua and Barbuda	ATG	11	NA	NA	11	1999	6.328
Antigua and Barbuda	ATG	11	NA	NA	11	2000	6.216
Antigua and Barbuda	ATG	11	NA	NA	11	2001	6.124
Antigua and Barbuda	ATG	11	NA	NA	11	2002	6.051
Antigua and Barbuda	ATG	11	NA	NA	11	2003	5.999
Antigua and Barbuda	ATG	11	NA	NA	11	2004	5.967
Antigua and Barbuda	ATG	11	NA	NA	11	2005	5.955
Antigua and Barbuda	ATG	11	NA	NA	11	2006	5.96
Antigua and Barbuda	ATG	11	NA	NA	11	2007	5.976
Antigua and Barbuda	ATG	11	NA	NA	11	2008	5.999
Antigua and Barbuda	ATG	11	NA	NA	11	2009	6.026
Antigua and Barbuda	ATG	11	NA	NA	11	2010	6.055
Antigua and Barbuda	ATG	11	NA	NA	11	2011	6.085
Antigua and Barbuda	ATG	11	NA	NA	11	2012	6.116
Antigua and Barbuda	ATG	11	NA	NA	11	2013	6.151
Antigua and Barbuda	ATG	11	NA	NA	11	2014	6.188
Antigua and Barbuda	ATG	11	NA	NA	11	2015	6.227
Antigua and Barbuda	ATG	11	NA	NA	11	2016	6.27
Antigua and Barbuda	ATG	11	NA	NA	11	2017	6.316
Antigua and Barbuda	ATG	11	NA	NA	11	2018	6.366
Antigua and Barbuda	ATG	11	NA	NA	11	2019	6.422
Argentina	ARG	12	NA	NA	12	1990	8.163
Argentina	ARG	12	NA	NA	12	1991	8.112
Argentina	ARG	12	NA	NA	12	1992	8.063
Argentina	ARG	12	NA	NA	12	1993	8.018
Argentina	ARG	12	NA	NA	12	1994	7.979
Argentina	ARG	12	NA	NA	12	1995	7.946
Argentina	ARG	12	NA	NA	12	1996	7.92
Argentina	ARG	12	NA	NA	12	1997	7.898
Argentina	ARG	12	NA	NA	12	1998	7.879
Argentina	ARG	12	NA	NA	12	1999	7.862
Argentina	ARG	12	NA	NA	12	2000	7.845
Argentina	ARG	12	NA	NA	12	2001	7.83
Argentina	ARG	12	NA	NA	12	2002	7.815
Argentina	ARG	12	NA	NA	12	2003	7.802
Argentina	ARG	12	NA	NA	12	2004	7.788
Argentina	ARG	12	NA	NA	12	2005	7.775
Argentina	ARG	12	NA	NA	12	2006	7.762
Argentina	ARG	12	NA	NA	12	2007	7.749
Argentina	ARG	12	NA	NA	12	2008	7.735
Argentina	ARG	12	NA	NA	12	2009	7.722
Argentina	ARG	12	NA	NA	12	2010	7.708
Argentina	ARG	12	NA	NA	12	2011	7.694
Argentina	ARG	12	NA	NA	12	2012	7.68
Argentina	ARG	12	NA	NA	12	2013	7.665
Argentina	ARG	12	NA	NA	12	2014	7.651
Argentina	ARG	12	NA	NA	12	2015	7.638
Argentina	ARG	12	NA	NA	12	2016	7.626
Argentina	ARG	12	NA	NA	12	2017	7.616
Argentina	ARG	12	NA	NA	12	2018	7.609
Argentina	ARG	12	NA	NA	12	2019	7.604
Armenia	ARM	13	NA	NA	13	1990	8.473
Armenia	ARM	13	NA	NA	13	1991	8.619
Armenia	ARM	13	NA	NA	13	1992	8.716
Armenia	ARM	13	NA	NA	13	1993	8.769
Armenia	ARM	13	NA	NA	13	1994	8.785
Armenia	ARM	13	NA	NA	13	1995	8.769
Armenia	ARM	13	NA	NA	13	1996	8.728
Armenia	ARM	13	NA	NA	13	1997	8.674
Armenia	ARM	13	NA	NA	13	1998	8.622
Armenia	ARM	13	NA	NA	13	1999	8.583
Armenia	ARM	13	NA	NA	13	2000	8.575
Armenia	ARM	13	NA	NA	13	2001	8.612
Armenia	ARM	13	NA	NA	13	2002	8.697
Armenia	ARM	13	NA	NA	13	2003	8.824
Armenia	ARM	13	NA	NA	13	2004	8.986
Armenia	ARM	13	NA	NA	13	2005	9.168
Armenia	ARM	13	NA	NA	13	2006	9.346
Armenia	ARM	13	NA	NA	13	2007	9.502
Armenia	ARM	13	NA	NA	13	2008	9.621
Armenia	ARM	13	NA	NA	13	2009	9.699
Armenia	ARM	13	NA	NA	13	2010	9.739
Armenia	ARM	13	NA	NA	13	2011	9.753
Armenia	ARM	13	NA	NA	13	2012	9.761
Armenia	ARM	13	NA	NA	13	2013	9.774
Armenia	ARM	13	NA	NA	13	2014	9.796
Armenia	ARM	13	NA	NA	13	2015	9.823
Armenia	ARM	13	NA	NA	13	2016	9.849
Armenia	ARM	13	NA	NA	13	2017	9.862
Armenia	ARM	13	NA	NA	13	2018	9.857
Armenia	ARM	13	NA	NA	13	2019	9.835
Aruba	ABW	14	NA	NA	14	1990	7.059
Aruba	ABW	14	NA	NA	14	1991	7.054
Aruba	ABW	14	NA	NA	14	1992	7.034
Aruba	ABW	14	NA	NA	14	1993	7.005
Aruba	ABW	14	NA	NA	14	1994	6.973
Aruba	ABW	14	NA	NA	14	1995	6.943
Aruba	ABW	14	NA	NA	14	1996	6.922
Aruba	ABW	14	NA	NA	14	1997	6.911
Aruba	ABW	14	NA	NA	14	1998	6.915
Aruba	ABW	14	NA	NA	14	1999	6.934
Aruba	ABW	14	NA	NA	14	2000	6.971
Aruba	ABW	14	NA	NA	14	2001	7.022
Aruba	ABW	14	NA	NA	14	2002	7.084
Aruba	ABW	14	NA	NA	14	2003	7.154
Aruba	ABW	14	NA	NA	14	2004	7.233
Aruba	ABW	14	NA	NA	14	2005	7.32
Aruba	ABW	14	NA	NA	14	2006	7.418
Aruba	ABW	14	NA	NA	14	2007	7.527
Aruba	ABW	14	NA	NA	14	2008	7.648
Aruba	ABW	14	NA	NA	14	2009	7.78
Aruba	ABW	14	NA	NA	14	2010	7.918
Aruba	ABW	14	NA	NA	14	2011	8.061
Aruba	ABW	14	NA	NA	14	2012	8.205
Aruba	ABW	14	NA	NA	14	2013	8.347
Aruba	ABW	14	NA	NA	14	2014	8.488
Aruba	ABW	14	NA	NA	14	2015	8.627
Aruba	ABW	14	NA	NA	14	2016	8.765
Aruba	ABW	14	NA	NA	14	2017	8.907
Aruba	ABW	14	NA	NA	14	2018	9.053
Aruba	ABW	14	NA	NA	14	2019	9.205
Australia	AUS	15	NA	NA	15	1990	7
Australia	AUS	15	NA	NA	15	1991	6.9
Australia	AUS	15	NA	NA	15	1992	7.1
Australia	AUS	15	NA	NA	15	1993	6.9
Australia	AUS	15	NA	NA	15	1994	7.1
Australia	AUS	15	NA	NA	15	1995	6.9
Australia	AUS	15	NA	NA	15	1996	7
Australia	AUS	15	NA	NA	15	1997	7
Australia	AUS	15	NA	NA	15	1998	6.8
Australia	AUS	15	NA	NA	15	1999	6.8
Australia	AUS	15	NA	NA	15	2000	6.7
Australia	AUS	15	NA	NA	15	2001	6.6
Australia	AUS	15	NA	NA	15	2002	6.8
Australia	AUS	15	NA	NA	15	2003	6.6
Australia	AUS	15	NA	NA	15	2004	6.5
Australia	AUS	15	NA	NA	15	2005	6.4
Australia	AUS	15	NA	NA	15	2006	6.4
Australia	AUS	15	NA	NA	15	2007	6.7
Australia	AUS	15	NA	NA	15	2008	6.7
Australia	AUS	15	NA	NA	15	2009	6.5
Australia	AUS	15	NA	NA	15	2010	6.5
Australia	AUS	15	NA	NA	15	2011	6.6
Australia	AUS	15	NA	NA	15	2012	6.6
Australia	AUS	15	NA	NA	15	2013	6.4
Australia	AUS	15	NA	NA	15	2014	6.6
Australia	AUS	15	NA	NA	15	2015	6.6
Australia	AUS	15	NA	NA	15	2016	6.6
Australia	AUS	15	NA	NA	15	2017	6.5
Australia	AUS	15	NA	NA	15	2018	6.3
Australia	AUS	15	NA	NA	15	2019	6.7
Austria	AUT	16	NA	NA	16	1990	10.8
Austria	AUT	16	NA	NA	16	1991	10.8
Austria	AUT	16	NA	NA	16	1992	10.6
Austria	AUT	16	NA	NA	16	1993	10.4
Austria	AUT	16	NA	NA	16	1994	10.2
Austria	AUT	16	NA	NA	16	1995	10.2
Austria	AUT	16	NA	NA	16	1996	10.2
Austria	AUT	16	NA	NA	16	1997	10
Austria	AUT	16	NA	NA	16	1998	9.8
Austria	AUT	16	NA	NA	16	1999	9.8
Austria	AUT	16	NA	NA	16	2000	9.6
Austria	AUT	16	NA	NA	16	2001	9.3
Austria	AUT	16	NA	NA	16	2002	9.4
Austria	AUT	16	NA	NA	16	2003	9.5
Austria	AUT	16	NA	NA	16	2004	9.1
Austria	AUT	16	NA	NA	16	2005	9.1
Austria	AUT	16	NA	NA	16	2006	9
Austria	AUT	16	NA	NA	16	2007	9
Austria	AUT	16	NA	NA	16	2008	9
Austria	AUT	16	NA	NA	16	2009	9.3
Austria	AUT	16	NA	NA	16	2010	9.2
Austria	AUT	16	NA	NA	16	2011	9.1
Austria	AUT	16	NA	NA	16	2012	9.4
Austria	AUT	16	NA	NA	16	2013	9.4
Austria	AUT	16	NA	NA	16	2014	9.2
Austria	AUT	16	NA	NA	16	2015	9.6
Austria	AUT	16	NA	NA	16	2016	9.2
Austria	AUT	16	NA	NA	16	2017	9.5
Austria	AUT	16	NA	NA	16	2018	9.5
Austria	AUT	16	NA	NA	16	2019	9.4
Azerbaijan	AZE	17	NA	NA	17	1990	6.1
Azerbaijan	AZE	17	NA	NA	17	1991	6.3
Azerbaijan	AZE	17	NA	NA	17	1992	7.1
Azerbaijan	AZE	17	NA	NA	17	1993	7.2
Azerbaijan	AZE	17	NA	NA	17	1994	7.3
Azerbaijan	AZE	17	NA	NA	17	1995	6.7
Azerbaijan	AZE	17	NA	NA	17	1996	6.2
Azerbaijan	AZE	17	NA	NA	17	1997	6
Azerbaijan	AZE	17	NA	NA	17	1998	5.9
Azerbaijan	AZE	17	NA	NA	17	1999	5.8
Azerbaijan	AZE	17	NA	NA	17	2000	5.8
Azerbaijan	AZE	17	NA	NA	17	2001	5.6
Azerbaijan	AZE	17	NA	NA	17	2002	5.7
Azerbaijan	AZE	17	NA	NA	17	2003	6
Azerbaijan	AZE	17	NA	NA	17	2004	6
Azerbaijan	AZE	17	NA	NA	17	2005	6.2
Azerbaijan	AZE	17	NA	NA	17	2006	6.2
Azerbaijan	AZE	17	NA	NA	17	2007	6.3
Azerbaijan	AZE	17	NA	NA	17	2008	6
Azerbaijan	AZE	17	NA	NA	17	2009	5.9
Azerbaijan	AZE	17	NA	NA	17	2010	5.9
Azerbaijan	AZE	17	NA	NA	17	2011	5.9
Azerbaijan	AZE	17	NA	NA	17	2012	5.9
Azerbaijan	AZE	17	NA	NA	17	2013	5.8
Azerbaijan	AZE	17	NA	NA	17	2014	5.8
Azerbaijan	AZE	17	NA	NA	17	2015	5.7
Azerbaijan	AZE	17	NA	NA	17	2016	5.8
Azerbaijan	AZE	17	NA	NA	17	2017	5.8
Azerbaijan	AZE	17	NA	NA	17	2018	5.8
Azerbaijan	AZE	17	NA	NA	17	2019	5.6
Bahamas	BHS	18	NA	NA	18	1990	5.592
Bahamas	BHS	18	NA	NA	18	1991	5.542
Bahamas	BHS	18	NA	NA	18	1992	5.51
Bahamas	BHS	18	NA	NA	18	1993	5.497
Bahamas	BHS	18	NA	NA	18	1994	5.502
Bahamas	BHS	18	NA	NA	18	1995	5.527
Bahamas	BHS	18	NA	NA	18	1996	5.568
Bahamas	BHS	18	NA	NA	18	1997	5.623
Bahamas	BHS	18	NA	NA	18	1998	5.687
Bahamas	BHS	18	NA	NA	18	1999	5.757
Bahamas	BHS	18	NA	NA	18	2000	5.831
Bahamas	BHS	18	NA	NA	18	2001	5.909
Bahamas	BHS	18	NA	NA	18	2002	5.989
Bahamas	BHS	18	NA	NA	18	2003	6.071
Bahamas	BHS	18	NA	NA	18	2004	6.153
Bahamas	BHS	18	NA	NA	18	2005	6.233
Bahamas	BHS	18	NA	NA	18	2006	6.31
Bahamas	BHS	18	NA	NA	18	2007	6.383
Bahamas	BHS	18	NA	NA	18	2008	6.451
Bahamas	BHS	18	NA	NA	18	2009	6.513
Bahamas	BHS	18	NA	NA	18	2010	6.566
Bahamas	BHS	18	NA	NA	18	2011	6.606
Bahamas	BHS	18	NA	NA	18	2012	6.634
Bahamas	BHS	18	NA	NA	18	2013	6.651
Bahamas	BHS	18	NA	NA	18	2014	6.661
Bahamas	BHS	18	NA	NA	18	2015	6.671
Bahamas	BHS	18	NA	NA	18	2016	6.689
Bahamas	BHS	18	NA	NA	18	2017	6.72
Bahamas	BHS	18	NA	NA	18	2018	6.771
Bahamas	BHS	18	NA	NA	18	2019	6.841
Bahrain	BHR	19	NA	NA	19	1990	3.386
Bahrain	BHR	19	NA	NA	19	1991	3.313
Bahrain	BHR	19	NA	NA	19	1992	3.248
Bahrain	BHR	19	NA	NA	19	1993	3.192
Bahrain	BHR	19	NA	NA	19	1994	3.144
Bahrain	BHR	19	NA	NA	19	1995	3.1
Bahrain	BHR	19	NA	NA	19	1996	3.058
Bahrain	BHR	19	NA	NA	19	1997	3.012
Bahrain	BHR	19	NA	NA	19	1998	2.96
Bahrain	BHR	19	NA	NA	19	1999	2.901
Bahrain	BHR	19	NA	NA	19	2000	2.835
Bahrain	BHR	19	NA	NA	19	2001	2.763
Bahrain	BHR	19	NA	NA	19	2002	2.688
Bahrain	BHR	19	NA	NA	19	2003	2.615
Bahrain	BHR	19	NA	NA	19	2004	2.545
Bahrain	BHR	19	NA	NA	19	2005	2.483
Bahrain	BHR	19	NA	NA	19	2006	2.43
Bahrain	BHR	19	NA	NA	19	2007	2.388
Bahrain	BHR	19	NA	NA	19	2008	2.357
Bahrain	BHR	19	NA	NA	19	2009	2.337
Bahrain	BHR	19	NA	NA	19	2010	2.327
Bahrain	BHR	19	NA	NA	19	2011	2.324
Bahrain	BHR	19	NA	NA	19	2012	2.326
Bahrain	BHR	19	NA	NA	19	2013	2.331
Bahrain	BHR	19	NA	NA	19	2014	2.337
Bahrain	BHR	19	NA	NA	19	2015	2.346
Bahrain	BHR	19	NA	NA	19	2016	2.355
Bahrain	BHR	19	NA	NA	19	2017	2.368
Bahrain	BHR	19	NA	NA	19	2018	2.385
Bahrain	BHR	19	NA	NA	19	2019	2.408
Bangladesh	BGD	20	NA	NA	20	1990	10.352
Bangladesh	BGD	20	NA	NA	20	1991	9.929
Bangladesh	BGD	20	NA	NA	20	1992	9.508
Bangladesh	BGD	20	NA	NA	20	1993	9.09
Bangladesh	BGD	20	NA	NA	20	1994	8.68
Bangladesh	BGD	20	NA	NA	20	1995	8.289
Bangladesh	BGD	20	NA	NA	20	1996	7.927
Bangladesh	BGD	20	NA	NA	20	1997	7.603
Bangladesh	BGD	20	NA	NA	20	1998	7.321
Bangladesh	BGD	20	NA	NA	20	1999	7.082
Bangladesh	BGD	20	NA	NA	20	2000	6.883
Bangladesh	BGD	20	NA	NA	20	2001	6.717
Bangladesh	BGD	20	NA	NA	20	2002	6.574
Bangladesh	BGD	20	NA	NA	20	2003	6.444
Bangladesh	BGD	20	NA	NA	20	2004	6.322
Bangladesh	BGD	20	NA	NA	20	2005	6.205
Bangladesh	BGD	20	NA	NA	20	2006	6.092
Bangladesh	BGD	20	NA	NA	20	2007	5.987
Bangladesh	BGD	20	NA	NA	20	2008	5.892
Bangladesh	BGD	20	NA	NA	20	2009	5.807
Bangladesh	BGD	20	NA	NA	20	2010	5.734
Bangladesh	BGD	20	NA	NA	20	2011	5.673
Bangladesh	BGD	20	NA	NA	20	2012	5.625
Bangladesh	BGD	20	NA	NA	20	2013	5.589
Bangladesh	BGD	20	NA	NA	20	2014	5.565
Bangladesh	BGD	20	NA	NA	20	2015	5.549
Bangladesh	BGD	20	NA	NA	20	2016	5.539
Bangladesh	BGD	20	NA	NA	20	2017	5.533
Bangladesh	BGD	20	NA	NA	20	2018	5.529
Bangladesh	BGD	20	NA	NA	20	2019	5.526
Barbados	BRB	21	NA	NA	21	1990	7.763
Barbados	BRB	21	NA	NA	21	1991	7.69
Barbados	BRB	21	NA	NA	21	1992	7.624
Barbados	BRB	21	NA	NA	21	1993	7.567
Barbados	BRB	21	NA	NA	21	1994	7.521
Barbados	BRB	21	NA	NA	21	1995	7.488
Barbados	BRB	21	NA	NA	21	1996	7.471
Barbados	BRB	21	NA	NA	21	1997	7.468
Barbados	BRB	21	NA	NA	21	1998	7.482
Barbados	BRB	21	NA	NA	21	1999	7.51
Barbados	BRB	21	NA	NA	21	2000	7.553
Barbados	BRB	21	NA	NA	21	2001	7.609
Barbados	BRB	21	NA	NA	21	2002	7.677
Barbados	BRB	21	NA	NA	21	2003	7.753
Barbados	BRB	21	NA	NA	21	2004	7.835
Barbados	BRB	21	NA	NA	21	2005	7.921
Barbados	BRB	21	NA	NA	21	2006	8.009
Barbados	BRB	21	NA	NA	21	2007	8.099
Barbados	BRB	21	NA	NA	21	2008	8.19
Barbados	BRB	21	NA	NA	21	2009	8.279
Barbados	BRB	21	NA	NA	21	2010	8.368
Barbados	BRB	21	NA	NA	21	2011	8.454
Barbados	BRB	21	NA	NA	21	2012	8.54
Barbados	BRB	21	NA	NA	21	2013	8.625
Barbados	BRB	21	NA	NA	21	2014	8.708
Barbados	BRB	21	NA	NA	21	2015	8.789
Barbados	BRB	21	NA	NA	21	2016	8.865
Barbados	BRB	21	NA	NA	21	2017	8.936
Barbados	BRB	21	NA	NA	21	2018	9.004
Barbados	BRB	21	NA	NA	21	2019	9.068
Belarus	BLR	22	NA	NA	22	1990	10.8
Belarus	BLR	22	NA	NA	22	1991	11.2
Belarus	BLR	22	NA	NA	22	1992	11.4
Belarus	BLR	22	NA	NA	22	1993	12.6
Belarus	BLR	22	NA	NA	22	1994	12.7
Belarus	BLR	22	NA	NA	22	1995	13.1
Belarus	BLR	22	NA	NA	22	1996	13.1
Belarus	BLR	22	NA	NA	22	1997	13.5
Belarus	BLR	22	NA	NA	22	1998	13.6
Belarus	BLR	22	NA	NA	22	1999	14.2
Belarus	BLR	22	NA	NA	22	2000	13.5
Belarus	BLR	22	NA	NA	22	2001	14.1
Belarus	BLR	22	NA	NA	22	2002	14.8
Belarus	BLR	22	NA	NA	22	2003	14.5
Belarus	BLR	22	NA	NA	22	2004	14.3
Belarus	BLR	22	NA	NA	22	2005	14.5
Belarus	BLR	22	NA	NA	22	2006	14.2
Belarus	BLR	22	NA	NA	22	2007	13.7
Belarus	BLR	22	NA	NA	22	2008	13.8
Belarus	BLR	22	NA	NA	22	2009	14.1
Belarus	BLR	22	NA	NA	22	2010	14.5
Belarus	BLR	22	NA	NA	22	2011	14.3
Belarus	BLR	22	NA	NA	22	2012	13.4
Belarus	BLR	22	NA	NA	22	2013	13.2
Belarus	BLR	22	NA	NA	22	2014	12.8
Belarus	BLR	22	NA	NA	22	2015	12.6
Belarus	BLR	22	NA	NA	22	2016	12.6
Belarus	BLR	22	NA	NA	22	2017	12.6
Belarus	BLR	22	NA	NA	22	2018	12.7
Belarus	BLR	22	NA	NA	22	2019	12.8
Belgium	BEL	23	NA	NA	23	1990	10.4
Belgium	BEL	23	NA	NA	23	1991	10.4
Belgium	BEL	23	NA	NA	23	1992	10.4
Belgium	BEL	23	NA	NA	23	1993	10.6
Belgium	BEL	23	NA	NA	23	1994	10.3
Belgium	BEL	23	NA	NA	23	1995	10.3
Belgium	BEL	23	NA	NA	23	1996	10.3
Belgium	BEL	23	NA	NA	23	1997	10.2
Belgium	BEL	23	NA	NA	23	1998	10.3
Belgium	BEL	23	NA	NA	23	1999	10.3
Belgium	BEL	23	NA	NA	23	2000	10.2
Belgium	BEL	23	NA	NA	23	2001	10.1
Belgium	BEL	23	NA	NA	23	2002	10.2
Belgium	BEL	23	NA	NA	23	2003	10.3
Belgium	BEL	23	NA	NA	23	2004	9.7
Belgium	BEL	23	NA	NA	23	2005	9.9
Belgium	BEL	23	NA	NA	23	2006	9.6
Belgium	BEL	23	NA	NA	23	2007	9.5
Belgium	BEL	23	NA	NA	23	2008	9.8
Belgium	BEL	23	NA	NA	23	2009	9.6
Belgium	BEL	23	NA	NA	23	2010	9.7
Belgium	BEL	23	NA	NA	23	2011	9.4
Belgium	BEL	23	NA	NA	23	2012	9.8
Belgium	BEL	23	NA	NA	23	2013	9.8
Belgium	BEL	23	NA	NA	23	2014	9.3
Belgium	BEL	23	NA	NA	23	2015	9.8
Belgium	BEL	23	NA	NA	23	2016	9.5
Belgium	BEL	23	NA	NA	23	2017	9.6
Belgium	BEL	23	NA	NA	23	2018	9.7
Belgium	BEL	23	NA	NA	23	2019	9.5
Belize	BLZ	24	NA	NA	24	1990	5.408
Belize	BLZ	24	NA	NA	24	1991	5.473
Belize	BLZ	24	NA	NA	24	1992	5.571
Belize	BLZ	24	NA	NA	24	1993	5.692
Belize	BLZ	24	NA	NA	24	1994	5.82
Belize	BLZ	24	NA	NA	24	1995	5.936
Belize	BLZ	24	NA	NA	24	1996	6.017
Belize	BLZ	24	NA	NA	24	1997	6.05
Belize	BLZ	24	NA	NA	24	1998	6.029
Belize	BLZ	24	NA	NA	24	1999	5.953
Belize	BLZ	24	NA	NA	24	2000	5.826
Belize	BLZ	24	NA	NA	24	2001	5.66
Belize	BLZ	24	NA	NA	24	2002	5.476
Belize	BLZ	24	NA	NA	24	2003	5.293
Belize	BLZ	24	NA	NA	24	2004	5.123
Belize	BLZ	24	NA	NA	24	2005	4.976
Belize	BLZ	24	NA	NA	24	2006	4.856
Belize	BLZ	24	NA	NA	24	2007	4.76
Belize	BLZ	24	NA	NA	24	2008	4.685
Belize	BLZ	24	NA	NA	24	2009	4.631
Belize	BLZ	24	NA	NA	24	2010	4.597
Belize	BLZ	24	NA	NA	24	2011	4.582
Belize	BLZ	24	NA	NA	24	2012	4.58
Belize	BLZ	24	NA	NA	24	2013	4.588
Belize	BLZ	24	NA	NA	24	2014	4.603
Belize	BLZ	24	NA	NA	24	2015	4.624
Belize	BLZ	24	NA	NA	24	2016	4.65
Belize	BLZ	24	NA	NA	24	2017	4.681
Belize	BLZ	24	NA	NA	24	2018	4.716
Belize	BLZ	24	NA	NA	24	2019	4.756
Benin	BEN	25	NA	NA	25	1990	14.68
Benin	BEN	25	NA	NA	25	1991	14.272
Benin	BEN	25	NA	NA	25	1992	13.94
Benin	BEN	25	NA	NA	25	1993	13.683
Benin	BEN	25	NA	NA	25	1994	13.494
Benin	BEN	25	NA	NA	25	1995	13.359
Benin	BEN	25	NA	NA	25	1996	13.255
Benin	BEN	25	NA	NA	25	1997	13.155
Benin	BEN	25	NA	NA	25	1998	13.036
Benin	BEN	25	NA	NA	25	1999	12.884
Benin	BEN	25	NA	NA	25	2000	12.69
Benin	BEN	25	NA	NA	25	2001	12.451
Benin	BEN	25	NA	NA	25	2002	12.18
Benin	BEN	25	NA	NA	25	2003	11.891
Benin	BEN	25	NA	NA	25	2004	11.592
Benin	BEN	25	NA	NA	25	2005	11.293
Benin	BEN	25	NA	NA	25	2006	11.006
Benin	BEN	25	NA	NA	25	2007	10.739
Benin	BEN	25	NA	NA	25	2008	10.497
Benin	BEN	25	NA	NA	25	2009	10.282
Benin	BEN	25	NA	NA	25	2010	10.094
Benin	BEN	25	NA	NA	25	2011	9.928
Benin	BEN	25	NA	NA	25	2012	9.775
Benin	BEN	25	NA	NA	25	2013	9.628
Benin	BEN	25	NA	NA	25	2014	9.481
Benin	BEN	25	NA	NA	25	2015	9.332
Benin	BEN	25	NA	NA	25	2016	9.18
Benin	BEN	25	NA	NA	25	2017	9.025
Benin	BEN	25	NA	NA	25	2018	8.871
Benin	BEN	25	NA	NA	25	2019	8.718
Bermuda	BMU	26	NA	NA	26	1990	7.3
Bermuda	BMU	26	NA	NA	26	1991	7.7
Bermuda	BMU	26	NA	NA	26	1992	7.9
Bermuda	BMU	26	NA	NA	26	1993	8.2
Bermuda	BMU	26	NA	NA	26	1994	8.1
Bermuda	BMU	26	NA	NA	26	1995	7.9
Bermuda	BMU	26	NA	NA	26	1996	6.9
Bermuda	BMU	26	NA	NA	26	1997	7.175
Bermuda	BMU	26	NA	NA	26	1998	7.45
Bermuda	BMU	26	NA	NA	26	1999	7.725
Bermuda	BMU	26	NA	NA	26	2000	8
Bermuda	BMU	26	NA	NA	26	2001	7.2
Bermuda	BMU	26	NA	NA	26	2002	6.7
Bermuda	BMU	26	NA	NA	26	2003	7.2
Bermuda	BMU	26	NA	NA	26	2004	6.8
Bermuda	BMU	26	NA	NA	26	2005	7.1
Bermuda	BMU	26	NA	NA	26	2006	7.1
Bermuda	BMU	26	NA	NA	26	2007	7
Bermuda	BMU	26	NA	NA	26	2008	6.8
Bermuda	BMU	26	NA	NA	26	2009	7.2
Bermuda	BMU	26	NA	NA	26	2010	7.3
Bermuda	BMU	26	NA	NA	26	2011	6.6
Bermuda	BMU	26	NA	NA	26	2012	6.5
Bermuda	BMU	26	NA	NA	26	2013	6.8
Bermuda	BMU	26	NA	NA	26	2014	7.6
Bermuda	BMU	26	NA	NA	26	2015	7.4
Bermuda	BMU	26	NA	NA	26	2016	8
Bermuda	BMU	26	NA	NA	26	2017	7.8
Bermuda	BMU	26	NA	NA	26	2018	8.3
Bermuda	BMU	26	NA	NA	26	2019	8.4
Bhutan	BTN	27	NA	NA	27	1990	13.126
Bhutan	BTN	27	NA	NA	27	1991	12.657
Bhutan	BTN	27	NA	NA	27	1992	12.204
Bhutan	BTN	27	NA	NA	27	1993	11.766
Bhutan	BTN	27	NA	NA	27	1994	11.344
Bhutan	BTN	27	NA	NA	27	1995	10.931
Bhutan	BTN	27	NA	NA	27	1996	10.518
Bhutan	BTN	27	NA	NA	27	1997	10.102
Bhutan	BTN	27	NA	NA	27	1998	9.68
Bhutan	BTN	27	NA	NA	27	1999	9.256
Bhutan	BTN	27	NA	NA	27	2000	8.838
Bhutan	BTN	27	NA	NA	27	2001	8.433
Bhutan	BTN	27	NA	NA	27	2002	8.052
Bhutan	BTN	27	NA	NA	27	2003	7.705
Bhutan	BTN	27	NA	NA	27	2004	7.398
Bhutan	BTN	27	NA	NA	27	2005	7.135
Bhutan	BTN	27	NA	NA	27	2006	6.918
Bhutan	BTN	27	NA	NA	27	2007	6.743
Bhutan	BTN	27	NA	NA	27	2008	6.603
Bhutan	BTN	27	NA	NA	27	2009	6.495
Bhutan	BTN	27	NA	NA	27	2010	6.414
Bhutan	BTN	27	NA	NA	27	2011	6.356
Bhutan	BTN	27	NA	NA	27	2012	6.316
Bhutan	BTN	27	NA	NA	27	2013	6.288
Bhutan	BTN	27	NA	NA	27	2014	6.27
Bhutan	BTN	27	NA	NA	27	2015	6.257
Bhutan	BTN	27	NA	NA	27	2016	6.248
Bhutan	BTN	27	NA	NA	27	2017	6.243
Bhutan	BTN	27	NA	NA	27	2018	6.245
Bhutan	BTN	27	NA	NA	27	2019	6.251
Bolivia	BOL	28	NA	NA	28	1990	12.597
Bolivia	BOL	28	NA	NA	28	1991	12.254
Bolivia	BOL	28	NA	NA	28	1992	11.909
Bolivia	BOL	28	NA	NA	28	1993	11.565
Bolivia	BOL	28	NA	NA	28	1994	11.226
Bolivia	BOL	28	NA	NA	28	1995	10.893
Bolivia	BOL	28	NA	NA	28	1996	10.57
Bolivia	BOL	28	NA	NA	28	1997	10.258
Bolivia	BOL	28	NA	NA	28	1998	9.959
Bolivia	BOL	28	NA	NA	28	1999	9.676
Bolivia	BOL	28	NA	NA	28	2000	9.409
Bolivia	BOL	28	NA	NA	28	2001	9.159
Bolivia	BOL	28	NA	NA	28	2002	8.925
Bolivia	BOL	28	NA	NA	28	2003	8.706
Bolivia	BOL	28	NA	NA	28	2004	8.5
Bolivia	BOL	28	NA	NA	28	2005	8.306
Bolivia	BOL	28	NA	NA	28	2006	8.12
Bolivia	BOL	28	NA	NA	28	2007	7.941
Bolivia	BOL	28	NA	NA	28	2008	7.769
Bolivia	BOL	28	NA	NA	28	2009	7.604
Bolivia	BOL	28	NA	NA	28	2010	7.448
Bolivia	BOL	28	NA	NA	28	2011	7.304
Bolivia	BOL	28	NA	NA	28	2012	7.175
Bolivia	BOL	28	NA	NA	28	2013	7.062
Bolivia	BOL	28	NA	NA	28	2014	6.966
Bolivia	BOL	28	NA	NA	28	2015	6.89
Bolivia	BOL	28	NA	NA	28	2016	6.834
Bolivia	BOL	28	NA	NA	28	2017	6.795
Bolivia	BOL	28	NA	NA	28	2018	6.772
Bolivia	BOL	28	NA	NA	28	2019	6.762
Bosnia and Herzegovina	BIH	30	NA	NA	30	1990	7.711
Bosnia and Herzegovina	BIH	30	NA	NA	30	1991	8.025
Bosnia and Herzegovina	BIH	30	NA	NA	30	1992	8.282
Bosnia and Herzegovina	BIH	30	NA	NA	30	1993	8.457
Bosnia and Herzegovina	BIH	30	NA	NA	30	1994	8.542
Bosnia and Herzegovina	BIH	30	NA	NA	30	1995	8.545
Bosnia and Herzegovina	BIH	30	NA	NA	30	1996	8.486
Bosnia and Herzegovina	BIH	30	NA	NA	30	1997	8.404
Bosnia and Herzegovina	BIH	30	NA	NA	30	1998	8.332
Bosnia and Herzegovina	BIH	30	NA	NA	30	1999	8.289
Bosnia and Herzegovina	BIH	30	NA	NA	30	2000	8.289
Bosnia and Herzegovina	BIH	30	NA	NA	30	2001	8.341
Bosnia and Herzegovina	BIH	30	NA	NA	30	2002	8.437
Bosnia and Herzegovina	BIH	30	NA	NA	30	2003	8.565
Bosnia and Herzegovina	BIH	30	NA	NA	30	2004	8.722
Bosnia and Herzegovina	BIH	30	NA	NA	30	2005	8.899
Bosnia and Herzegovina	BIH	30	NA	NA	30	2006	9.086
Bosnia and Herzegovina	BIH	30	NA	NA	30	2007	9.271
Bosnia and Herzegovina	BIH	30	NA	NA	30	2008	9.446
Bosnia and Herzegovina	BIH	30	NA	NA	30	2009	9.606
Bosnia and Herzegovina	BIH	30	NA	NA	30	2010	9.747
Bosnia and Herzegovina	BIH	30	NA	NA	30	2011	9.87
Bosnia and Herzegovina	BIH	30	NA	NA	30	2012	9.981
Bosnia and Herzegovina	BIH	30	NA	NA	30	2013	10.088
Bosnia and Herzegovina	BIH	30	NA	NA	30	2014	10.194
Bosnia and Herzegovina	BIH	30	NA	NA	30	2015	10.305
Bosnia and Herzegovina	BIH	30	NA	NA	30	2016	10.427
Bosnia and Herzegovina	BIH	30	NA	NA	30	2017	10.563
Bosnia and Herzegovina	BIH	30	NA	NA	30	2018	10.712
Bosnia and Herzegovina	BIH	30	NA	NA	30	2019	10.877
Botswana	BWA	31	NA	NA	31	1990	8.966
Botswana	BWA	31	NA	NA	31	1991	9.375
Botswana	BWA	31	NA	NA	31	1992	9.823
Botswana	BWA	31	NA	NA	31	1993	10.278
Botswana	BWA	31	NA	NA	31	1994	10.725
Botswana	BWA	31	NA	NA	31	1995	11.167
Botswana	BWA	31	NA	NA	31	1996	11.626
Botswana	BWA	31	NA	NA	31	1997	12.113
Botswana	BWA	31	NA	NA	31	1998	12.618
Botswana	BWA	31	NA	NA	31	1999	13.11
Botswana	BWA	31	NA	NA	31	2000	13.535
Botswana	BWA	31	NA	NA	31	2001	13.83
Botswana	BWA	31	NA	NA	31	2002	13.951
Botswana	BWA	31	NA	NA	31	2003	13.872
Botswana	BWA	31	NA	NA	31	2004	13.588
Botswana	BWA	31	NA	NA	31	2005	13.103
Botswana	BWA	31	NA	NA	31	2006	12.44
Botswana	BWA	31	NA	NA	31	2007	11.658
Botswana	BWA	31	NA	NA	31	2008	10.817
Botswana	BWA	31	NA	NA	31	2009	9.965
Botswana	BWA	31	NA	NA	31	2010	9.146
Botswana	BWA	31	NA	NA	31	2011	8.391
Botswana	BWA	31	NA	NA	31	2012	7.713
Botswana	BWA	31	NA	NA	31	2013	7.122
Botswana	BWA	31	NA	NA	31	2014	6.634
Botswana	BWA	31	NA	NA	31	2015	6.259
Botswana	BWA	31	NA	NA	31	2016	6
Botswana	BWA	31	NA	NA	31	2017	5.834
Botswana	BWA	31	NA	NA	31	2018	5.742
Botswana	BWA	31	NA	NA	31	2019	5.708
Brazil	BRA	33	NA	NA	33	1990	6.948
Brazil	BRA	33	NA	NA	33	1991	6.835
Brazil	BRA	33	NA	NA	33	1992	6.731
Brazil	BRA	33	NA	NA	33	1993	6.636
Brazil	BRA	33	NA	NA	33	1994	6.55
Brazil	BRA	33	NA	NA	33	1995	6.472
Brazil	BRA	33	NA	NA	33	1996	6.402
Brazil	BRA	33	NA	NA	33	1997	6.339
Brazil	BRA	33	NA	NA	33	1998	6.283
Brazil	BRA	33	NA	NA	33	1999	6.233
Brazil	BRA	33	NA	NA	33	2000	6.189
Brazil	BRA	33	NA	NA	33	2001	6.149
Brazil	BRA	33	NA	NA	33	2002	6.114
Brazil	BRA	33	NA	NA	33	2003	6.083
Brazil	BRA	33	NA	NA	33	2004	6.057
Brazil	BRA	33	NA	NA	33	2005	6.037
Brazil	BRA	33	NA	NA	33	2006	6.022
Brazil	BRA	33	NA	NA	33	2007	6.016
Brazil	BRA	33	NA	NA	33	2008	6.017
Brazil	BRA	33	NA	NA	33	2009	6.027
Brazil	BRA	33	NA	NA	33	2010	6.045
Brazil	BRA	33	NA	NA	33	2011	6.071
Brazil	BRA	33	NA	NA	33	2012	6.106
Brazil	BRA	33	NA	NA	33	2013	6.147
Brazil	BRA	33	NA	NA	33	2014	6.195
Brazil	BRA	33	NA	NA	33	2015	6.25
Brazil	BRA	33	NA	NA	33	2016	6.311
Brazil	BRA	33	NA	NA	33	2017	6.378
Brazil	BRA	33	NA	NA	33	2018	6.452
Brazil	BRA	33	NA	NA	33	2019	6.531
Brunei	BRN	36	NA	NA	36	1990	4.378
Brunei	BRN	36	NA	NA	36	1991	4.285
Brunei	BRN	36	NA	NA	36	1992	4.191
Brunei	BRN	36	NA	NA	36	1993	4.102
Brunei	BRN	36	NA	NA	36	1994	4.019
Brunei	BRN	36	NA	NA	36	1995	3.939
Brunei	BRN	36	NA	NA	36	1996	3.857
Brunei	BRN	36	NA	NA	36	1997	3.772
Brunei	BRN	36	NA	NA	36	1998	3.682
Brunei	BRN	36	NA	NA	36	1999	3.593
Brunei	BRN	36	NA	NA	36	2000	3.513
Brunei	BRN	36	NA	NA	36	2001	3.452
Brunei	BRN	36	NA	NA	36	2002	3.418
Brunei	BRN	36	NA	NA	36	2003	3.414
Brunei	BRN	36	NA	NA	36	2004	3.44
Brunei	BRN	36	NA	NA	36	2005	3.492
Brunei	BRN	36	NA	NA	36	2006	3.56
Brunei	BRN	36	NA	NA	36	2007	3.634
Brunei	BRN	36	NA	NA	36	2008	3.706
Brunei	BRN	36	NA	NA	36	2009	3.772
Brunei	BRN	36	NA	NA	36	2010	3.831
Brunei	BRN	36	NA	NA	36	2011	3.887
Brunei	BRN	36	NA	NA	36	2012	3.944
Brunei	BRN	36	NA	NA	36	2013	4.009
Brunei	BRN	36	NA	NA	36	2014	4.081
Brunei	BRN	36	NA	NA	36	2015	4.162
Brunei	BRN	36	NA	NA	36	2016	4.251
Brunei	BRN	36	NA	NA	36	2017	4.345
Brunei	BRN	36	NA	NA	36	2018	4.445
Brunei	BRN	36	NA	NA	36	2019	4.548
Bulgaria	BGR	37	NA	NA	37	1990	12.5
Bulgaria	BGR	37	NA	NA	37	1991	12.8
Bulgaria	BGR	37	NA	NA	37	1992	12.6
Bulgaria	BGR	37	NA	NA	37	1993	12.9
Bulgaria	BGR	37	NA	NA	37	1994	13.2
Bulgaria	BGR	37	NA	NA	37	1995	13.6
Bulgaria	BGR	37	NA	NA	37	1996	14
Bulgaria	BGR	37	NA	NA	37	1997	14.7
Bulgaria	BGR	37	NA	NA	37	1998	14.3
Bulgaria	BGR	37	NA	NA	37	1999	13.6
Bulgaria	BGR	37	NA	NA	37	2000	14.1
Bulgaria	BGR	37	NA	NA	37	2001	14
Bulgaria	BGR	37	NA	NA	37	2002	14.4
Bulgaria	BGR	37	NA	NA	37	2003	14.4
Bulgaria	BGR	37	NA	NA	37	2004	14.3
Bulgaria	BGR	37	NA	NA	37	2005	14.8
Bulgaria	BGR	37	NA	NA	37	2006	14.9
Bulgaria	BGR	37	NA	NA	37	2007	15
Bulgaria	BGR	37	NA	NA	37	2008	14.8
Bulgaria	BGR	37	NA	NA	37	2009	14.5
Bulgaria	BGR	37	NA	NA	37	2010	14.9
Bulgaria	BGR	37	NA	NA	37	2011	14.7
Bulgaria	BGR	37	NA	NA	37	2012	15
Bulgaria	BGR	37	NA	NA	37	2013	14.4
Bulgaria	BGR	37	NA	NA	37	2014	15.1
Bulgaria	BGR	37	NA	NA	37	2015	15.3
Bulgaria	BGR	37	NA	NA	37	2016	15.1
Bulgaria	BGR	37	NA	NA	37	2017	15.5
Bulgaria	BGR	37	NA	NA	37	2018	15.4
Bulgaria	BGR	37	NA	NA	37	2019	15.5
Burkina Faso	BFA	38	NA	NA	38	1990	17.005
Burkina Faso	BFA	38	NA	NA	38	1991	16.963
Burkina Faso	BFA	38	NA	NA	38	1992	16.91
Burkina Faso	BFA	38	NA	NA	38	1993	16.843
Burkina Faso	BFA	38	NA	NA	38	1994	16.75
Burkina Faso	BFA	38	NA	NA	38	1995	16.626
Burkina Faso	BFA	38	NA	NA	38	1996	16.471
Burkina Faso	BFA	38	NA	NA	38	1997	16.287
Burkina Faso	BFA	38	NA	NA	38	1998	16.074
Burkina Faso	BFA	38	NA	NA	38	1999	15.828
Burkina Faso	BFA	38	NA	NA	38	2000	15.539
Burkina Faso	BFA	38	NA	NA	38	2001	15.197
Burkina Faso	BFA	38	NA	NA	38	2002	14.801
Burkina Faso	BFA	38	NA	NA	38	2003	14.354
Burkina Faso	BFA	38	NA	NA	38	2004	13.863
Burkina Faso	BFA	38	NA	NA	38	2005	13.336
Burkina Faso	BFA	38	NA	NA	38	2006	12.785
Burkina Faso	BFA	38	NA	NA	38	2007	12.225
Burkina Faso	BFA	38	NA	NA	38	2008	11.672
Burkina Faso	BFA	38	NA	NA	38	2009	11.141
Burkina Faso	BFA	38	NA	NA	38	2010	10.645
Burkina Faso	BFA	38	NA	NA	38	2011	10.195
Burkina Faso	BFA	38	NA	NA	38	2012	9.789
Burkina Faso	BFA	38	NA	NA	38	2013	9.426
Burkina Faso	BFA	38	NA	NA	38	2014	9.105
Burkina Faso	BFA	38	NA	NA	38	2015	8.823
Burkina Faso	BFA	38	NA	NA	38	2016	8.571
Burkina Faso	BFA	38	NA	NA	38	2017	8.341
Burkina Faso	BFA	38	NA	NA	38	2018	8.124
Burkina Faso	BFA	38	NA	NA	38	2019	7.914
Burundi	BDI	39	NA	NA	39	1990	17.326
Burundi	BDI	39	NA	NA	39	1991	17.396
Burundi	BDI	39	NA	NA	39	1992	17.452
Burundi	BDI	39	NA	NA	39	1993	17.458
Burundi	BDI	39	NA	NA	39	1994	17.392
Burundi	BDI	39	NA	NA	39	1995	17.229
Burundi	BDI	39	NA	NA	39	1996	16.954
Burundi	BDI	39	NA	NA	39	1997	16.576
Burundi	BDI	39	NA	NA	39	1998	16.115
Burundi	BDI	39	NA	NA	39	1999	15.583
Burundi	BDI	39	NA	NA	39	2000	15.005
Burundi	BDI	39	NA	NA	39	2001	14.407
Burundi	BDI	39	NA	NA	39	2002	13.814
Burundi	BDI	39	NA	NA	39	2003	13.248
Burundi	BDI	39	NA	NA	39	2004	12.722
Burundi	BDI	39	NA	NA	39	2005	12.239
Burundi	BDI	39	NA	NA	39	2006	11.791
Burundi	BDI	39	NA	NA	39	2007	11.36
Burundi	BDI	39	NA	NA	39	2008	10.936
Burundi	BDI	39	NA	NA	39	2009	10.519
Burundi	BDI	39	NA	NA	39	2010	10.113
Burundi	BDI	39	NA	NA	39	2011	9.728
Burundi	BDI	39	NA	NA	39	2012	9.373
Burundi	BDI	39	NA	NA	39	2013	9.052
Burundi	BDI	39	NA	NA	39	2014	8.767
Burundi	BDI	39	NA	NA	39	2015	8.517
Burundi	BDI	39	NA	NA	39	2016	8.3
Burundi	BDI	39	NA	NA	39	2017	8.106
Burundi	BDI	39	NA	NA	39	2018	7.929
Burundi	BDI	39	NA	NA	39	2019	7.766
Cambodia	KHM	40	NA	NA	40	1990	12.678
Cambodia	KHM	40	NA	NA	40	1991	12.43
Cambodia	KHM	40	NA	NA	40	1992	12.139
Cambodia	KHM	40	NA	NA	40	1993	11.88
Cambodia	KHM	40	NA	NA	40	1994	11.625
Cambodia	KHM	40	NA	NA	40	1995	11.346
Cambodia	KHM	40	NA	NA	40	1996	11.026
Cambodia	KHM	40	NA	NA	40	1997	10.669
Cambodia	KHM	40	NA	NA	40	1998	10.28
Cambodia	KHM	40	NA	NA	40	1999	9.863
Cambodia	KHM	40	NA	NA	40	2000	9.426
Cambodia	KHM	40	NA	NA	40	2001	8.983
Cambodia	KHM	40	NA	NA	40	2002	8.553
Cambodia	KHM	40	NA	NA	40	2003	8.153
Cambodia	KHM	40	NA	NA	40	2004	7.792
Cambodia	KHM	40	NA	NA	40	2005	7.479
Cambodia	KHM	40	NA	NA	40	2006	7.214
Cambodia	KHM	40	NA	NA	40	2007	6.991
Cambodia	KHM	40	NA	NA	40	2008	6.802
Cambodia	KHM	40	NA	NA	40	2009	6.644
Cambodia	KHM	40	NA	NA	40	2010	6.512
Cambodia	KHM	40	NA	NA	40	2011	6.401
Cambodia	KHM	40	NA	NA	40	2012	6.308
Cambodia	KHM	40	NA	NA	40	2013	6.228
Cambodia	KHM	40	NA	NA	40	2014	6.159
Cambodia	KHM	40	NA	NA	40	2015	6.099
Cambodia	KHM	40	NA	NA	40	2016	6.051
Cambodia	KHM	40	NA	NA	40	2017	6.017
Cambodia	KHM	40	NA	NA	40	2018	5.997
Cambodia	KHM	40	NA	NA	40	2019	5.992
Cameroon	CMR	41	NA	NA	41	1990	14.072
Cameroon	CMR	41	NA	NA	41	1991	14.15
Cameroon	CMR	41	NA	NA	41	1992	14.269
Cameroon	CMR	41	NA	NA	41	1993	14.411
Cameroon	CMR	41	NA	NA	41	1994	14.558
Cameroon	CMR	41	NA	NA	41	1995	14.687
Cameroon	CMR	41	NA	NA	41	1996	14.774
Cameroon	CMR	41	NA	NA	41	1997	14.805
Cameroon	CMR	41	NA	NA	41	1998	14.771
Cameroon	CMR	41	NA	NA	41	1999	14.669
Cameroon	CMR	41	NA	NA	41	2000	14.499
Cameroon	CMR	41	NA	NA	41	2001	14.269
Cameroon	CMR	41	NA	NA	41	2002	14
Cameroon	CMR	41	NA	NA	41	2003	13.71
Cameroon	CMR	41	NA	NA	41	2004	13.409
Cameroon	CMR	41	NA	NA	41	2005	13.104
Cameroon	CMR	41	NA	NA	41	2006	12.801
Cameroon	CMR	41	NA	NA	41	2007	12.496
Cameroon	CMR	41	NA	NA	41	2008	12.191
Cameroon	CMR	41	NA	NA	41	2009	11.887
Cameroon	CMR	41	NA	NA	41	2010	11.583
Cameroon	CMR	41	NA	NA	41	2011	11.277
Cameroon	CMR	41	NA	NA	41	2012	10.968
Cameroon	CMR	41	NA	NA	41	2013	10.657
Cameroon	CMR	41	NA	NA	41	2014	10.347
Cameroon	CMR	41	NA	NA	41	2015	10.046
Cameroon	CMR	41	NA	NA	41	2016	9.762
Cameroon	CMR	41	NA	NA	41	2017	9.501
Cameroon	CMR	41	NA	NA	41	2018	9.266
Cameroon	CMR	41	NA	NA	41	2019	9.059
Canada	CAN	42	NA	NA	42	1990	7.3
Canada	CAN	42	NA	NA	42	1991	7
Canada	CAN	42	NA	NA	42	1992	6.9
Canada	CAN	42	NA	NA	42	1993	7.1
Canada	CAN	42	NA	NA	42	1994	7.1
Canada	CAN	42	NA	NA	42	1995	7.2
Canada	CAN	42	NA	NA	42	1996	7.2
Canada	CAN	42	NA	NA	42	1997	7.2
Canada	CAN	42	NA	NA	42	1998	7.2
Canada	CAN	42	NA	NA	42	1999	7.2
Canada	CAN	42	NA	NA	42	2000	7.1
Canada	CAN	42	NA	NA	42	2001	7.1
Canada	CAN	42	NA	NA	42	2002	7.1
Canada	CAN	42	NA	NA	42	2003	7.1
Canada	CAN	42	NA	NA	42	2004	7.1
Canada	CAN	42	NA	NA	42	2005	7.1
Canada	CAN	42	NA	NA	42	2006	7
Canada	CAN	42	NA	NA	42	2007	7.1
Canada	CAN	42	NA	NA	42	2008	7.2
Canada	CAN	42	NA	NA	42	2009	7.1
Canada	CAN	42	NA	NA	42	2010	7
Canada	CAN	42	NA	NA	42	2011	7.1
Canada	CAN	42	NA	NA	42	2012	7.1
Canada	CAN	42	NA	NA	42	2013	7.2
Canada	CAN	42	NA	NA	42	2014	7.3
Canada	CAN	42	NA	NA	42	2015	7.4
Canada	CAN	42	NA	NA	42	2016	7.4
Canada	CAN	42	NA	NA	42	2017	7.5
Canada	CAN	42	NA	NA	42	2018	7.7
Canada	CAN	42	NA	NA	42	2019	7.6
Cape Verde	CPV	43	NA	NA	43	1990	8.483
Cape Verde	CPV	43	NA	NA	43	1991	8.269
Cape Verde	CPV	43	NA	NA	43	1992	8.047
Cape Verde	CPV	43	NA	NA	43	1993	7.822
Cape Verde	CPV	43	NA	NA	43	1994	7.597
Cape Verde	CPV	43	NA	NA	43	1995	7.371
Cape Verde	CPV	43	NA	NA	43	1996	7.141
Cape Verde	CPV	43	NA	NA	43	1997	6.908
Cape Verde	CPV	43	NA	NA	43	1998	6.677
Cape Verde	CPV	43	NA	NA	43	1999	6.454
Cape Verde	CPV	43	NA	NA	43	2000	6.253
Cape Verde	CPV	43	NA	NA	43	2001	6.087
Cape Verde	CPV	43	NA	NA	43	2002	5.965
Cape Verde	CPV	43	NA	NA	43	2003	5.888
Cape Verde	CPV	43	NA	NA	43	2004	5.855
Cape Verde	CPV	43	NA	NA	43	2005	5.86
Cape Verde	CPV	43	NA	NA	43	2006	5.89
Cape Verde	CPV	43	NA	NA	43	2007	5.932
Cape Verde	CPV	43	NA	NA	43	2008	5.97
Cape Verde	CPV	43	NA	NA	43	2009	5.997
Cape Verde	CPV	43	NA	NA	43	2010	6.005
Cape Verde	CPV	43	NA	NA	43	2011	5.991
Cape Verde	CPV	43	NA	NA	43	2012	5.961
Cape Verde	CPV	43	NA	NA	43	2013	5.918
Cape Verde	CPV	43	NA	NA	43	2014	5.866
Cape Verde	CPV	43	NA	NA	43	2015	5.807
Cape Verde	CPV	43	NA	NA	43	2016	5.744
Cape Verde	CPV	43	NA	NA	43	2017	5.682
Cape Verde	CPV	43	NA	NA	43	2018	5.625
Cape Verde	CPV	43	NA	NA	43	2019	5.576
Cayman Islands	CYM	45	NA	NA	45	1990	4.1
Cayman Islands	CYM	45	NA	NA	45	1991	4.1
Cayman Islands	CYM	45	NA	NA	45	1992	4
Cayman Islands	CYM	45	NA	NA	45	1993	4
Cayman Islands	CYM	45	NA	NA	45	1994	4
Cayman Islands	CYM	45	NA	NA	45	1995	3.4
Cayman Islands	CYM	45	NA	NA	45	1996	3.6
Cayman Islands	CYM	45	NA	NA	45	1997	3.4
Cayman Islands	CYM	45	NA	NA	45	1998	3.1
Cayman Islands	CYM	45	NA	NA	45	1999	3.3
Cayman Islands	CYM	45	NA	NA	45	2000	3.4
Cayman Islands	CYM	45	NA	NA	45	2001	3.2
Cayman Islands	CYM	45	NA	NA	45	2002	2.8
Cayman Islands	CYM	45	NA	NA	45	2003	3.5
Cayman Islands	CYM	45	NA	NA	45	2004	4.6
Cayman Islands	CYM	45	NA	NA	45	2005	3.8
Cayman Islands	CYM	45	NA	NA	45	2006	3.4
Cayman Islands	CYM	45	NA	NA	45	2007	3
Cayman Islands	CYM	45	NA	NA	45	2008	3
Cayman Islands	CYM	45	NA	NA	45	2009	3.1
Cayman Islands	CYM	45	NA	NA	45	2010	3
Cayman Islands	CYM	45	NA	NA	45	2011	3.2
Cayman Islands	CYM	45	NA	NA	45	2012	3.3
Cayman Islands	CYM	45	NA	NA	45	2013	3.2
Cayman Islands	CYM	45	NA	NA	45	2014	2.9
Cayman Islands	CYM	45	NA	NA	45	2015	2.9
Cayman Islands	CYM	45	NA	NA	45	2016	3.1
Cayman Islands	CYM	45	NA	NA	45	2017	3.4
Cayman Islands	CYM	45	NA	NA	45	2018	3.3
Cayman Islands	CYM	45	NA	NA	45	2019	3.8
Central African Republic	CAF	46	NA	NA	46	1990	16.833
Central African Republic	CAF	46	NA	NA	46	1991	16.968
Central African Republic	CAF	46	NA	NA	46	1992	17.159
Central African Republic	CAF	46	NA	NA	46	1993	17.404
Central African Republic	CAF	46	NA	NA	46	1994	17.691
Central African Republic	CAF	46	NA	NA	46	1995	18.005
Central African Republic	CAF	46	NA	NA	46	1996	18.326
Central African Republic	CAF	46	NA	NA	46	1997	18.63
Central African Republic	CAF	46	NA	NA	46	1998	18.892
Central African Republic	CAF	46	NA	NA	46	1999	19.093
Central African Republic	CAF	46	NA	NA	46	2000	19.212
Central African Republic	CAF	46	NA	NA	46	2001	19.237
Central African Republic	CAF	46	NA	NA	46	2002	19.173
Central African Republic	CAF	46	NA	NA	46	2003	19.026
Central African Republic	CAF	46	NA	NA	46	2004	18.799
Central African Republic	CAF	46	NA	NA	46	2005	18.5
Central African Republic	CAF	46	NA	NA	46	2006	18.137
Central African Republic	CAF	46	NA	NA	46	2007	17.727
Central African Republic	CAF	46	NA	NA	46	2008	17.283
Central African Republic	CAF	46	NA	NA	46	2009	16.816
Central African Republic	CAF	46	NA	NA	46	2010	16.329
Central African Republic	CAF	46	NA	NA	46	2011	15.817
Central African Republic	CAF	46	NA	NA	46	2012	15.28
Central African Republic	CAF	46	NA	NA	46	2013	14.725
Central African Republic	CAF	46	NA	NA	46	2014	14.164
Central African Republic	CAF	46	NA	NA	46	2015	13.621
Central African Republic	CAF	46	NA	NA	46	2016	13.119
Central African Republic	CAF	46	NA	NA	46	2017	12.671
Central African Republic	CAF	46	NA	NA	46	2018	12.289
Central African Republic	CAF	46	NA	NA	46	2019	11.974
Chad	TCD	47	NA	NA	47	1990	18.937
Chad	TCD	47	NA	NA	47	1991	18.835
Chad	TCD	47	NA	NA	47	1992	18.734
Chad	TCD	47	NA	NA	47	1993	18.629
Chad	TCD	47	NA	NA	47	1994	18.513
Chad	TCD	47	NA	NA	47	1995	18.389
Chad	TCD	47	NA	NA	47	1996	18.261
Chad	TCD	47	NA	NA	47	1997	18.132
Chad	TCD	47	NA	NA	47	1998	18.004
Chad	TCD	47	NA	NA	47	1999	17.873
Chad	TCD	47	NA	NA	47	2000	17.732
Chad	TCD	47	NA	NA	47	2001	17.574
Chad	TCD	47	NA	NA	47	2002	17.391
Chad	TCD	47	NA	NA	47	2003	17.177
Chad	TCD	47	NA	NA	47	2004	16.928
Chad	TCD	47	NA	NA	47	2005	16.636
Chad	TCD	47	NA	NA	47	2006	16.295
Chad	TCD	47	NA	NA	47	2007	15.909
Chad	TCD	47	NA	NA	47	2008	15.489
Chad	TCD	47	NA	NA	47	2009	15.047
Chad	TCD	47	NA	NA	47	2010	14.598
Chad	TCD	47	NA	NA	47	2011	14.161
Chad	TCD	47	NA	NA	47	2012	13.752
Chad	TCD	47	NA	NA	47	2013	13.38
Chad	TCD	47	NA	NA	47	2014	13.053
Chad	TCD	47	NA	NA	47	2015	12.77
Chad	TCD	47	NA	NA	47	2016	12.527
Chad	TCD	47	NA	NA	47	2017	12.309
Chad	TCD	47	NA	NA	47	2018	12.104
Chad	TCD	47	NA	NA	47	2019	11.907
Chile	CHL	48	NA	NA	48	1990	5.54
Chile	CHL	48	NA	NA	48	1991	5.508
Chile	CHL	48	NA	NA	48	1992	5.477
Chile	CHL	48	NA	NA	48	1993	5.448
Chile	CHL	48	NA	NA	48	1994	5.419
Chile	CHL	48	NA	NA	48	1995	5.393
Chile	CHL	48	NA	NA	48	1996	5.369
Chile	CHL	48	NA	NA	48	1997	5.35
Chile	CHL	48	NA	NA	48	1998	5.337
Chile	CHL	48	NA	NA	48	1999	5.332
Chile	CHL	48	NA	NA	48	2000	5.335
Chile	CHL	48	NA	NA	48	2001	5.345
Chile	CHL	48	NA	NA	48	2002	5.362
Chile	CHL	48	NA	NA	48	2003	5.384
Chile	CHL	48	NA	NA	48	2004	5.411
Chile	CHL	48	NA	NA	48	2005	5.442
Chile	CHL	48	NA	NA	48	2006	5.476
Chile	CHL	48	NA	NA	48	2007	5.511
Chile	CHL	48	NA	NA	48	2008	5.549
Chile	CHL	48	NA	NA	48	2009	5.588
Chile	CHL	48	NA	NA	48	2010	5.631
Chile	CHL	48	NA	NA	48	2011	5.677
Chile	CHL	48	NA	NA	48	2012	5.728
Chile	CHL	48	NA	NA	48	2013	5.785
Chile	CHL	48	NA	NA	48	2014	5.848
Chile	CHL	48	NA	NA	48	2015	5.917
Chile	CHL	48	NA	NA	48	2016	5.993
Chile	CHL	48	NA	NA	48	2017	6.076
Chile	CHL	48	NA	NA	48	2018	6.163
Chile	CHL	48	NA	NA	48	2019	6.254
China	CHN	49	NA	NA	49	1990	6.67
China	CHN	49	NA	NA	49	1991	6.7
China	CHN	49	NA	NA	49	1992	6.64
China	CHN	49	NA	NA	49	1993	6.64
China	CHN	49	NA	NA	49	1994	6.49
China	CHN	49	NA	NA	49	1995	6.57
China	CHN	49	NA	NA	49	1996	6.56
China	CHN	49	NA	NA	49	1997	6.51
China	CHN	49	NA	NA	49	1998	6.5
China	CHN	49	NA	NA	49	1999	6.46
China	CHN	49	NA	NA	49	2000	6.45
China	CHN	49	NA	NA	49	2001	6.43
China	CHN	49	NA	NA	49	2002	6.41
China	CHN	49	NA	NA	49	2003	6.4
China	CHN	49	NA	NA	49	2004	6.42
China	CHN	49	NA	NA	49	2005	6.51
China	CHN	49	NA	NA	49	2006	6.81
China	CHN	49	NA	NA	49	2007	6.93
China	CHN	49	NA	NA	49	2008	7.06
China	CHN	49	NA	NA	49	2009	7.08
China	CHN	49	NA	NA	49	2010	7.11
China	CHN	49	NA	NA	49	2011	7.14
China	CHN	49	NA	NA	49	2012	7.15
China	CHN	49	NA	NA	49	2013	7.16
China	CHN	49	NA	NA	49	2014	7.16
China	CHN	49	NA	NA	49	2015	7.11
China	CHN	49	NA	NA	49	2016	7.09
China	CHN	49	NA	NA	49	2017	7.11
China	CHN	49	NA	NA	49	2018	7.13
China	CHN	49	NA	NA	49	2019	7.1
Colombia	COL	53	NA	NA	53	1990	5.698
Colombia	COL	53	NA	NA	53	1991	5.693
Colombia	COL	53	NA	NA	53	1992	5.672
Colombia	COL	53	NA	NA	53	1993	5.635
Colombia	COL	53	NA	NA	53	1994	5.58
Colombia	COL	53	NA	NA	53	1995	5.511
Colombia	COL	53	NA	NA	53	1996	5.434
Colombia	COL	53	NA	NA	53	1997	5.357
Colombia	COL	53	NA	NA	53	1998	5.288
Colombia	COL	53	NA	NA	53	1999	5.231
Colombia	COL	53	NA	NA	53	2000	5.189
Colombia	COL	53	NA	NA	53	2001	5.161
Colombia	COL	53	NA	NA	53	2002	5.145
Colombia	COL	53	NA	NA	53	2003	5.136
Colombia	COL	53	NA	NA	53	2004	5.135
Colombia	COL	53	NA	NA	53	2005	5.14
Colombia	COL	53	NA	NA	53	2006	5.152
Colombia	COL	53	NA	NA	53	2007	5.169
Colombia	COL	53	NA	NA	53	2008	5.191
Colombia	COL	53	NA	NA	53	2009	5.218
Colombia	COL	53	NA	NA	53	2010	5.247
Colombia	COL	53	NA	NA	53	2011	5.277
Colombia	COL	53	NA	NA	53	2012	5.307
Colombia	COL	53	NA	NA	53	2013	5.339
Colombia	COL	53	NA	NA	53	2014	5.373
Colombia	COL	53	NA	NA	53	2015	5.41
Colombia	COL	53	NA	NA	53	2016	5.453
Colombia	COL	53	NA	NA	53	2017	5.503
Colombia	COL	53	NA	NA	53	2018	5.562
Colombia	COL	53	NA	NA	53	2019	5.63
Comoros	COM	54	NA	NA	54	1990	11.508
Comoros	COM	54	NA	NA	54	1991	11.158
Comoros	COM	54	NA	NA	54	1992	10.835
Comoros	COM	54	NA	NA	54	1993	10.542
Comoros	COM	54	NA	NA	54	1994	10.282
Comoros	COM	54	NA	NA	54	1995	10.061
Comoros	COM	54	NA	NA	54	1996	9.883
Comoros	COM	54	NA	NA	54	1997	9.745
Comoros	COM	54	NA	NA	54	1998	9.641
Comoros	COM	54	NA	NA	54	1999	9.563
Comoros	COM	54	NA	NA	54	2000	9.501
Comoros	COM	54	NA	NA	54	2001	9.445
Comoros	COM	54	NA	NA	54	2002	9.384
Comoros	COM	54	NA	NA	54	2003	9.31
Comoros	COM	54	NA	NA	54	2004	9.217
Comoros	COM	54	NA	NA	54	2005	9.099
Comoros	COM	54	NA	NA	54	2006	8.954
Comoros	COM	54	NA	NA	54	2007	8.79
Comoros	COM	54	NA	NA	54	2008	8.614
Comoros	COM	54	NA	NA	54	2009	8.429
Comoros	COM	54	NA	NA	54	2010	8.244
Comoros	COM	54	NA	NA	54	2011	8.065
Comoros	COM	54	NA	NA	54	2012	7.897
Comoros	COM	54	NA	NA	54	2013	7.744
Comoros	COM	54	NA	NA	54	2014	7.608
Comoros	COM	54	NA	NA	54	2015	7.491
Comoros	COM	54	NA	NA	54	2016	7.389
Comoros	COM	54	NA	NA	54	2017	7.298
Comoros	COM	54	NA	NA	54	2018	7.214
Comoros	COM	54	NA	NA	54	2019	7.135
Cook Islands	COK	55	NA	NA	55	1990	8.93
Cook Islands	COK	55	NA	NA	55	1991	8.818
Cook Islands	COK	55	NA	NA	55	1992	8.928
Cook Islands	COK	55	NA	NA	55	1993	8.718
Cook Islands	COK	55	NA	NA	55	1994	8.839
Cook Islands	COK	55	NA	NA	55	1995	8.668
Cook Islands	COK	55	NA	NA	55	1996	8.74
Cook Islands	COK	55	NA	NA	55	1997	8.682
Cook Islands	COK	55	NA	NA	55	1998	8.461
Cook Islands	COK	55	NA	NA	55	1999	8.516
Cook Islands	COK	55	NA	NA	55	2000	8.369
Cook Islands	COK	55	NA	NA	55	2001	8.315
Cook Islands	COK	55	NA	NA	55	2002	8.44
Cook Islands	COK	55	NA	NA	55	2003	8.249
Cook Islands	COK	55	NA	NA	55	2004	8.152
Cook Islands	COK	55	NA	NA	55	2005	7.996
Cook Islands	COK	55	NA	NA	55	2006	8
Cook Islands	COK	55	NA	NA	55	2007	7.9
Cook Islands	COK	55	NA	NA	55	2008	8.6
Cook Islands	COK	55	NA	NA	55	2009	7.9
Cook Islands	COK	55	NA	NA	55	2010	8.4
Cook Islands	COK	55	NA	NA	55	2011	8.5
Cook Islands	COK	55	NA	NA	55	2012	8.2
Cook Islands	COK	55	NA	NA	55	2013	8.1
Cook Islands	COK	55	NA	NA	55	2014	8.8
Cook Islands	COK	55	NA	NA	55	2015	8.8
Cook Islands	COK	55	NA	NA	55	2016	9.3
Cook Islands	COK	55	NA	NA	55	2017	8.9
Cook Islands	COK	55	NA	NA	55	2018	8.8
Cook Islands	COK	55	NA	NA	55	2019	8.8
Curaçao	COK	55	NA	NA	55	1990	8.93
Curaçao	COK	55	NA	NA	55	1991	8.818
Curaçao	COK	55	NA	NA	55	1992	8.928
Curaçao	COK	55	NA	NA	55	1993	8.718
Curaçao	COK	55	NA	NA	55	1994	8.839
Curaçao	COK	55	NA	NA	55	1995	8.668
Curaçao	COK	55	NA	NA	55	1996	8.74
Curaçao	COK	55	NA	NA	55	1997	8.682
Curaçao	COK	55	NA	NA	55	1998	8.461
Curaçao	COK	55	NA	NA	55	1999	8.516
Curaçao	COK	55	NA	NA	55	2000	8.369
Curaçao	COK	55	NA	NA	55	2001	8.315
Curaçao	COK	55	NA	NA	55	2002	8.44
Curaçao	COK	55	NA	NA	55	2003	8.249
Curaçao	COK	55	NA	NA	55	2004	8.152
Curaçao	COK	55	NA	NA	55	2005	7.996
Curaçao	COK	55	NA	NA	55	2006	8
Curaçao	COK	55	NA	NA	55	2007	7.9
Curaçao	COK	55	NA	NA	55	2008	8.6
Curaçao	COK	55	NA	NA	55	2009	7.9
Curaçao	COK	55	NA	NA	55	2010	8.4
Curaçao	COK	55	NA	NA	55	2011	8.5
Curaçao	COK	55	NA	NA	55	2012	8.2
Curaçao	COK	55	NA	NA	55	2013	8.1
Curaçao	COK	55	NA	NA	55	2014	8.8
Curaçao	COK	55	NA	NA	55	2015	8.8
Curaçao	COK	55	NA	NA	55	2016	9.3
Curaçao	COK	55	NA	NA	55	2017	8.9
Curaçao	COK	55	NA	NA	55	2018	8.8
Curaçao	COK	55	NA	NA	55	2019	8.8
Cook Islands	CUW	55	NA	NA	55	1990	8.93
Cook Islands	CUW	55	NA	NA	55	1991	8.818
Cook Islands	CUW	55	NA	NA	55	1992	8.928
Cook Islands	CUW	55	NA	NA	55	1993	8.718
Cook Islands	CUW	55	NA	NA	55	1994	8.839
Cook Islands	CUW	55	NA	NA	55	1995	8.668
Cook Islands	CUW	55	NA	NA	55	1996	8.74
Cook Islands	CUW	55	NA	NA	55	1997	8.682
Cook Islands	CUW	55	NA	NA	55	1998	8.461
Cook Islands	CUW	55	NA	NA	55	1999	8.516
Cook Islands	CUW	55	NA	NA	55	2000	8.369
Cook Islands	CUW	55	NA	NA	55	2001	8.315
Cook Islands	CUW	55	NA	NA	55	2002	8.44
Cook Islands	CUW	55	NA	NA	55	2003	8.249
Cook Islands	CUW	55	NA	NA	55	2004	8.152
Cook Islands	CUW	55	NA	NA	55	2005	7.996
Cook Islands	CUW	55	NA	NA	55	2006	8
Cook Islands	CUW	55	NA	NA	55	2007	7.9
Cook Islands	CUW	55	NA	NA	55	2008	8.6
Cook Islands	CUW	55	NA	NA	55	2009	7.9
Cook Islands	CUW	55	NA	NA	55	2010	8.4
Cook Islands	CUW	55	NA	NA	55	2011	8.5
Cook Islands	CUW	55	NA	NA	55	2012	8.2
Cook Islands	CUW	55	NA	NA	55	2013	8.1
Cook Islands	CUW	55	NA	NA	55	2014	8.8
Cook Islands	CUW	55	NA	NA	55	2015	8.8
Cook Islands	CUW	55	NA	NA	55	2016	9.3
Cook Islands	CUW	55	NA	NA	55	2017	8.9
Cook Islands	CUW	55	NA	NA	55	2018	8.8
Cook Islands	CUW	55	NA	NA	55	2019	8.8
Curaçao	CUW	55	NA	NA	55	1990	8.93
Curaçao	CUW	55	NA	NA	55	1991	8.818
Curaçao	CUW	55	NA	NA	55	1992	8.928
Curaçao	CUW	55	NA	NA	55	1993	8.718
Curaçao	CUW	55	NA	NA	55	1994	8.839
Curaçao	CUW	55	NA	NA	55	1995	8.668
Curaçao	CUW	55	NA	NA	55	1996	8.74
Curaçao	CUW	55	NA	NA	55	1997	8.682
Curaçao	CUW	55	NA	NA	55	1998	8.461
Curaçao	CUW	55	NA	NA	55	1999	8.516
Curaçao	CUW	55	NA	NA	55	2000	8.369
Curaçao	CUW	55	NA	NA	55	2001	8.315
Curaçao	CUW	55	NA	NA	55	2002	8.44
Curaçao	CUW	55	NA	NA	55	2003	8.249
Curaçao	CUW	55	NA	NA	55	2004	8.152
Curaçao	CUW	55	NA	NA	55	2005	7.996
Curaçao	CUW	55	NA	NA	55	2006	8
Curaçao	CUW	55	NA	NA	55	2007	7.9
Curaçao	CUW	55	NA	NA	55	2008	8.6
Curaçao	CUW	55	NA	NA	55	2009	7.9
Curaçao	CUW	55	NA	NA	55	2010	8.4
Curaçao	CUW	55	NA	NA	55	2011	8.5
Curaçao	CUW	55	NA	NA	55	2012	8.2
Curaçao	CUW	55	NA	NA	55	2013	8.1
Curaçao	CUW	55	NA	NA	55	2014	8.8
Curaçao	CUW	55	NA	NA	55	2015	8.8
Curaçao	CUW	55	NA	NA	55	2016	9.3
Curaçao	CUW	55	NA	NA	55	2017	8.9
Curaçao	CUW	55	NA	NA	55	2018	8.8
Curaçao	CUW	55	NA	NA	55	2019	8.8
Cook Islands	COK	55	NA	NA	55	1990	9.187
Cook Islands	COK	55	NA	NA	55	1991	9.024
Cook Islands	COK	55	NA	NA	55	1992	8.876
Cook Islands	COK	55	NA	NA	55	1993	8.742
Cook Islands	COK	55	NA	NA	55	1994	8.613
Cook Islands	COK	55	NA	NA	55	1995	8.51
Cook Islands	COK	55	NA	NA	55	1996	8.402
Cook Islands	COK	55	NA	NA	55	1997	8.295
Cook Islands	COK	55	NA	NA	55	1998	8.207
Cook Islands	COK	55	NA	NA	55	1999	8.122
Cook Islands	COK	55	NA	NA	55	2000	8.045
Cook Islands	COK	55	NA	NA	55	2001	7.989
Cook Islands	COK	55	NA	NA	55	2002	7.946
Cook Islands	COK	55	NA	NA	55	2003	7.932
Cook Islands	COK	55	NA	NA	55	2004	7.94
Cook Islands	COK	55	NA	NA	55	2005	7.969
Cook Islands	COK	55	NA	NA	55	2006	8
Cook Islands	COK	55	NA	NA	55	2007	7.9
Cook Islands	COK	55	NA	NA	55	2008	8.6
Cook Islands	COK	55	NA	NA	55	2009	7.9
Cook Islands	COK	55	NA	NA	55	2010	8.4
Cook Islands	COK	55	NA	NA	55	2011	8.5
Cook Islands	COK	55	NA	NA	55	2012	8.2
Cook Islands	COK	55	NA	NA	55	2013	8.1
Cook Islands	COK	55	NA	NA	55	2014	8.8
Cook Islands	COK	55	NA	NA	55	2015	8.8
Cook Islands	COK	55	NA	NA	55	2016	9.3
Cook Islands	COK	55	NA	NA	55	2017	8.9
Cook Islands	COK	55	NA	NA	55	2018	8.8
Cook Islands	COK	55	NA	NA	55	2019	8.8
Curaçao	COK	55	NA	NA	55	1990	9.187
Curaçao	COK	55	NA	NA	55	1991	9.024
Curaçao	COK	55	NA	NA	55	1992	8.876
Curaçao	COK	55	NA	NA	55	1993	8.742
Curaçao	COK	55	NA	NA	55	1994	8.613
Curaçao	COK	55	NA	NA	55	1995	8.51
Curaçao	COK	55	NA	NA	55	1996	8.402
Curaçao	COK	55	NA	NA	55	1997	8.295
Curaçao	COK	55	NA	NA	55	1998	8.207
Curaçao	COK	55	NA	NA	55	1999	8.122
Curaçao	COK	55	NA	NA	55	2000	8.045
Curaçao	COK	55	NA	NA	55	2001	7.989
Curaçao	COK	55	NA	NA	55	2002	7.946
Curaçao	COK	55	NA	NA	55	2003	7.932
Curaçao	COK	55	NA	NA	55	2004	7.94
Curaçao	COK	55	NA	NA	55	2005	7.969
Curaçao	COK	55	NA	NA	55	2006	8
Curaçao	COK	55	NA	NA	55	2007	7.9
Curaçao	COK	55	NA	NA	55	2008	8.6
Curaçao	COK	55	NA	NA	55	2009	7.9
Curaçao	COK	55	NA	NA	55	2010	8.4
Curaçao	COK	55	NA	NA	55	2011	8.5
Curaçao	COK	55	NA	NA	55	2012	8.2
Curaçao	COK	55	NA	NA	55	2013	8.1
Curaçao	COK	55	NA	NA	55	2014	8.8
Curaçao	COK	55	NA	NA	55	2015	8.8
Curaçao	COK	55	NA	NA	55	2016	9.3
Curaçao	COK	55	NA	NA	55	2017	8.9
Curaçao	COK	55	NA	NA	55	2018	8.8
Curaçao	COK	55	NA	NA	55	2019	8.8
Cook Islands	CUW	55	NA	NA	55	1990	9.187
Cook Islands	CUW	55	NA	NA	55	1991	9.024
Cook Islands	CUW	55	NA	NA	55	1992	8.876
Cook Islands	CUW	55	NA	NA	55	1993	8.742
Cook Islands	CUW	55	NA	NA	55	1994	8.613
Cook Islands	CUW	55	NA	NA	55	1995	8.51
Cook Islands	CUW	55	NA	NA	55	1996	8.402
Cook Islands	CUW	55	NA	NA	55	1997	8.295
Cook Islands	CUW	55	NA	NA	55	1998	8.207
Cook Islands	CUW	55	NA	NA	55	1999	8.122
Cook Islands	CUW	55	NA	NA	55	2000	8.045
Cook Islands	CUW	55	NA	NA	55	2001	7.989
Cook Islands	CUW	55	NA	NA	55	2002	7.946
Cook Islands	CUW	55	NA	NA	55	2003	7.932
Cook Islands	CUW	55	NA	NA	55	2004	7.94
Cook Islands	CUW	55	NA	NA	55	2005	7.969
Cook Islands	CUW	55	NA	NA	55	2006	8
Cook Islands	CUW	55	NA	NA	55	2007	7.9
Cook Islands	CUW	55	NA	NA	55	2008	8.6
Cook Islands	CUW	55	NA	NA	55	2009	7.9
Cook Islands	CUW	55	NA	NA	55	2010	8.4
Cook Islands	CUW	55	NA	NA	55	2011	8.5
Cook Islands	CUW	55	NA	NA	55	2012	8.2
Cook Islands	CUW	55	NA	NA	55	2013	8.1
Cook Islands	CUW	55	NA	NA	55	2014	8.8
Cook Islands	CUW	55	NA	NA	55	2015	8.8
Cook Islands	CUW	55	NA	NA	55	2016	9.3
Cook Islands	CUW	55	NA	NA	55	2017	8.9
Cook Islands	CUW	55	NA	NA	55	2018	8.8
Cook Islands	CUW	55	NA	NA	55	2019	8.8
Curaçao	CUW	55	NA	NA	55	1990	9.187
Curaçao	CUW	55	NA	NA	55	1991	9.024
Curaçao	CUW	55	NA	NA	55	1992	8.876
Curaçao	CUW	55	NA	NA	55	1993	8.742
Curaçao	CUW	55	NA	NA	55	1994	8.613
Curaçao	CUW	55	NA	NA	55	1995	8.51
Curaçao	CUW	55	NA	NA	55	1996	8.402
Curaçao	CUW	55	NA	NA	55	1997	8.295
Curaçao	CUW	55	NA	NA	55	1998	8.207
Curaçao	CUW	55	NA	NA	55	1999	8.122
Curaçao	CUW	55	NA	NA	55	2000	8.045
Curaçao	CUW	55	NA	NA	55	2001	7.989
Curaçao	CUW	55	NA	NA	55	2002	7.946
Curaçao	CUW	55	NA	NA	55	2003	7.932
Curaçao	CUW	55	NA	NA	55	2004	7.94
Curaçao	CUW	55	NA	NA	55	2005	7.969
Curaçao	CUW	55	NA	NA	55	2006	8
Curaçao	CUW	55	NA	NA	55	2007	7.9
Curaçao	CUW	55	NA	NA	55	2008	8.6
Curaçao	CUW	55	NA	NA	55	2009	7.9
Curaçao	CUW	55	NA	NA	55	2010	8.4
Curaçao	CUW	55	NA	NA	55	2011	8.5
Curaçao	CUW	55	NA	NA	55	2012	8.2
Curaçao	CUW	55	NA	NA	55	2013	8.1
Curaçao	CUW	55	NA	NA	55	2014	8.8
Curaçao	CUW	55	NA	NA	55	2015	8.8
Curaçao	CUW	55	NA	NA	55	2016	9.3
Curaçao	CUW	55	NA	NA	55	2017	8.9
Curaçao	CUW	55	NA	NA	55	2018	8.8
Curaçao	CUW	55	NA	NA	55	2019	8.8
Costa Rica	CRI	56	NA	NA	56	1990	3.947
Costa Rica	CRI	56	NA	NA	56	1991	3.933
Costa Rica	CRI	56	NA	NA	56	1992	3.921
Costa Rica	CRI	56	NA	NA	56	1993	3.911
Costa Rica	CRI	56	NA	NA	56	1994	3.904
Costa Rica	CRI	56	NA	NA	56	1995	3.9
Costa Rica	CRI	56	NA	NA	56	1996	3.9
Costa Rica	CRI	56	NA	NA	56	1997	3.904
Costa Rica	CRI	56	NA	NA	56	1998	3.915
Costa Rica	CRI	56	NA	NA	56	1999	3.933
Costa Rica	CRI	56	NA	NA	56	2000	3.959
Costa Rica	CRI	56	NA	NA	56	2001	3.993
Costa Rica	CRI	56	NA	NA	56	2002	4.035
Costa Rica	CRI	56	NA	NA	56	2003	4.083
Costa Rica	CRI	56	NA	NA	56	2004	4.138
Costa Rica	CRI	56	NA	NA	56	2005	4.197
Costa Rica	CRI	56	NA	NA	56	2006	4.26
Costa Rica	CRI	56	NA	NA	56	2007	4.325
Costa Rica	CRI	56	NA	NA	56	2008	4.39
Costa Rica	CRI	56	NA	NA	56	2009	4.456
Costa Rica	CRI	56	NA	NA	56	2010	4.521
Costa Rica	CRI	56	NA	NA	56	2011	4.587
Costa Rica	CRI	56	NA	NA	56	2012	4.654
Costa Rica	CRI	56	NA	NA	56	2013	4.722
Costa Rica	CRI	56	NA	NA	56	2014	4.791
Costa Rica	CRI	56	NA	NA	56	2015	4.862
Costa Rica	CRI	56	NA	NA	56	2016	4.933
Costa Rica	CRI	56	NA	NA	56	2017	5.005
Costa Rica	CRI	56	NA	NA	56	2018	5.078
Costa Rica	CRI	56	NA	NA	56	2019	5.152
Ivory Coast	CIV	57	NA	NA	57	1990	13.193
Ivory Coast	CIV	57	NA	NA	57	1991	13.247
Ivory Coast	CIV	57	NA	NA	57	1992	13.359
Ivory Coast	CIV	57	NA	NA	57	1993	13.521
Ivory Coast	CIV	57	NA	NA	57	1994	13.722
Ivory Coast	CIV	57	NA	NA	57	1995	13.95
Ivory Coast	CIV	57	NA	NA	57	1996	14.196
Ivory Coast	CIV	57	NA	NA	57	1997	14.442
Ivory Coast	CIV	57	NA	NA	57	1998	14.669
Ivory Coast	CIV	57	NA	NA	57	1999	14.858
Ivory Coast	CIV	57	NA	NA	57	2000	14.989
Ivory Coast	CIV	57	NA	NA	57	2001	15.044
Ivory Coast	CIV	57	NA	NA	57	2002	15.021
Ivory Coast	CIV	57	NA	NA	57	2003	14.92
Ivory Coast	CIV	57	NA	NA	57	2004	14.743
Ivory Coast	CIV	57	NA	NA	57	2005	14.492
Ivory Coast	CIV	57	NA	NA	57	2006	14.174
Ivory Coast	CIV	57	NA	NA	57	2007	13.806
Ivory Coast	CIV	57	NA	NA	57	2008	13.407
Ivory Coast	CIV	57	NA	NA	57	2009	12.994
Ivory Coast	CIV	57	NA	NA	57	2010	12.58
Ivory Coast	CIV	57	NA	NA	57	2011	12.176
Ivory Coast	CIV	57	NA	NA	57	2012	11.787
Ivory Coast	CIV	57	NA	NA	57	2013	11.417
Ivory Coast	CIV	57	NA	NA	57	2014	11.076
Ivory Coast	CIV	57	NA	NA	57	2015	10.769
Ivory Coast	CIV	57	NA	NA	57	2016	10.5
Ivory Coast	CIV	57	NA	NA	57	2017	10.262
Ivory Coast	CIV	57	NA	NA	57	2018	10.053
Ivory Coast	CIV	57	NA	NA	57	2019	9.869
Croatia	HRV	58	NA	NA	58	1990	10.9
Croatia	HRV	58	NA	NA	58	1991	11.7
Croatia	HRV	58	NA	NA	58	1992	11.3
Croatia	HRV	58	NA	NA	58	1993	11.1
Croatia	HRV	58	NA	NA	58	1994	10.6
Croatia	HRV	58	NA	NA	58	1995	10.9
Croatia	HRV	58	NA	NA	58	1996	11.1
Croatia	HRV	58	NA	NA	58	1997	11.5
Croatia	HRV	58	NA	NA	58	1998	11.5
Croatia	HRV	58	NA	NA	58	1999	11.5
Croatia	HRV	58	NA	NA	58	2000	11.2
Croatia	HRV	58	NA	NA	58	2001	11.2
Croatia	HRV	58	NA	NA	58	2002	11.4
Croatia	HRV	58	NA	NA	58	2003	11.8
Croatia	HRV	58	NA	NA	58	2004	11.2
Croatia	HRV	58	NA	NA	58	2005	11.656
Croatia	HRV	58	NA	NA	58	2006	11.341
Croatia	HRV	58	NA	NA	58	2007	11.798
Croatia	HRV	58	NA	NA	58	2008	11.8
Croatia	HRV	58	NA	NA	58	2009	11.8
Croatia	HRV	58	NA	NA	58	2010	11.8
Croatia	HRV	58	NA	NA	58	2011	11.9
Croatia	HRV	58	NA	NA	58	2012	12.1
Croatia	HRV	58	NA	NA	58	2013	11.8
Croatia	HRV	58	NA	NA	58	2014	12
Croatia	HRV	58	NA	NA	58	2015	12.9
Croatia	HRV	58	NA	NA	58	2016	12.3
Croatia	HRV	58	NA	NA	58	2017	13
Croatia	HRV	58	NA	NA	58	2018	12.9
Croatia	HRV	58	NA	NA	58	2019	12.7
Cuba	CUB	59	NA	NA	59	1990	7.046
Cuba	CUB	59	NA	NA	59	1991	7.128
Cuba	CUB	59	NA	NA	59	1992	7.185
Cuba	CUB	59	NA	NA	59	1993	7.216
Cuba	CUB	59	NA	NA	59	1994	7.225
Cuba	CUB	59	NA	NA	59	1995	7.215
Cuba	CUB	59	NA	NA	59	1996	7.195
Cuba	CUB	59	NA	NA	59	1997	7.174
Cuba	CUB	59	NA	NA	59	1998	7.16
Cuba	CUB	59	NA	NA	59	1999	7.156
Cuba	CUB	59	NA	NA	59	2000	7.165
Cuba	CUB	59	NA	NA	59	2001	7.182
Cuba	CUB	59	NA	NA	59	2002	7.204
Cuba	CUB	59	NA	NA	59	2003	7.228
Cuba	CUB	59	NA	NA	59	2004	7.256
Cuba	CUB	59	NA	NA	59	2005	7.291
Cuba	CUB	59	NA	NA	59	2006	7.34
Cuba	CUB	59	NA	NA	59	2007	7.406
Cuba	CUB	59	NA	NA	59	2008	7.491
Cuba	CUB	59	NA	NA	59	2009	7.597
Cuba	CUB	59	NA	NA	59	2010	7.721
Cuba	CUB	59	NA	NA	59	2011	7.862
Cuba	CUB	59	NA	NA	59	2012	8.015
Cuba	CUB	59	NA	NA	59	2013	8.175
Cuba	CUB	59	NA	NA	59	2014	8.338
Cuba	CUB	59	NA	NA	59	2015	8.502
Cuba	CUB	59	NA	NA	59	2016	8.665
Cuba	CUB	59	NA	NA	59	2017	8.827
Cuba	CUB	59	NA	NA	59	2018	8.988
Cuba	CUB	59	NA	NA	59	2019	9.146
Cyprus	CYP	61	NA	NA	61	1990	6.987
Cyprus	CYP	61	NA	NA	61	1991	6.953
Cyprus	CYP	61	NA	NA	61	1992	6.928
Cyprus	CYP	61	NA	NA	61	1993	6.911
Cyprus	CYP	61	NA	NA	61	1994	6.902
Cyprus	CYP	61	NA	NA	61	1995	6.898
Cyprus	CYP	61	NA	NA	61	1996	6.895
Cyprus	CYP	61	NA	NA	61	1997	6.889
Cyprus	CYP	61	NA	NA	61	1998	6.88
Cyprus	CYP	61	NA	NA	61	1999	6.865
Cyprus	CYP	61	NA	NA	61	2000	6.847
Cyprus	CYP	61	NA	NA	61	2001	6.828
Cyprus	CYP	61	NA	NA	61	2002	6.811
Cyprus	CYP	61	NA	NA	61	2003	6.798
Cyprus	CYP	61	NA	NA	61	2004	6.791
Cyprus	CYP	61	NA	NA	61	2005	6.787
Cyprus	CYP	61	NA	NA	61	2006	6.783
Cyprus	CYP	61	NA	NA	61	2007	6.779
Cyprus	CYP	61	NA	NA	61	2008	6.772
Cyprus	CYP	61	NA	NA	61	2009	6.763
Cyprus	CYP	61	NA	NA	61	2010	6.756
Cyprus	CYP	61	NA	NA	61	2011	6.753
Cyprus	CYP	61	NA	NA	61	2012	6.758
Cyprus	CYP	61	NA	NA	61	2013	6.772
Cyprus	CYP	61	NA	NA	61	2014	6.799
Cyprus	CYP	61	NA	NA	61	2015	6.838
Cyprus	CYP	61	NA	NA	61	2016	6.89
Cyprus	CYP	61	NA	NA	61	2017	6.952
Cyprus	CYP	61	NA	NA	61	2018	7.022
Cyprus	CYP	61	NA	NA	61	2019	7.099
Czech Republic	CZE	62	NA	NA	62	1990	12.5
Czech Republic	CZE	62	NA	NA	62	1991	12.1
Czech Republic	CZE	62	NA	NA	62	1992	11.7
Czech Republic	CZE	62	NA	NA	62	1993	11.4
Czech Republic	CZE	62	NA	NA	62	1994	11.4
Czech Republic	CZE	62	NA	NA	62	1995	11.4
Czech Republic	CZE	62	NA	NA	62	1996	10.9
Czech Republic	CZE	62	NA	NA	62	1997	10.9
Czech Republic	CZE	62	NA	NA	62	1998	10.6
Czech Republic	CZE	62	NA	NA	62	1999	10.7
Czech Republic	CZE	62	NA	NA	62	2000	10.6
Czech Republic	CZE	62	NA	NA	62	2001	10.5
Czech Republic	CZE	62	NA	NA	62	2002	10.6
Czech Republic	CZE	62	NA	NA	62	2003	10.9
Czech Republic	CZE	62	NA	NA	62	2004	10.5
Czech Republic	CZE	62	NA	NA	62	2005	10.6
Czech Republic	CZE	62	NA	NA	62	2006	10.2
Czech Republic	CZE	62	NA	NA	62	2007	10.2
Czech Republic	CZE	62	NA	NA	62	2008	10.1
Czech Republic	CZE	62	NA	NA	62	2009	10.3
Czech Republic	CZE	62	NA	NA	62	2010	10.2
Czech Republic	CZE	62	NA	NA	62	2011	10.2
Czech Republic	CZE	62	NA	NA	62	2012	10.3
Czech Republic	CZE	62	NA	NA	62	2013	10.4
Czech Republic	CZE	62	NA	NA	62	2014	10
Czech Republic	CZE	62	NA	NA	62	2015	10.5
Czech Republic	CZE	62	NA	NA	62	2016	10.2
Czech Republic	CZE	62	NA	NA	62	2017	10.5
Czech Republic	CZE	62	NA	NA	62	2018	10.6
Czech Republic	CZE	62	NA	NA	62	2019	10.5
Denmark	DNK	64	NA	NA	64	1990	11.9
Denmark	DNK	64	NA	NA	64	1991	11.6
Denmark	DNK	64	NA	NA	64	1992	11.8
Denmark	DNK	64	NA	NA	64	1993	12.1
Denmark	DNK	64	NA	NA	64	1994	11.7
Denmark	DNK	64	NA	NA	64	1995	12.1
Denmark	DNK	64	NA	NA	64	1996	11.6
Denmark	DNK	64	NA	NA	64	1997	11.3
Denmark	DNK	64	NA	NA	64	1998	11
Denmark	DNK	64	NA	NA	64	1999	11.1
Denmark	DNK	64	NA	NA	64	2000	10.9
Denmark	DNK	64	NA	NA	64	2001	10.9
Denmark	DNK	64	NA	NA	64	2002	10.9
Denmark	DNK	64	NA	NA	64	2003	10.7
Denmark	DNK	64	NA	NA	64	2004	10.3
Denmark	DNK	64	NA	NA	64	2005	10.1
Denmark	DNK	64	NA	NA	64	2006	10.2
Denmark	DNK	64	NA	NA	64	2007	10.2
Denmark	DNK	64	NA	NA	64	2008	9.9
Denmark	DNK	64	NA	NA	64	2009	9.9
Denmark	DNK	64	NA	NA	64	2010	9.8
Denmark	DNK	64	NA	NA	64	2011	9.4
Denmark	DNK	64	NA	NA	64	2012	9.4
Denmark	DNK	64	NA	NA	64	2013	9.3
Denmark	DNK	64	NA	NA	64	2014	9.1
Denmark	DNK	64	NA	NA	64	2015	9.2
Denmark	DNK	64	NA	NA	64	2016	9.2
Denmark	DNK	64	NA	NA	64	2017	9.2
Denmark	DNK	64	NA	NA	64	2018	9.5
Denmark	DNK	64	NA	NA	64	2019	9.3
Djibouti	DJI	65	NA	NA	65	1990	10.72
Djibouti	DJI	65	NA	NA	65	1991	10.784
Djibouti	DJI	65	NA	NA	65	1992	10.83
Djibouti	DJI	65	NA	NA	65	1993	10.829
Djibouti	DJI	65	NA	NA	65	1994	10.773
Djibouti	DJI	65	NA	NA	65	1995	10.67
Djibouti	DJI	65	NA	NA	65	1996	10.544
Djibouti	DJI	65	NA	NA	65	1997	10.423
Djibouti	DJI	65	NA	NA	65	1998	10.33
Djibouti	DJI	65	NA	NA	65	1999	10.266
Djibouti	DJI	65	NA	NA	65	2000	10.227
Djibouti	DJI	65	NA	NA	65	2001	10.198
Djibouti	DJI	65	NA	NA	65	2002	10.158
Djibouti	DJI	65	NA	NA	65	2003	10.094
Djibouti	DJI	65	NA	NA	65	2004	10.001
Djibouti	DJI	65	NA	NA	65	2005	9.881
Djibouti	DJI	65	NA	NA	65	2006	9.744
Djibouti	DJI	65	NA	NA	65	2007	9.601
Djibouti	DJI	65	NA	NA	65	2008	9.458
Djibouti	DJI	65	NA	NA	65	2009	9.314
Djibouti	DJI	65	NA	NA	65	2010	9.156
Djibouti	DJI	65	NA	NA	65	2011	8.966
Djibouti	DJI	65	NA	NA	65	2012	8.735
Djibouti	DJI	65	NA	NA	65	2013	8.462
Djibouti	DJI	65	NA	NA	65	2014	8.157
Djibouti	DJI	65	NA	NA	65	2015	7.842
Djibouti	DJI	65	NA	NA	65	2016	7.545
Djibouti	DJI	65	NA	NA	65	2017	7.293
Djibouti	DJI	65	NA	NA	65	2018	7.102
Djibouti	DJI	65	NA	NA	65	2019	6.979
Dominica	DMA	66	NA	NA	66	1990	8.6
Dominica	DMA	66	NA	NA	66	1991	7.15
Dominica	DMA	66	NA	NA	66	1992	5.7
Dominica	DMA	66	NA	NA	66	1993	6.45
Dominica	DMA	66	NA	NA	66	1994	7.2
Dominica	DMA	66	NA	NA	66	1995	7.45
Dominica	DMA	66	NA	NA	66	1996	7.7
Dominica	DMA	66	NA	NA	66	1997	6.2
Dominica	DMA	66	NA	NA	66	1998	7.8
Dominica	DMA	66	NA	NA	66	1999	7.65
Dominica	DMA	66	NA	NA	66	2000	7.5
Dominica	DMA	66	NA	NA	66	2001	7.35
Dominica	DMA	66	NA	NA	66	2002	7.2
Dominica	DMA	66	NA	NA	66	2003	7.275
Dominica	DMA	66	NA	NA	66	2004	7.35
Dominica	DMA	66	NA	NA	66	2005	7.425
Dominica	DMA	66	NA	NA	66	2006	7.5
Dominica	DMA	66	NA	NA	66	2007	7.7
Dominica	DMA	66	NA	NA	66	2008	7.9
Dominica	DMA	66	NA	NA	66	2009	8.1
Dominica	DMA	66	NA	NA	66	2010	8.3
Dominica	DMA	66	NA	NA	66	2011	8.275
Dominica	DMA	66	NA	NA	66	2012	8.25
Dominica	DMA	66	NA	NA	66	2013	8.225
Dominica	DMA	66	NA	NA	66	2014	8.2
Dominica	DMA	66	NA	NA	66	2015	8.9
Dominica	DMA	66	NA	NA	66	2016	9.6
Dominica	DMA	66	NA	NA	66	2017	9.684
Dominica	DMA	66	NA	NA	66	2018	9.753
Dominica	DMA	66	NA	NA	66	2019	9.834
Dominican Republic	DOM	67	NA	NA	67	1990	6.59
Dominican Republic	DOM	67	NA	NA	67	1991	6.501
Dominican Republic	DOM	67	NA	NA	67	1992	6.423
Dominican Republic	DOM	67	NA	NA	67	1993	6.355
Dominican Republic	DOM	67	NA	NA	67	1994	6.298
Dominican Republic	DOM	67	NA	NA	67	1995	6.251
Dominican Republic	DOM	67	NA	NA	67	1996	6.214
Dominican Republic	DOM	67	NA	NA	67	1997	6.184
Dominican Republic	DOM	67	NA	NA	67	1998	6.158
Dominican Republic	DOM	67	NA	NA	67	1999	6.137
Dominican Republic	DOM	67	NA	NA	67	2000	6.117
Dominican Republic	DOM	67	NA	NA	67	2001	6.098
Dominican Republic	DOM	67	NA	NA	67	2002	6.08
Dominican Republic	DOM	67	NA	NA	67	2003	6.064
Dominican Republic	DOM	67	NA	NA	67	2004	6.048
Dominican Republic	DOM	67	NA	NA	67	2005	6.035
Dominican Republic	DOM	67	NA	NA	67	2006	6.025
Dominican Republic	DOM	67	NA	NA	67	2007	6.019
Dominican Republic	DOM	67	NA	NA	67	2008	6.018
Dominican Republic	DOM	67	NA	NA	67	2009	6.022
Dominican Republic	DOM	67	NA	NA	67	2010	6.03
Dominican Republic	DOM	67	NA	NA	67	2011	6.039
Dominican Republic	DOM	67	NA	NA	67	2012	6.048
Dominican Republic	DOM	67	NA	NA	67	2013	6.058
Dominican Republic	DOM	67	NA	NA	67	2014	6.068
Dominican Republic	DOM	67	NA	NA	67	2015	6.081
Dominican Republic	DOM	67	NA	NA	67	2016	6.097
Dominican Republic	DOM	67	NA	NA	67	2017	6.12
Dominican Republic	DOM	67	NA	NA	67	2018	6.15
Dominican Republic	DOM	67	NA	NA	67	2019	6.188
Ecuador	ECU	68	NA	NA	68	1990	6.167
Ecuador	ECU	68	NA	NA	68	1991	6.016
Ecuador	ECU	68	NA	NA	68	1992	5.881
Ecuador	ECU	68	NA	NA	68	1993	5.759
Ecuador	ECU	68	NA	NA	68	1994	5.65
Ecuador	ECU	68	NA	NA	68	1995	5.551
Ecuador	ECU	68	NA	NA	68	1996	5.462
Ecuador	ECU	68	NA	NA	68	1997	5.382
Ecuador	ECU	68	NA	NA	68	1998	5.308
Ecuador	ECU	68	NA	NA	68	1999	5.241
Ecuador	ECU	68	NA	NA	68	2000	5.182
Ecuador	ECU	68	NA	NA	68	2001	5.131
Ecuador	ECU	68	NA	NA	68	2002	5.091
Ecuador	ECU	68	NA	NA	68	2003	5.062
Ecuador	ECU	68	NA	NA	68	2004	5.042
Ecuador	ECU	68	NA	NA	68	2005	5.033
Ecuador	ECU	68	NA	NA	68	2006	5.032
Ecuador	ECU	68	NA	NA	68	2007	5.037
Ecuador	ECU	68	NA	NA	68	2008	5.047
Ecuador	ECU	68	NA	NA	68	2009	5.059
Ecuador	ECU	68	NA	NA	68	2010	5.072
Ecuador	ECU	68	NA	NA	68	2011	5.082
Ecuador	ECU	68	NA	NA	68	2012	5.089
Ecuador	ECU	68	NA	NA	68	2013	5.094
Ecuador	ECU	68	NA	NA	68	2014	5.096
Ecuador	ECU	68	NA	NA	68	2015	5.096
Ecuador	ECU	68	NA	NA	68	2016	5.098
Ecuador	ECU	68	NA	NA	68	2017	5.101
Ecuador	ECU	68	NA	NA	68	2018	5.109
Ecuador	ECU	68	NA	NA	68	2019	5.121
Egypt	EGY	69	NA	NA	69	1990	8.434
Egypt	EGY	69	NA	NA	69	1991	8.18
Egypt	EGY	69	NA	NA	69	1992	7.939
Egypt	EGY	69	NA	NA	69	1993	7.705
Egypt	EGY	69	NA	NA	69	1994	7.475
Egypt	EGY	69	NA	NA	69	1995	7.255
Egypt	EGY	69	NA	NA	69	1996	7.054
Egypt	EGY	69	NA	NA	69	1997	6.879
Egypt	EGY	69	NA	NA	69	1998	6.737
Egypt	EGY	69	NA	NA	69	1999	6.628
Egypt	EGY	69	NA	NA	69	2000	6.548
Egypt	EGY	69	NA	NA	69	2001	6.493
Egypt	EGY	69	NA	NA	69	2002	6.455
Egypt	EGY	69	NA	NA	69	2003	6.425
Egypt	EGY	69	NA	NA	69	2004	6.398
Egypt	EGY	69	NA	NA	69	2005	6.371
Egypt	EGY	69	NA	NA	69	2006	6.342
Egypt	EGY	69	NA	NA	69	2007	6.313
Egypt	EGY	69	NA	NA	69	2008	6.283
Egypt	EGY	69	NA	NA	69	2009	6.252
Egypt	EGY	69	NA	NA	69	2010	6.218
Egypt	EGY	69	NA	NA	69	2011	6.178
Egypt	EGY	69	NA	NA	69	2012	6.132
Egypt	EGY	69	NA	NA	69	2013	6.081
Egypt	EGY	69	NA	NA	69	2014	6.027
Egypt	EGY	69	NA	NA	69	2015	5.971
Egypt	EGY	69	NA	NA	69	2016	5.915
Egypt	EGY	69	NA	NA	69	2017	5.863
Egypt	EGY	69	NA	NA	69	2018	5.817
Egypt	EGY	69	NA	NA	69	2019	5.778
El Salvador	SLV	70	NA	NA	70	1990	8.103
El Salvador	SLV	70	NA	NA	70	1991	7.789
El Salvador	SLV	70	NA	NA	70	1992	7.53
El Salvador	SLV	70	NA	NA	70	1993	7.321
El Salvador	SLV	70	NA	NA	70	1994	7.162
El Salvador	SLV	70	NA	NA	70	1995	7.048
El Salvador	SLV	70	NA	NA	70	1996	6.967
El Salvador	SLV	70	NA	NA	70	1997	6.907
El Salvador	SLV	70	NA	NA	70	1998	6.858
El Salvador	SLV	70	NA	NA	70	1999	6.813
El Salvador	SLV	70	NA	NA	70	2000	6.772
El Salvador	SLV	70	NA	NA	70	2001	6.736
El Salvador	SLV	70	NA	NA	70	2002	6.711
El Salvador	SLV	70	NA	NA	70	2003	6.701
El Salvador	SLV	70	NA	NA	70	2004	6.705
El Salvador	SLV	70	NA	NA	70	2005	6.72
El Salvador	SLV	70	NA	NA	70	2006	6.742
El Salvador	SLV	70	NA	NA	70	2007	6.769
El Salvador	SLV	70	NA	NA	70	2008	6.797
El Salvador	SLV	70	NA	NA	70	2009	6.824
El Salvador	SLV	70	NA	NA	70	2010	6.848
El Salvador	SLV	70	NA	NA	70	2011	6.87
El Salvador	SLV	70	NA	NA	70	2012	6.891
El Salvador	SLV	70	NA	NA	70	2013	6.913
El Salvador	SLV	70	NA	NA	70	2014	6.935
El Salvador	SLV	70	NA	NA	70	2015	6.959
El Salvador	SLV	70	NA	NA	70	2016	6.984
El Salvador	SLV	70	NA	NA	70	2017	7.011
El Salvador	SLV	70	NA	NA	70	2018	7.04
El Salvador	SLV	70	NA	NA	70	2019	7.07
Equatorial Guinea	GNQ	71	NA	NA	71	1990	17.449
Equatorial Guinea	GNQ	71	NA	NA	71	1991	17.076
Equatorial Guinea	GNQ	71	NA	NA	71	1992	16.66
Equatorial Guinea	GNQ	71	NA	NA	71	1993	16.237
Equatorial Guinea	GNQ	71	NA	NA	71	1994	15.818
Equatorial Guinea	GNQ	71	NA	NA	71	1995	15.415
Equatorial Guinea	GNQ	71	NA	NA	71	1996	15.031
Equatorial Guinea	GNQ	71	NA	NA	71	1997	14.666
Equatorial Guinea	GNQ	71	NA	NA	71	1998	14.318
Equatorial Guinea	GNQ	71	NA	NA	71	1999	13.991
Equatorial Guinea	GNQ	71	NA	NA	71	2000	13.686
Equatorial Guinea	GNQ	71	NA	NA	71	2001	13.406
Equatorial Guinea	GNQ	71	NA	NA	71	2002	13.148
Equatorial Guinea	GNQ	71	NA	NA	71	2003	12.906
Equatorial Guinea	GNQ	71	NA	NA	71	2004	12.677
Equatorial Guinea	GNQ	71	NA	NA	71	2005	12.455
Equatorial Guinea	GNQ	71	NA	NA	71	2006	12.232
Equatorial Guinea	GNQ	71	NA	NA	71	2007	12.005
Equatorial Guinea	GNQ	71	NA	NA	71	2008	11.771
Equatorial Guinea	GNQ	71	NA	NA	71	2009	11.526
Equatorial Guinea	GNQ	71	NA	NA	71	2010	11.273
Equatorial Guinea	GNQ	71	NA	NA	71	2011	11.014
Equatorial Guinea	GNQ	71	NA	NA	71	2012	10.753
Equatorial Guinea	GNQ	71	NA	NA	71	2013	10.496
Equatorial Guinea	GNQ	71	NA	NA	71	2014	10.245
Equatorial Guinea	GNQ	71	NA	NA	71	2015	10.002
Equatorial Guinea	GNQ	71	NA	NA	71	2016	9.768
Equatorial Guinea	GNQ	71	NA	NA	71	2017	9.542
Equatorial Guinea	GNQ	71	NA	NA	71	2018	9.323
Equatorial Guinea	GNQ	71	NA	NA	71	2019	9.112
Eritrea	ERI	72	NA	NA	72	1990	15.826
Eritrea	ERI	72	NA	NA	72	1991	15.529
Eritrea	ERI	72	NA	NA	72	1992	15.177
Eritrea	ERI	72	NA	NA	72	1993	14.769
Eritrea	ERI	72	NA	NA	72	1994	14.314
Eritrea	ERI	72	NA	NA	72	1995	13.821
Eritrea	ERI	72	NA	NA	72	1996	13.309
Eritrea	ERI	72	NA	NA	72	1997	12.797
Eritrea	ERI	72	NA	NA	72	1998	12.306
Eritrea	ERI	72	NA	NA	72	1999	11.847
Eritrea	ERI	72	NA	NA	72	2000	11.43
Eritrea	ERI	72	NA	NA	72	2001	11.06
Eritrea	ERI	72	NA	NA	72	2002	10.729
Eritrea	ERI	72	NA	NA	72	2003	10.43
Eritrea	ERI	72	NA	NA	72	2004	10.158
Eritrea	ERI	72	NA	NA	72	2005	9.907
Eritrea	ERI	72	NA	NA	72	2006	9.671
Eritrea	ERI	72	NA	NA	72	2007	9.443
Eritrea	ERI	72	NA	NA	72	2008	9.218
Eritrea	ERI	72	NA	NA	72	2009	8.992
Eritrea	ERI	72	NA	NA	72	2010	8.764
Eritrea	ERI	72	NA	NA	72	2011	8.536
Eritrea	ERI	72	NA	NA	72	2012	8.311
Eritrea	ERI	72	NA	NA	72	2013	8.093
Eritrea	ERI	72	NA	NA	72	2014	7.884
Eritrea	ERI	72	NA	NA	72	2015	7.686
Eritrea	ERI	72	NA	NA	72	2016	7.5
Eritrea	ERI	72	NA	NA	72	2017	7.326
Eritrea	ERI	72	NA	NA	72	2018	7.163
Eritrea	ERI	72	NA	NA	72	2019	7.012
Estonia	EST	73	NA	NA	73	1990	12.4
Estonia	EST	73	NA	NA	73	1991	12.6
Estonia	EST	73	NA	NA	73	1992	13.1
Estonia	EST	73	NA	NA	73	1993	14.2
Estonia	EST	73	NA	NA	73	1994	15.2
Estonia	EST	73	NA	NA	73	1995	14.5
Estonia	EST	73	NA	NA	73	1996	13.4
Estonia	EST	73	NA	NA	73	1997	13.3
Estonia	EST	73	NA	NA	73	1998	14
Estonia	EST	73	NA	NA	73	1999	13.4
Estonia	EST	73	NA	NA	73	2000	13.2
Estonia	EST	73	NA	NA	73	2001	13.3
Estonia	EST	73	NA	NA	73	2002	13.3
Estonia	EST	73	NA	NA	73	2003	13.2
Estonia	EST	73	NA	NA	73	2004	13
Estonia	EST	73	NA	NA	73	2005	12.8
Estonia	EST	73	NA	NA	73	2006	12.9
Estonia	EST	73	NA	NA	73	2007	13
Estonia	EST	73	NA	NA	73	2008	12.5
Estonia	EST	73	NA	NA	73	2009	12.1
Estonia	EST	73	NA	NA	73	2010	11.9
Estonia	EST	73	NA	NA	73	2011	11.5
Estonia	EST	73	NA	NA	73	2012	11.7
Estonia	EST	73	NA	NA	73	2013	11.6
Estonia	EST	73	NA	NA	73	2014	11.8
Estonia	EST	73	NA	NA	73	2015	11.6
Estonia	EST	73	NA	NA	73	2016	11.7
Estonia	EST	73	NA	NA	73	2017	11.8
Estonia	EST	73	NA	NA	73	2018	11.9
Estonia	EST	73	NA	NA	73	2019	11.6
Ethiopia	ETH	74	NA	NA	74	1990	18.141
Ethiopia	ETH	74	NA	NA	74	1991	17.782
Ethiopia	ETH	74	NA	NA	74	1992	17.434
Ethiopia	ETH	74	NA	NA	74	1993	17.075
Ethiopia	ETH	74	NA	NA	74	1994	16.698
Ethiopia	ETH	74	NA	NA	74	1995	16.299
Ethiopia	ETH	74	NA	NA	74	1996	15.878
Ethiopia	ETH	74	NA	NA	74	1997	15.44
Ethiopia	ETH	74	NA	NA	74	1998	14.987
Ethiopia	ETH	74	NA	NA	74	1999	14.517
Ethiopia	ETH	74	NA	NA	74	2000	14.024
Ethiopia	ETH	74	NA	NA	74	2001	13.498
Ethiopia	ETH	74	NA	NA	74	2002	12.938
Ethiopia	ETH	74	NA	NA	74	2003	12.35
Ethiopia	ETH	74	NA	NA	74	2004	11.741
Ethiopia	ETH	74	NA	NA	74	2005	11.126
Ethiopia	ETH	74	NA	NA	74	2006	10.517
Ethiopia	ETH	74	NA	NA	74	2007	9.932
Ethiopia	ETH	74	NA	NA	74	2008	9.383
[truncated: 6,491 more rows]

## Sheet: cntry_ratio_births
Country	iso3	GADM_code	Subnat	GID_1	GID_nmbr	year	ratio
Afghanistan	AFG	1	NA	NA	1	1990	48.88
Afghanistan	AFG	1	NA	NA	1	1991	48.763
Afghanistan	AFG	1	NA	NA	1	1992	48.709
Afghanistan	AFG	1	NA	NA	1	1993	48.717
Afghanistan	AFG	1	NA	NA	1	1994	48.77
Afghanistan	AFG	1	NA	NA	1	1995	48.835
Afghanistan	AFG	1	NA	NA	1	1996	48.87
Afghanistan	AFG	1	NA	NA	1	1997	48.833
Afghanistan	AFG	1	NA	NA	1	1998	48.688
Afghanistan	AFG	1	NA	NA	1	1999	48.419
Afghanistan	AFG	1	NA	NA	1	2000	48.021
Afghanistan	AFG	1	NA	NA	1	2001	47.505
Afghanistan	AFG	1	NA	NA	1	2002	46.901
Afghanistan	AFG	1	NA	NA	1	2003	46.231
Afghanistan	AFG	1	NA	NA	1	2004	45.507
Afghanistan	AFG	1	NA	NA	1	2005	44.723
Afghanistan	AFG	1	NA	NA	1	2006	43.87
Afghanistan	AFG	1	NA	NA	1	2007	42.944
Afghanistan	AFG	1	NA	NA	1	2008	41.949
Afghanistan	AFG	1	NA	NA	1	2009	40.903
Afghanistan	AFG	1	NA	NA	1	2010	39.829
Afghanistan	AFG	1	NA	NA	1	2011	38.75
Afghanistan	AFG	1	NA	NA	1	2012	37.69
Afghanistan	AFG	1	NA	NA	1	2013	36.67
Afghanistan	AFG	1	NA	NA	1	2014	35.706
Afghanistan	AFG	1	NA	NA	1	2015	34.809
Afghanistan	AFG	1	NA	NA	1	2016	33.981
Afghanistan	AFG	1	NA	NA	1	2017	33.211
Afghanistan	AFG	1	NA	NA	1	2018	32.487
Afghanistan	AFG	1	NA	NA	1	2019	31.802
Albania	ALB	4	NA	NA	4	1990	24.867
Albania	ALB	4	NA	NA	4	1991	24.245
Albania	ALB	4	NA	NA	4	1992	23.529
Albania	ALB	4	NA	NA	4	1993	22.742
Albania	ALB	4	NA	NA	4	1994	21.902
Albania	ALB	4	NA	NA	4	1995	21.02
Albania	ALB	4	NA	NA	4	1996	20.106
Albania	ALB	4	NA	NA	4	1997	19.173
Albania	ALB	4	NA	NA	4	1998	18.238
Albania	ALB	4	NA	NA	4	1999	17.321
Albania	ALB	4	NA	NA	4	2000	16.436
Albania	ALB	4	NA	NA	4	2001	15.59
Albania	ALB	4	NA	NA	4	2002	14.79
Albania	ALB	4	NA	NA	4	2003	14.048
Albania	ALB	4	NA	NA	4	2004	13.381
Albania	ALB	4	NA	NA	4	2005	12.821
Albania	ALB	4	NA	NA	4	2006	12.398
Albania	ALB	4	NA	NA	4	2007	12.118
Albania	ALB	4	NA	NA	4	2008	11.973
Albania	ALB	4	NA	NA	4	2009	11.945
Albania	ALB	4	NA	NA	4	2010	12.001
Albania	ALB	4	NA	NA	4	2011	12.1
Albania	ALB	4	NA	NA	4	2012	12.197
Albania	ALB	4	NA	NA	4	2013	12.257
Albania	ALB	4	NA	NA	4	2014	12.259
Albania	ALB	4	NA	NA	4	2015	12.197
Albania	ALB	4	NA	NA	4	2016	12.08
Albania	ALB	4	NA	NA	4	2017	11.934
Albania	ALB	4	NA	NA	4	2018	11.78
Albania	ALB	4	NA	NA	4	2019	11.62
Algeria	DZA	5	NA	NA	5	1990	32.13
Algeria	DZA	5	NA	NA	5	1991	30.774
Algeria	DZA	5	NA	NA	5	1992	29.345
Algeria	DZA	5	NA	NA	5	1993	27.863
Algeria	DZA	5	NA	NA	5	1994	26.361
Algeria	DZA	5	NA	NA	5	1995	24.884
Algeria	DZA	5	NA	NA	5	1996	23.475
Algeria	DZA	5	NA	NA	5	1997	22.187
Algeria	DZA	5	NA	NA	5	1998	21.073
Algeria	DZA	5	NA	NA	5	1999	20.175
Algeria	DZA	5	NA	NA	5	2000	19.554
Algeria	DZA	5	NA	NA	5	2001	19.257
Algeria	DZA	5	NA	NA	5	2002	19.27
Algeria	DZA	5	NA	NA	5	2003	19.557
Algeria	DZA	5	NA	NA	5	2004	20.077
Algeria	DZA	5	NA	NA	5	2005	20.774
Algeria	DZA	5	NA	NA	5	2006	21.582
Algeria	DZA	5	NA	NA	5	2007	22.424
Algeria	DZA	5	NA	NA	5	2008	23.226
Algeria	DZA	5	NA	NA	5	2009	23.932
Algeria	DZA	5	NA	NA	5	2010	24.504
Algeria	DZA	5	NA	NA	5	2011	24.934
Algeria	DZA	5	NA	NA	5	2012	25.246
Algeria	DZA	5	NA	NA	5	2013	25.451
Algeria	DZA	5	NA	NA	5	2014	25.538
Algeria	DZA	5	NA	NA	5	2015	25.481
Algeria	DZA	5	NA	NA	5	2016	25.25
Algeria	DZA	5	NA	NA	5	2017	24.846
Algeria	DZA	5	NA	NA	5	2018	24.282
Algeria	DZA	5	NA	NA	5	2019	23.583
American Samoa	ASM	6	NA	NA	6	1990	24.469
American Samoa	ASM	6	NA	NA	6	1991	24.038
American Samoa	ASM	6	NA	NA	6	1992	24.198
American Samoa	ASM	6	NA	NA	6	1993	23.771
American Samoa	ASM	6	NA	NA	6	1994	23.544
American Samoa	ASM	6	NA	NA	6	1995	23.298
American Samoa	ASM	6	NA	NA	6	1996	23.016
American Samoa	ASM	6	NA	NA	6	1997	22.771
American Samoa	ASM	6	NA	NA	6	1998	22.413
American Samoa	ASM	6	NA	NA	6	1999	22.29
American Samoa	ASM	6	NA	NA	6	2000	22.155
American Samoa	ASM	6	NA	NA	6	2001	21.81
American Samoa	ASM	6	NA	NA	6	2002	21.726
American Samoa	ASM	6	NA	NA	6	2003	21.537
American Samoa	ASM	6	NA	NA	6	2004	21.261
American Samoa	ASM	6	NA	NA	6	2005	21.562
American Samoa	ASM	6	NA	NA	6	2006	21.6
American Samoa	ASM	6	NA	NA	6	2007	20.875
American Samoa	ASM	6	NA	NA	6	2008	20.15
American Samoa	ASM	6	NA	NA	6	2009	19.425
American Samoa	ASM	6	NA	NA	6	2010	18.7
American Samoa	ASM	6	NA	NA	6	2011	18.4
American Samoa	ASM	6	NA	NA	6	2012	18.1
American Samoa	ASM	6	NA	NA	6	2013	17.8
American Samoa	ASM	6	NA	NA	6	2014	17.5
American Samoa	ASM	6	NA	NA	6	2015	17.2
American Samoa	ASM	6	NA	NA	6	2016	16.9
American Samoa	ASM	6	NA	NA	6	2017	16.6
American Samoa	ASM	6	NA	NA	6	2018	16.472
American Samoa	ASM	6	NA	NA	6	2019	16.088
Andorra	AND	7	NA	NA	7	1990	11.9
Andorra	AND	7	NA	NA	7	1991	11.9
Andorra	AND	7	NA	NA	7	1992	12.1
Andorra	AND	7	NA	NA	7	1993	11.4
Andorra	AND	7	NA	NA	7	1994	10.9
Andorra	AND	7	NA	NA	7	1995	11
Andorra	AND	7	NA	NA	7	1996	10.9
Andorra	AND	7	NA	NA	7	1997	11.2
Andorra	AND	7	NA	NA	7	1998	11.9
Andorra	AND	7	NA	NA	7	1999	12.6
Andorra	AND	7	NA	NA	7	2000	11.3
Andorra	AND	7	NA	NA	7	2001	11.8
Andorra	AND	7	NA	NA	7	2002	11.2
Andorra	AND	7	NA	NA	7	2003	10.3
Andorra	AND	7	NA	NA	7	2004	10.9
Andorra	AND	7	NA	NA	7	2005	10.7
Andorra	AND	7	NA	NA	7	2006	10.6
Andorra	AND	7	NA	NA	7	2007	10.1
Andorra	AND	7	NA	NA	7	2008	10.4
Andorra	AND	7	NA	NA	7	2009	9.9
Andorra	AND	7	NA	NA	7	2010	9.8
Andorra	AND	7	NA	NA	7	2011	9.65
Andorra	AND	7	NA	NA	7	2012	9.5
Andorra	AND	7	NA	NA	7	2013	9.325
Andorra	AND	7	NA	NA	7	2014	9.15
Andorra	AND	7	NA	NA	7	2015	8.975
Andorra	AND	7	NA	NA	7	2016	8.8
Andorra	AND	7	NA	NA	7	2017	8
Andorra	AND	7	NA	NA	7	2018	7.2
Andorra	AND	7	NA	NA	7	2019	7
Angola	AGO	8	NA	NA	8	1990	50.383
Angola	AGO	8	NA	NA	8	1991	50.168
Angola	AGO	8	NA	NA	8	1992	49.919
Angola	AGO	8	NA	NA	8	1993	49.652
Angola	AGO	8	NA	NA	8	1994	49.378
Angola	AGO	8	NA	NA	8	1995	49.113
Angola	AGO	8	NA	NA	8	1996	48.87
Angola	AGO	8	NA	NA	8	1997	48.652
Angola	AGO	8	NA	NA	8	1998	48.46
Angola	AGO	8	NA	NA	8	1999	48.293
Angola	AGO	8	NA	NA	8	2000	48.15
Angola	AGO	8	NA	NA	8	2001	48.027
Angola	AGO	8	NA	NA	8	2002	47.911
Angola	AGO	8	NA	NA	8	2003	47.786
Angola	AGO	8	NA	NA	8	2004	47.639
Angola	AGO	8	NA	NA	8	2005	47.453
Angola	AGO	8	NA	NA	8	2006	47.215
Angola	AGO	8	NA	NA	8	2007	46.92
Angola	AGO	8	NA	NA	8	2008	46.563
Angola	AGO	8	NA	NA	8	2009	46.143
Angola	AGO	8	NA	NA	8	2010	45.656
Angola	AGO	8	NA	NA	8	2011	45.102
Angola	AGO	8	NA	NA	8	2012	44.493
Angola	AGO	8	NA	NA	8	2013	43.847
Angola	AGO	8	NA	NA	8	2014	43.182
Angola	AGO	8	NA	NA	8	2015	42.52
Angola	AGO	8	NA	NA	8	2016	41.882
Angola	AGO	8	NA	NA	8	2017	41.281
Angola	AGO	8	NA	NA	8	2018	40.729
Angola	AGO	8	NA	NA	8	2019	40.232
Antigua and Barbuda	ATG	11	NA	NA	11	1990	18.659
Antigua and Barbuda	ATG	11	NA	NA	11	1991	18.776
Antigua and Barbuda	ATG	11	NA	NA	11	1992	18.938
Antigua and Barbuda	ATG	11	NA	NA	11	1993	19.132
Antigua and Barbuda	ATG	11	NA	NA	11	1994	19.344
Antigua and Barbuda	ATG	11	NA	NA	11	1995	19.555
Antigua and Barbuda	ATG	11	NA	NA	11	1996	19.741
Antigua and Barbuda	ATG	11	NA	NA	11	1997	19.879
Antigua and Barbuda	ATG	11	NA	NA	11	1998	19.95
Antigua and Barbuda	ATG	11	NA	NA	11	1999	19.943
Antigua and Barbuda	ATG	11	NA	NA	11	2000	19.84
Antigua and Barbuda	ATG	11	NA	NA	11	2001	19.635
Antigua and Barbuda	ATG	11	NA	NA	11	2002	19.339
Antigua and Barbuda	ATG	11	NA	NA	11	2003	18.977
Antigua and Barbuda	ATG	11	NA	NA	11	2004	18.566
Antigua and Barbuda	ATG	11	NA	NA	11	2005	18.137
Antigua and Barbuda	ATG	11	NA	NA	11	2006	17.72
Antigua and Barbuda	ATG	11	NA	NA	11	2007	17.341
Antigua and Barbuda	ATG	11	NA	NA	11	2008	17.014
Antigua and Barbuda	ATG	11	NA	NA	11	2009	16.749
Antigua and Barbuda	ATG	11	NA	NA	11	2010	16.547
Antigua and Barbuda	ATG	11	NA	NA	11	2011	16.396
Antigua and Barbuda	ATG	11	NA	NA	11	2012	16.272
Antigua and Barbuda	ATG	11	NA	NA	11	2013	16.152
Antigua and Barbuda	ATG	11	NA	NA	11	2014	16.026
Antigua and Barbuda	ATG	11	NA	NA	11	2015	15.883
Antigua and Barbuda	ATG	11	NA	NA	11	2016	15.717
Antigua and Barbuda	ATG	11	NA	NA	11	2017	15.53
Antigua and Barbuda	ATG	11	NA	NA	11	2018	15.327
Antigua and Barbuda	ATG	11	NA	NA	11	2019	15.107
Argentina	ARG	12	NA	NA	12	1990	22.226
Argentina	ARG	12	NA	NA	12	1991	22.036
Argentina	ARG	12	NA	NA	12	1992	21.802
Argentina	ARG	12	NA	NA	12	1993	21.526
Argentina	ARG	12	NA	NA	12	1994	21.214
Argentina	ARG	12	NA	NA	12	1995	20.881
Argentina	ARG	12	NA	NA	12	1996	20.545
Argentina	ARG	12	NA	NA	12	1997	20.229
Argentina	ARG	12	NA	NA	12	1998	19.945
Argentina	ARG	12	NA	NA	12	1999	19.702
Argentina	ARG	12	NA	NA	12	2000	19.499
Argentina	ARG	12	NA	NA	12	2001	19.328
Argentina	ARG	12	NA	NA	12	2002	19.175
Argentina	ARG	12	NA	NA	12	2003	19.026
Argentina	ARG	12	NA	NA	12	2004	18.879
Argentina	ARG	12	NA	NA	12	2005	18.735
Argentina	ARG	12	NA	NA	12	2006	18.596
Argentina	ARG	12	NA	NA	12	2007	18.469
Argentina	ARG	12	NA	NA	12	2008	18.355
Argentina	ARG	12	NA	NA	12	2009	18.252
Argentina	ARG	12	NA	NA	12	2010	18.154
Argentina	ARG	12	NA	NA	12	2011	18.055
Argentina	ARG	12	NA	NA	12	2012	17.949
Argentina	ARG	12	NA	NA	12	2013	17.831
Argentina	ARG	12	NA	NA	12	2014	17.698
Argentina	ARG	12	NA	NA	12	2015	17.548
Argentina	ARG	12	NA	NA	12	2016	17.383
Argentina	ARG	12	NA	NA	12	2017	17.205
Argentina	ARG	12	NA	NA	12	2018	17.021
Argentina	ARG	12	NA	NA	12	2019	16.833
Armenia	ARM	13	NA	NA	13	1990	21.768
Armenia	ARM	13	NA	NA	13	1991	20.764
Armenia	ARM	13	NA	NA	13	1992	19.627
Armenia	ARM	13	NA	NA	13	1993	18.41
Armenia	ARM	13	NA	NA	13	1994	17.172
Armenia	ARM	13	NA	NA	13	1995	15.991
Armenia	ARM	13	NA	NA	13	1996	14.947
Armenia	ARM	13	NA	NA	13	1997	14.092
Armenia	ARM	13	NA	NA	13	1998	13.457
Armenia	ARM	13	NA	NA	13	1999	13.062
Armenia	ARM	13	NA	NA	13	2000	12.91
Armenia	ARM	13	NA	NA	13	2001	12.98
Armenia	ARM	13	NA	NA	13	2002	13.208
Armenia	ARM	13	NA	NA	13	2003	13.524
Armenia	ARM	13	NA	NA	13	2004	13.884
Armenia	ARM	13	NA	NA	13	2005	14.244
Armenia	ARM	13	NA	NA	13	2006	14.572
Armenia	ARM	13	NA	NA	13	2007	14.855
Armenia	ARM	13	NA	NA	13	2008	15.08
Armenia	ARM	13	NA	NA	13	2009	15.233
Armenia	ARM	13	NA	NA	13	2010	15.304
Armenia	ARM	13	NA	NA	13	2011	15.297
Armenia	ARM	13	NA	NA	13	2012	15.232
Armenia	ARM	13	NA	NA	13	2013	15.125
Armenia	ARM	13	NA	NA	13	2014	14.979
Armenia	ARM	13	NA	NA	13	2015	14.795
Armenia	ARM	13	NA	NA	13	2016	14.568
Armenia	ARM	13	NA	NA	13	2017	14.298
Armenia	ARM	13	NA	NA	13	2018	13.987
Armenia	ARM	13	NA	NA	13	2019	13.646
Aruba	ABW	14	NA	NA	14	1990	19.571
Aruba	ABW	14	NA	NA	14	1991	19.021
Aruba	ABW	14	NA	NA	14	1992	18.446
Aruba	ABW	14	NA	NA	14	1993	17.859
Aruba	ABW	14	NA	NA	14	1994	17.27
Aruba	ABW	14	NA	NA	14	1995	16.691
Aruba	ABW	14	NA	NA	14	1996	16.132
Aruba	ABW	14	NA	NA	14	1997	15.598
Aruba	ABW	14	NA	NA	14	1998	15.09
Aruba	ABW	14	NA	NA	14	1999	14.615
Aruba	ABW	14	NA	NA	14	2000	14.173
Aruba	ABW	14	NA	NA	14	2001	13.762
Aruba	ABW	14	NA	NA	14	2002	13.375
Aruba	ABW	14	NA	NA	14	2003	13.01
Aruba	ABW	14	NA	NA	14	2004	12.667
Aruba	ABW	14	NA	NA	14	2005	12.348
Aruba	ABW	14	NA	NA	14	2006	12.053
Aruba	ABW	14	NA	NA	14	2007	11.788
Aruba	ABW	14	NA	NA	14	2008	11.556
Aruba	ABW	14	NA	NA	14	2009	11.361
Aruba	ABW	14	NA	NA	14	2010	11.214
Aruba	ABW	14	NA	NA	14	2011	11.123
Aruba	ABW	14	NA	NA	14	2012	11.09
Aruba	ABW	14	NA	NA	14	2013	11.111
Aruba	ABW	14	NA	NA	14	2014	11.179
Aruba	ABW	14	NA	NA	14	2015	11.281
Aruba	ABW	14	NA	NA	14	2016	11.404
Aruba	ABW	14	NA	NA	14	2017	11.532
Aruba	ABW	14	NA	NA	14	2018	11.652
Aruba	ABW	14	NA	NA	14	2019	11.756
Australia	AUS	15	NA	NA	15	1990	15.4
Australia	AUS	15	NA	NA	15	1991	14.9
Australia	AUS	15	NA	NA	15	1992	15.1
Australia	AUS	15	NA	NA	15	1993	14.7
Australia	AUS	15	NA	NA	15	1994	14.5
Australia	AUS	15	NA	NA	15	1995	14.2
Australia	AUS	15	NA	NA	15	1996	13.9
Australia	AUS	15	NA	NA	15	1997	13.6
Australia	AUS	15	NA	NA	15	1998	13.3
Australia	AUS	15	NA	NA	15	1999	13.1
Australia	AUS	15	NA	NA	15	2000	13
Australia	AUS	15	NA	NA	15	2001	12.7
Australia	AUS	15	NA	NA	15	2002	12.8
Australia	AUS	15	NA	NA	15	2003	12.6
Australia	AUS	15	NA	NA	15	2004	12.3
Australia	AUS	15	NA	NA	15	2005	12.8
Australia	AUS	15	NA	NA	15	2006	12.9
Australia	AUS	15	NA	NA	15	2007	14.1
Australia	AUS	15	NA	NA	15	2008	14
Australia	AUS	15	NA	NA	15	2009	13.9
Australia	AUS	15	NA	NA	15	2010	13.7
Australia	AUS	15	NA	NA	15	2011	13.6
Australia	AUS	15	NA	NA	15	2012	13.7
Australia	AUS	15	NA	NA	15	2013	13.3
Australia	AUS	15	NA	NA	15	2014	13.2
Australia	AUS	15	NA	NA	15	2015	12.9
Australia	AUS	15	NA	NA	15	2016	12.9
Australia	AUS	15	NA	NA	15	2017	12.6
Australia	AUS	15	NA	NA	15	2018	12.6
Australia	AUS	15	NA	NA	15	2019	12.1
Austria	AUT	16	NA	NA	16	1990	11.8
Austria	AUT	16	NA	NA	16	1991	12.2
Austria	AUT	16	NA	NA	16	1992	12.2
Austria	AUT	16	NA	NA	16	1993	12
Austria	AUT	16	NA	NA	16	1994	11.6
Austria	AUT	16	NA	NA	16	1995	11.2
Austria	AUT	16	NA	NA	16	1996	11.2
Austria	AUT	16	NA	NA	16	1997	10.5
Austria	AUT	16	NA	NA	16	1998	10.2
Austria	AUT	16	NA	NA	16	1999	9.8
Austria	AUT	16	NA	NA	16	2000	9.8
Austria	AUT	16	NA	NA	16	2001	9.4
Austria	AUT	16	NA	NA	16	2002	9.7
Austria	AUT	16	NA	NA	16	2003	9.5
Austria	AUT	16	NA	NA	16	2004	9.7
Austria	AUT	16	NA	NA	16	2005	9.5
Austria	AUT	16	NA	NA	16	2006	9.4
Austria	AUT	16	NA	NA	16	2007	9.2
Austria	AUT	16	NA	NA	16	2008	9.3
Austria	AUT	16	NA	NA	16	2009	9.2
Austria	AUT	16	NA	NA	16	2010	9.4
Austria	AUT	16	NA	NA	16	2011	9.3
Austria	AUT	16	NA	NA	16	2012	9.4
Austria	AUT	16	NA	NA	16	2013	9.4
Austria	AUT	16	NA	NA	16	2014	9.6
Austria	AUT	16	NA	NA	16	2015	9.8
Austria	AUT	16	NA	NA	16	2016	10
Austria	AUT	16	NA	NA	16	2017	10
Austria	AUT	16	NA	NA	16	2018	9.7
Austria	AUT	16	NA	NA	16	2019	9.6
Azerbaijan	AZE	17	NA	NA	17	1990	25.9
Azerbaijan	AZE	17	NA	NA	17	1991	26.6
Azerbaijan	AZE	17	NA	NA	17	1992	25.2
Azerbaijan	AZE	17	NA	NA	17	1993	23.7
Azerbaijan	AZE	17	NA	NA	17	1994	21.4
Azerbaijan	AZE	17	NA	NA	17	1995	18.9
Azerbaijan	AZE	17	NA	NA	17	1996	16.6
Azerbaijan	AZE	17	NA	NA	17	1997	16.8
Azerbaijan	AZE	17	NA	NA	17	1998	15.7
Azerbaijan	AZE	17	NA	NA	17	1999	14.7
Azerbaijan	AZE	17	NA	NA	17	2000	14.5
Azerbaijan	AZE	17	NA	NA	17	2001	13.6
Azerbaijan	AZE	17	NA	NA	17	2002	13.5
Azerbaijan	AZE	17	NA	NA	17	2003	13.8
Azerbaijan	AZE	17	NA	NA	17	2004	15.8
Azerbaijan	AZE	17	NA	NA	17	2005	16.9
Azerbaijan	AZE	17	NA	NA	17	2006	17.6
Azerbaijan	AZE	17	NA	NA	17	2007	17.7
Azerbaijan	AZE	17	NA	NA	17	2008	17.4
Azerbaijan	AZE	17	NA	NA	17	2009	17
Azerbaijan	AZE	17	NA	NA	17	2010	18.3
Azerbaijan	AZE	17	NA	NA	17	2011	19.2
Azerbaijan	AZE	17	NA	NA	17	2012	18.8
Azerbaijan	AZE	17	NA	NA	17	2013	18.3
Azerbaijan	AZE	17	NA	NA	17	2014	17.9
Azerbaijan	AZE	17	NA	NA	17	2015	17.2
Azerbaijan	AZE	17	NA	NA	17	2016	16.3
Azerbaijan	AZE	17	NA	NA	17	2017	14.6
Azerbaijan	AZE	17	NA	NA	17	2018	14
Azerbaijan	AZE	17	NA	NA	17	2019	14.1
Bahamas	BHS	18	NA	NA	18	1990	23.892
Bahamas	BHS	18	NA	NA	18	1991	23.73
Bahamas	BHS	18	NA	NA	18	1992	23.52
Bahamas	BHS	18	NA	NA	18	1993	23.199
Bahamas	BHS	18	NA	NA	18	1994	22.743
Bahamas	BHS	18	NA	NA	18	1995	22.131
Bahamas	BHS	18	NA	NA	18	1996	21.357
Bahamas	BHS	18	NA	NA	18	1997	20.464
Bahamas	BHS	18	NA	NA	18	1998	19.507
Bahamas	BHS	18	NA	NA	18	1999	18.532
Bahamas	BHS	18	NA	NA	18	2000	17.609
Bahamas	BHS	18	NA	NA	18	2001	16.811
Bahamas	BHS	18	NA	NA	18	2002	16.177
Bahamas	BHS	18	NA	NA	18	2003	15.724
Bahamas	BHS	18	NA	NA	18	2004	15.451
Bahamas	BHS	18	NA	NA	18	2005	15.33
Bahamas	BHS	18	NA	NA	18	2006	15.306
Bahamas	BHS	18	NA	NA	18	2007	15.307
Bahamas	BHS	18	NA	NA	18	2008	15.276
Bahamas	BHS	18	NA	NA	18	2009	15.19
Bahamas	BHS	18	NA	NA	18	2010	15.045
Bahamas	BHS	18	NA	NA	18	2011	14.855
Bahamas	BHS	18	NA	NA	18	2012	14.659
Bahamas	BHS	18	NA	NA	18	2013	14.485
Bahamas	BHS	18	NA	NA	18	2014	14.34
Bahamas	BHS	18	NA	NA	18	2015	14.224
Bahamas	BHS	18	NA	NA	18	2016	14.131
Bahamas	BHS	18	NA	NA	18	2017	14.049
Bahamas	BHS	18	NA	NA	18	2018	13.968
Bahamas	BHS	18	NA	NA	18	2019	13.882
Bahrain	BHR	19	NA	NA	19	1990	29.217
Bahrain	BHR	19	NA	NA	19	1991	28.276
Bahrain	BHR	19	NA	NA	19	1992	27.328
Bahrain	BHR	19	NA	NA	19	1993	26.412
Bahrain	BHR	19	NA	NA	19	1994	25.553
Bahrain	BHR	19	NA	NA	19	1995	24.77
Bahrain	BHR	19	NA	NA	19	1996	24.069
Bahrain	BHR	19	NA	NA	19	1997	23.431
Bahrain	BHR	19	NA	NA	19	1998	22.835
Bahrain	BHR	19	NA	NA	19	1999	22.271
Bahrain	BHR	19	NA	NA	19	2000	21.722
Bahrain	BHR	19	NA	NA	19	2001	21.166
Bahrain	BHR	19	NA	NA	19	2002	20.591
Bahrain	BHR	19	NA	NA	19	2003	19.996
Bahrain	BHR	19	NA	NA	19	2004	19.385
Bahrain	BHR	19	NA	NA	19	2005	18.778
Bahrain	BHR	19	NA	NA	19	2006	18.203
Bahrain	BHR	19	NA	NA	19	2007	17.685
Bahrain	BHR	19	NA	NA	19	2008	17.239
Bahrain	BHR	19	NA	NA	19	2009	16.863
Bahrain	BHR	19	NA	NA	19	2010	16.547
Bahrain	BHR	19	NA	NA	19	2011	16.271
Bahrain	BHR	19	NA	NA	19	2012	16.005
Bahrain	BHR	19	NA	NA	19	2013	15.727
Bahrain	BHR	19	NA	NA	19	2014	15.426
Bahrain	BHR	19	NA	NA	19	2015	15.096
Bahrain	BHR	19	NA	NA	19	2016	14.738
Bahrain	BHR	19	NA	NA	19	2017	14.365
Bahrain	BHR	19	NA	NA	19	2018	13.99
Bahrain	BHR	19	NA	NA	19	2019	13.622
Bangladesh	BGD	20	NA	NA	20	1990	35.099
Bangladesh	BGD	20	NA	NA	20	1991	34.183
Bangladesh	BGD	20	NA	NA	20	1992	33.299
Bangladesh	BGD	20	NA	NA	20	1993	32.454
Bangladesh	BGD	20	NA	NA	20	1994	31.653
Bangladesh	BGD	20	NA	NA	20	1995	30.897
Bangladesh	BGD	20	NA	NA	20	1996	30.181
Bangladesh	BGD	20	NA	NA	20	1997	29.493
Bangladesh	BGD	20	NA	NA	20	1998	28.821
Bangladesh	BGD	20	NA	NA	20	1999	28.158
Bangladesh	BGD	20	NA	NA	20	2000	27.493
Bangladesh	BGD	20	NA	NA	20	2001	26.818
Bangladesh	BGD	20	NA	NA	20	2002	26.132
Bangladesh	BGD	20	NA	NA	20	2003	25.439
Bangladesh	BGD	20	NA	NA	20	2004	24.742
Bangladesh	BGD	20	NA	NA	20	2005	24.053
Bangladesh	BGD	20	NA	NA	20	2006	23.384
Bangladesh	BGD	20	NA	NA	20	2007	22.747
Bangladesh	BGD	20	NA	NA	20	2008	22.153
Bangladesh	BGD	20	NA	NA	20	2009	21.605
Bangladesh	BGD	20	NA	NA	20	2010	21.107
Bangladesh	BGD	20	NA	NA	20	2011	20.657
Bangladesh	BGD	20	NA	NA	20	2012	20.245
Bangladesh	BGD	20	NA	NA	20	2013	19.862
Bangladesh	BGD	20	NA	NA	20	2014	19.501
Bangladesh	BGD	20	NA	NA	20	2015	19.156
Bangladesh	BGD	20	NA	NA	20	2016	18.824
Bangladesh	BGD	20	NA	NA	20	2017	18.501
Bangladesh	BGD	20	NA	NA	20	2018	18.184
Bangladesh	BGD	20	NA	NA	20	2019	17.868
Barbados	BRB	21	NA	NA	21	1990	15.988
Barbados	BRB	21	NA	NA	21	1991	15.784
Barbados	BRB	21	NA	NA	21	1992	15.574
Barbados	BRB	21	NA	NA	21	1993	15.355
Barbados	BRB	21	NA	NA	21	1994	15.126
Barbados	BRB	21	NA	NA	21	1995	14.896
Barbados	BRB	21	NA	NA	21	1996	14.672
Barbados	BRB	21	NA	NA	21	1997	14.462
Barbados	BRB	21	NA	NA	21	1998	14.27
Barbados	BRB	21	NA	NA	21	1999	14.095
Barbados	BRB	21	NA	NA	21	2000	13.934
Barbados	BRB	21	NA	NA	21	2001	13.78
Barbados	BRB	21	NA	NA	21	2002	13.624
Barbados	BRB	21	NA	NA	21	2003	13.457
Barbados	BRB	21	NA	NA	21	2004	13.274
Barbados	BRB	21	NA	NA	21	2005	13.069
Barbados	BRB	21	NA	NA	21	2006	12.837
Barbados	BRB	21	NA	NA	21	2007	12.581
Barbados	BRB	21	NA	NA	21	2008	12.308
Barbados	BRB	21	NA	NA	21	2009	12.026
Barbados	BRB	21	NA	NA	21	2010	11.748
Barbados	BRB	21	NA	NA	21	2011	11.489
Barbados	BRB	21	NA	NA	21	2012	11.259
Barbados	BRB	21	NA	NA	21	2013	11.067
Barbados	BRB	21	NA	NA	21	2014	10.916
Barbados	BRB	21	NA	NA	21	2015	10.806
Barbados	BRB	21	NA	NA	21	2016	10.732
Barbados	BRB	21	NA	NA	21	2017	10.683
Barbados	BRB	21	NA	NA	21	2018	10.648
Barbados	BRB	21	NA	NA	21	2019	10.621
Belarus	BLR	22	NA	NA	22	1990	14
Belarus	BLR	22	NA	NA	22	1991	13
Belarus	BLR	22	NA	NA	22	1992	12.5
Belarus	BLR	22	NA	NA	22	1993	11.5
Belarus	BLR	22	NA	NA	22	1994	10.8
Belarus	BLR	22	NA	NA	22	1995	9.9
Belarus	BLR	22	NA	NA	22	1996	9.4
Belarus	BLR	22	NA	NA	22	1997	8.9
Belarus	BLR	22	NA	NA	22	1998	9.2
Belarus	BLR	22	NA	NA	22	1999	9.3
Belarus	BLR	22	NA	NA	22	2000	9.4
Belarus	BLR	22	NA	NA	22	2001	9.2
Belarus	BLR	22	NA	NA	22	2002	8.9
Belarus	BLR	22	NA	NA	22	2003	9
Belarus	BLR	22	NA	NA	22	2004	9.1
Belarus	BLR	22	NA	NA	22	2005	9.3
Belarus	BLR	22	NA	NA	22	2006	9.9
Belarus	BLR	22	NA	NA	22	2007	10.7
Belarus	BLR	22	NA	NA	22	2008	11.1
Belarus	BLR	22	NA	NA	22	2009	11.4
Belarus	BLR	22	NA	NA	22	2010	11.4
Belarus	BLR	22	NA	NA	22	2011	11.5
Belarus	BLR	22	NA	NA	22	2012	12.2
Belarus	BLR	22	NA	NA	22	2013	12.5
Belarus	BLR	22	NA	NA	22	2014	12.5
Belarus	BLR	22	NA	NA	22	2015	12.5
Belarus	BLR	22	NA	NA	22	2016	12.4
Belarus	BLR	22	NA	NA	22	2017	10.8
Belarus	BLR	22	NA	NA	22	2018	9.9
Belarus	BLR	22	NA	NA	22	2019	9.3
Belgium	BEL	23	NA	NA	23	1990	12.4
Belgium	BEL	23	NA	NA	23	1991	12.6
Belgium	BEL	23	NA	NA	23	1992	12.4
Belgium	BEL	23	NA	NA	23	1993	12
Belgium	BEL	23	NA	NA	23	1994	11.5
Belgium	BEL	23	NA	NA	23	1995	11.4
Belgium	BEL	23	NA	NA	23	1996	11.5
Belgium	BEL	23	NA	NA	23	1997	11.4
Belgium	BEL	23	NA	NA	23	1998	11.2
Belgium	BEL	23	NA	NA	23	1999	11.2
Belgium	BEL	23	NA	NA	23	2000	11.4
Belgium	BEL	23	NA	NA	23	2001	11.2
Belgium	BEL	23	NA	NA	23	2002	10.9
Belgium	BEL	23	NA	NA	23	2003	11
Belgium	BEL	23	NA	NA	23	2004	11.3
Belgium	BEL	23	NA	NA	23	2005	11.4
Belgium	BEL	23	NA	NA	23	2006	11.6
Belgium	BEL	23	NA	NA	23	2007	11.7
Belgium	BEL	23	NA	NA	23	2008	11.9
Belgium	BEL	23	NA	NA	23	2009	11.8
Belgium	BEL	23	NA	NA	23	2010	11.9
Belgium	BEL	23	NA	NA	23	2011	11.7
Belgium	BEL	23	NA	NA	23	2012	11.5
Belgium	BEL	23	NA	NA	23	2013	11.3
Belgium	BEL	23	NA	NA	23	2014	11.2
Belgium	BEL	23	NA	NA	23	2015	10.8
Belgium	BEL	23	NA	NA	23	2016	10.8
Belgium	BEL	23	NA	NA	23	2017	10.5
Belgium	BEL	23	NA	NA	23	2018	10.4
Belgium	BEL	23	NA	NA	23	2019	10.1
Belize	BLZ	24	NA	NA	24	1990	35.862
Belize	BLZ	24	NA	NA	24	1991	35.282
Belize	BLZ	24	NA	NA	24	1992	34.681
Belize	BLZ	24	NA	NA	24	1993	34.061
Belize	BLZ	24	NA	NA	24	1994	33.427
Belize	BLZ	24	NA	NA	24	1995	32.791
Belize	BLZ	24	NA	NA	24	1996	32.168
Belize	BLZ	24	NA	NA	24	1997	31.567
Belize	BLZ	24	NA	NA	24	1998	30.99
Belize	BLZ	24	NA	NA	24	1999	30.431
Belize	BLZ	24	NA	NA	24	2000	29.868
Belize	BLZ	24	NA	NA	24	2001	29.271
Belize	BLZ	24	NA	NA	24	2002	28.62
Belize	BLZ	24	NA	NA	24	2003	27.913
Belize	BLZ	24	NA	NA	24	2004	27.158
Belize	BLZ	24	NA	NA	24	2005	26.386
Belize	BLZ	24	NA	NA	24	2006	25.635
Belize	BLZ	24	NA	NA	24	2007	24.944
Belize	BLZ	24	NA	NA	24	2008	24.339
Belize	BLZ	24	NA	NA	24	2009	23.827
Belize	BLZ	24	NA	NA	24	2010	23.402
Belize	BLZ	24	NA	NA	24	2011	23.044
Belize	BLZ	24	NA	NA	24	2012	22.717
Belize	BLZ	24	NA	NA	24	2013	22.395
Belize	BLZ	24	NA	NA	24	2014	22.067
Belize	BLZ	24	NA	NA	24	2015	21.733
Belize	BLZ	24	NA	NA	24	2016	21.4
Belize	BLZ	24	NA	NA	24	2017	21.081
Belize	BLZ	24	NA	NA	24	2018	20.786
Belize	BLZ	24	NA	NA	24	2019	20.51
Benin	BEN	25	NA	NA	25	1990	46.029
Benin	BEN	25	NA	NA	25	1991	45.745
Benin	BEN	25	NA	NA	25	1992	45.432
Benin	BEN	25	NA	NA	25	1993	45.093
Benin	BEN	25	NA	NA	25	1994	44.733
Benin	BEN	25	NA	NA	25	1995	44.356
Benin	BEN	25	NA	NA	25	1996	43.965
Benin	BEN	25	NA	NA	25	1997	43.564
Benin	BEN	25	NA	NA	25	1998	43.161
Benin	BEN	25	NA	NA	25	1999	42.76
Benin	BEN	25	NA	NA	25	2000	42.371
Benin	BEN	25	NA	NA	25	2001	42.002
Benin	BEN	25	NA	NA	25	2002	41.654
Benin	BEN	25	NA	NA	25	2003	41.326
Benin	BEN	25	NA	NA	25	2004	41.018
Benin	BEN	25	NA	NA	25	2005	40.726
Benin	BEN	25	NA	NA	25	2006	40.445
Benin	BEN	25	NA	NA	25	2007	40.167
Benin	BEN	25	NA	NA	25	2008	39.884
Benin	BEN	25	NA	NA	25	2009	39.59
Benin	BEN	25	NA	NA	25	2010	39.278
Benin	BEN	25	NA	NA	25	2011	38.945
Benin	BEN	25	NA	NA	25	2012	38.591
Benin	BEN	25	NA	NA	25	2013	38.219
Benin	BEN	25	NA	NA	25	2014	37.831
Benin	BEN	25	NA	NA	25	2015	37.432
Benin	BEN	25	NA	NA	25	2016	37.027
Benin	BEN	25	NA	NA	25	2017	36.621
Benin	BEN	25	NA	NA	25	2018	36.221
Benin	BEN	25	NA	NA	25	2019	35.831
Bermuda	BMU	26	NA	NA	26	1990	14.6
Bermuda	BMU	26	NA	NA	26	1991	15.4
Bermuda	BMU	26	NA	NA	26	1992	15.5
Bermuda	BMU	26	NA	NA	26	1993	13.7
Bermuda	BMU	26	NA	NA	26	1994	14.5
Bermuda	BMU	26	NA	NA	26	1995	13.3
Bermuda	BMU	26	NA	NA	26	1996	13.9
Bermuda	BMU	26	NA	NA	26	1997	13.8
Bermuda	BMU	26	NA	NA	26	1998	13.7
Bermuda	BMU	26	NA	NA	26	1999	13.6
Bermuda	BMU	26	NA	NA	26	2000	13.5
Bermuda	BMU	26	NA	NA	26	2001	13.3
Bermuda	BMU	26	NA	NA	26	2002	13.2
Bermuda	BMU	26	NA	NA	26	2003	13.2
Bermuda	BMU	26	NA	NA	26	2004	13.2
Bermuda	BMU	26	NA	NA	26	2005	13.1
Bermuda	BMU	26	NA	NA	26	2006	12.5
Bermuda	BMU	26	NA	NA	26	2007	13.4
Bermuda	BMU	26	NA	NA	26	2008	12.8
Bermuda	BMU	26	NA	NA	26	2009	12.5
Bermuda	BMU	26	NA	NA	26	2010	11.8
Bermuda	BMU	26	NA	NA	26	2011	10.4
Bermuda	BMU	26	NA	NA	26	2012	10
Bermuda	BMU	26	NA	NA	26	2013	10.4
Bermuda	BMU	26	NA	NA	26	2014	10.5
Bermuda	BMU	26	NA	NA	26	2015	9.4
Bermuda	BMU	26	NA	NA	26	2016	9.6
Bermuda	BMU	26	NA	NA	26	2017	9.3
Bermuda	BMU	26	NA	NA	26	2018	8.3
Bermuda	BMU	26	NA	NA	26	2019	8.3
Bhutan	BTN	27	NA	NA	27	1990	38.163
Bhutan	BTN	27	NA	NA	27	1991	37.126
Bhutan	BTN	27	NA	NA	27	1992	36.037
Bhutan	BTN	27	NA	NA	27	1993	34.927
Bhutan	BTN	27	NA	NA	27	1994	33.81
Bhutan	BTN	27	NA	NA	27	1995	32.694
Bhutan	BTN	27	NA	NA	27	1996	31.573
Bhutan	BTN	27	NA	NA	27	1997	30.441
Bhutan	BTN	27	NA	NA	27	1998	29.302
Bhutan	BTN	27	NA	NA	27	1999	28.17
Bhutan	BTN	27	NA	NA	27	2000	27.066
Bhutan	BTN	27	NA	NA	27	2001	26.012
Bhutan	BTN	27	NA	NA	27	2002	25.025
Bhutan	BTN	27	NA	NA	27	2003	24.113
Bhutan	BTN	27	NA	NA	27	2004	23.283
Bhutan	BTN	27	NA	NA	27	2005	22.527
Bhutan	BTN	27	NA	NA	27	2006	21.83
Bhutan	BTN	27	NA	NA	27	2007	21.174
Bhutan	BTN	27	NA	NA	27	2008	20.547
Bhutan	BTN	27	NA	NA	27	2009	19.949
Bhutan	BTN	27	NA	NA	27	2010	19.397
Bhutan	BTN	27	NA	NA	27	2011	18.913
Bhutan	BTN	27	NA	NA	27	2012	18.514
Bhutan	BTN	27	NA	NA	27	2013	18.201
Bhutan	BTN	27	NA	NA	27	2014	17.965
Bhutan	BTN	27	NA	NA	27	2015	17.783
Bhutan	BTN	27	NA	NA	27	2016	17.625
Bhutan	BTN	27	NA	NA	27	2017	17.459
Bhutan	BTN	27	NA	NA	27	2018	17.259
Bhutan	BTN	27	NA	NA	27	2019	17.012
Bolivia	BOL	28	NA	NA	28	1990	35.336
Bolivia	BOL	28	NA	NA	28	1991	34.86
Bolivia	BOL	28	NA	NA	28	1992	34.364
Bolivia	BOL	28	NA	NA	28	1993	33.859
Bolivia	BOL	28	NA	NA	28	1994	33.349
Bolivia	BOL	28	NA	NA	28	1995	32.84
Bolivia	BOL	28	NA	NA	28	1996	32.334
Bolivia	BOL	28	NA	NA	28	1997	31.83
Bolivia	BOL	28	NA	NA	28	1998	31.326
Bolivia	BOL	28	NA	NA	28	1999	30.823
Bolivia	BOL	28	NA	NA	28	2000	30.314
Bolivia	BOL	28	NA	NA	28	2001	29.795
Bolivia	BOL	28	NA	NA	28	2002	29.263
Bolivia	BOL	28	NA	NA	28	2003	28.718
Bolivia	BOL	28	NA	NA	28	2004	28.163
Bolivia	BOL	28	NA	NA	28	2005	27.604
Bolivia	BOL	28	NA	NA	28	2006	27.049
Bolivia	BOL	28	NA	NA	28	2007	26.508
Bolivia	BOL	28	NA	NA	28	2008	25.985
Bolivia	BOL	28	NA	NA	28	2009	25.486
Bolivia	BOL	28	NA	NA	28	2010	25.008
Bolivia	BOL	28	NA	NA	28	2011	24.548
Bolivia	BOL	28	NA	NA	28	2012	24.1
Bolivia	BOL	28	NA	NA	28	2013	23.661
Bolivia	BOL	28	NA	NA	28	2014	23.233
Bolivia	BOL	28	NA	NA	28	2015	22.821
Bolivia	BOL	28	NA	NA	28	2016	22.433
Bolivia	BOL	28	NA	NA	28	2017	22.076
Bolivia	BOL	28	NA	NA	28	2018	21.75
Bolivia	BOL	28	NA	NA	28	2019	21.455
Bosnia and Herzegovina	BIH	30	NA	NA	30	1990	14.844
Bosnia and Herzegovina	BIH	30	NA	NA	30	1991	14.416
Bosnia and Herzegovina	BIH	30	NA	NA	30	1992	14.04
Bosnia and Herzegovina	BIH	30	NA	NA	30	1993	13.718
Bosnia and Herzegovina	BIH	30	NA	NA	30	1994	13.445
Bosnia and Herzegovina	BIH	30	NA	NA	30	1995	13.185
Bosnia and Herzegovina	BIH	30	NA	NA	30	1996	12.889
Bosnia and Herzegovina	BIH	30	NA	NA	30	1997	12.523
Bosnia and Herzegovina	BIH	30	NA	NA	30	1998	12.072
Bosnia and Herzegovina	BIH	30	NA	NA	30	1999	11.546
Bosnia and Herzegovina	BIH	30	NA	NA	30	2000	10.983
Bosnia and Herzegovina	BIH	30	NA	NA	30	2001	10.438
Bosnia and Herzegovina	BIH	30	NA	NA	30	2002	9.966
Bosnia and Herzegovina	BIH	30	NA	NA	30	2003	9.608
Bosnia and Herzegovina	BIH	30	NA	NA	30	2004	9.372
Bosnia and Herzegovina	BIH	30	NA	NA	30	2005	9.255
Bosnia and Herzegovina	BIH	30	NA	NA	30	2006	9.23
Bosnia and Herzegovina	BIH	30	NA	NA	30	2007	9.251
Bosnia and Herzegovina	BIH	30	NA	NA	30	2008	9.276
Bosnia and Herzegovina	BIH	30	NA	NA	30	2009	9.284
Bosnia and Herzegovina	BIH	30	NA	NA	30	2010	9.256
Bosnia and Herzegovina	BIH	30	NA	NA	30	2011	9.188
Bosnia and Herzegovina	BIH	30	NA	NA	30	2012	9.087
Bosnia and Herzegovina	BIH	30	NA	NA	30	2013	8.963
Bosnia and Herzegovina	BIH	30	NA	NA	30	2014	8.818
Bosnia and Herzegovina	BIH	30	NA	NA	30	2015	8.655
Bosnia and Herzegovina	BIH	30	NA	NA	30	2016	8.477
Bosnia and Herzegovina	BIH	30	NA	NA	30	2017	8.293
Bosnia and Herzegovina	BIH	30	NA	NA	30	2018	8.111
Bosnia and Herzegovina	BIH	30	NA	NA	30	2019	7.938
Botswana	BWA	31	NA	NA	31	1990	34.932
Botswana	BWA	31	NA	NA	31	1991	34.116
Botswana	BWA	31	NA	NA	31	1992	33.348
Botswana	BWA	31	NA	NA	31	1993	32.606
Botswana	BWA	31	NA	NA	31	1994	31.894
Botswana	BWA	31	NA	NA	31	1995	31.231
Botswana	BWA	31	NA	NA	31	1996	30.646
Botswana	BWA	31	NA	NA	31	1997	30.159
Botswana	BWA	31	NA	NA	31	1998	29.778
Botswana	BWA	31	NA	NA	31	1999	29.498
Botswana	BWA	31	NA	NA	31	2000	29.302
Botswana	BWA	31	NA	NA	31	2001	29.163
Botswana	BWA	31	NA	NA	31	2002	29.05
Botswana	BWA	31	NA	NA	31	2003	28.935
Botswana	BWA	31	NA	NA	31	2004	28.803
Botswana	BWA	31	NA	NA	31	2005	28.654
Botswana	BWA	31	NA	NA	31	2006	28.498
Botswana	BWA	31	NA	NA	31	2007	28.348
Botswana	BWA	31	NA	NA	31	2008	28.212
Botswana	BWA	31	NA	NA	31	2009	28.079
Botswana	BWA	31	NA	NA	31	2010	27.934
Botswana	BWA	31	NA	NA	31	2011	27.754
Botswana	BWA	31	NA	NA	31	2012	27.524
Botswana	BWA	31	NA	NA	31	2013	27.231
Botswana	BWA	31	NA	NA	31	2014	26.87
Botswana	BWA	31	NA	NA	31	2015	26.44
Botswana	BWA	31	NA	NA	31	2016	25.943
Botswana	BWA	31	NA	NA	31	2017	25.396
Botswana	BWA	31	NA	NA	31	2018	24.821
Botswana	BWA	31	NA	NA	31	2019	24.234
Brazil	BRA	33	NA	NA	33	1990	24.844
Brazil	BRA	33	NA	NA	33	1991	24.245
Brazil	BRA	33	NA	NA	33	1992	23.721
Brazil	BRA	33	NA	NA	33	1993	23.252
Brazil	BRA	33	NA	NA	33	1994	22.826
Brazil	BRA	33	NA	NA	33	1995	22.424
Brazil	BRA	33	NA	NA	33	1996	22.022
Brazil	BRA	33	NA	NA	33	1997	21.601
Brazil	BRA	33	NA	NA	33	1998	21.147
Brazil	BRA	33	NA	NA	33	1999	20.654
Brazil	BRA	33	NA	NA	33	2000	20.119
Brazil	BRA	33	NA	NA	33	2001	19.547
Brazil	BRA	33	NA	NA	33	2002	18.955
Brazil	BRA	33	NA	NA	33	2003	18.363
Brazil	BRA	33	NA	NA	33	2004	17.787
Brazil	BRA	33	NA	NA	33	2005	17.243
Brazil	BRA	33	NA	NA	33	2006	16.747
Brazil	BRA	33	NA	NA	33	2007	16.306
Brazil	BRA	33	NA	NA	33	2008	15.921
Brazil	BRA	33	NA	NA	33	2009	15.595
Brazil	BRA	33	NA	NA	33	2010	15.327
Brazil	BRA	33	NA	NA	33	2011	15.11
Brazil	BRA	33	NA	NA	33	2012	14.93
Brazil	BRA	33	NA	NA	33	2013	14.772
Brazil	BRA	33	NA	NA	33	2014	14.624
Brazil	BRA	33	NA	NA	33	2015	14.472
Brazil	BRA	33	NA	NA	33	2016	14.307
Brazil	BRA	33	NA	NA	33	2017	14.125
Brazil	BRA	33	NA	NA	33	2018	13.924
Brazil	BRA	33	NA	NA	33	2019	13.703
Brunei	BRN	36	NA	NA	36	1990	29.401
Brunei	BRN	36	NA	NA	36	1991	28.997
Brunei	BRN	36	NA	NA	36	1992	28.464
Brunei	BRN	36	NA	NA	36	1993	27.811
Brunei	BRN	36	NA	NA	36	1994	27.055
Brunei	BRN	36	NA	NA	36	1995	26.238
Brunei	BRN	36	NA	NA	36	1996	25.412
Brunei	BRN	36	NA	NA	36	1997	24.625
Brunei	BRN	36	NA	NA	36	1998	23.908
Brunei	BRN	36	NA	NA	36	1999	23.269
Brunei	BRN	36	NA	NA	36	2000	22.679
Brunei	BRN	36	NA	NA	36	2001	22.088
Brunei	BRN	36	NA	NA	36	2002	21.447
Brunei	BRN	36	NA	NA	36	2003	20.738
Brunei	BRN	36	NA	NA	36	2004	19.974
Brunei	BRN	36	NA	NA	36	2005	19.211
Brunei	BRN	36	NA	NA	36	2006	18.527
Brunei	BRN	36	NA	NA	36	2007	17.985
Brunei	BRN	36	NA	NA	36	2008	17.616
Brunei	BRN	36	NA	NA	36	2009	17.412
Brunei	BRN	36	NA	NA	36	2010	17.329
Brunei	BRN	36	NA	NA	36	2011	17.294
Brunei	BRN	36	NA	NA	36	2012	17.221
Brunei	BRN	36	NA	NA	36	2013	17.052
Brunei	BRN	36	NA	NA	36	2014	16.765
Brunei	BRN	36	NA	NA	36	2015	16.365
Brunei	BRN	36	NA	NA	36	2016	15.882
Brunei	BRN	36	NA	NA	36	2017	15.376
Brunei	BRN	36	NA	NA	36	2018	14.896
Brunei	BRN	36	NA	NA	36	2019	14.459
Bulgaria	BGR	37	NA	NA	37	1990	12.1
Bulgaria	BGR	37	NA	NA	37	1991	11.1
Bulgaria	BGR	37	NA	NA	37	1992	10.4
Bulgaria	BGR	37	NA	NA	37	1993	10
Bulgaria	BGR	37	NA	NA	37	1994	9.4
Bulgaria	BGR	37	NA	NA	37	1995	8.6
Bulgaria	BGR	37	NA	NA	37	1996	8.6
Bulgaria	BGR	37	NA	NA	37	1997	7.7
Bulgaria	BGR	37	NA	NA	37	1998	7.9
Bulgaria	BGR	37	NA	NA	37	1999	8.8
Bulgaria	BGR	37	NA	NA	37	2000	9
Bulgaria	BGR	37	NA	NA	37	2001	8.5
Bulgaria	BGR	37	NA	NA	37	2002	8.5
Bulgaria	BGR	37	NA	NA	37	2003	8.7
Bulgaria	BGR	37	NA	NA	37	2004	9.1
Bulgaria	BGR	37	NA	NA	37	2005	9.3
Bulgaria	BGR	37	NA	NA	37	2006	9.7
Bulgaria	BGR	37	NA	NA	37	2007	10
Bulgaria	BGR	37	NA	NA	37	2008	10.4
Bulgaria	BGR	37	NA	NA	37	2009	10.9
Bulgaria	BGR	37	NA	NA	37	2010	10.2
Bulgaria	BGR	37	NA	NA	37	2011	9.6
Bulgaria	BGR	37	NA	NA	37	2012	9.5
Bulgaria	BGR	37	NA	NA	37	2013	9.2
Bulgaria	BGR	37	NA	NA	37	2014	9.4
Bulgaria	BGR	37	NA	NA	37	2015	9.2
Bulgaria	BGR	37	NA	NA	37	2016	9.1
Bulgaria	BGR	37	NA	NA	37	2017	9
Bulgaria	BGR	37	NA	NA	37	2018	8.9
Bulgaria	BGR	37	NA	NA	37	2019	8.8
Burkina Faso	BFA	38	NA	NA	38	1990	47.417
Burkina Faso	BFA	38	NA	NA	38	1991	47.296
Burkina Faso	BFA	38	NA	NA	38	1992	47.197
Burkina Faso	BFA	38	NA	NA	38	1993	47.109
Burkina Faso	BFA	38	NA	NA	38	1994	47.026
Burkina Faso	BFA	38	NA	NA	38	1995	46.939
Burkina Faso	BFA	38	NA	NA	38	1996	46.843
Burkina Faso	BFA	38	NA	NA	38	1997	46.732
Burkina Faso	BFA	38	NA	NA	38	1998	46.601
Burkina Faso	BFA	38	NA	NA	38	1999	46.442
Burkina Faso	BFA	38	NA	NA	38	2000	46.253
Burkina Faso	BFA	38	NA	NA	38	2001	46.031
Burkina Faso	BFA	38	NA	NA	38	2002	45.778
Burkina Faso	BFA	38	NA	NA	38	2003	45.495
Burkina Faso	BFA	38	NA	NA	38	2004	45.176
Burkina Faso	BFA	38	NA	NA	38	2005	44.817
Burkina Faso	BFA	38	NA	NA	38	2006	44.407
Burkina Faso	BFA	38	NA	NA	38	2007	43.946
Burkina Faso	BFA	38	NA	NA	38	2008	43.438
Burkina Faso	BFA	38	NA	NA	38	2009	42.89
Burkina Faso	BFA	38	NA	NA	38	2010	42.314
Burkina Faso	BFA	38	NA	NA	38	2011	41.721
Burkina Faso	BFA	38	NA	NA	38	2012	41.127
Burkina Faso	BFA	38	NA	NA	38	2013	40.543
Burkina Faso	BFA	38	NA	NA	38	2014	39.979
Burkina Faso	BFA	38	NA	NA	38	2015	39.437
Burkina Faso	BFA	38	NA	NA	38	2016	38.92
Burkina Faso	BFA	38	NA	NA	38	2017	38.419
Burkina Faso	BFA	38	NA	NA	38	2018	37.93
Burkina Faso	BFA	38	NA	NA	38	2019	37.453
Burundi	BDI	39	NA	NA	39	1990	49.866
Burundi	BDI	39	NA	NA	39	1991	49.136
Burundi	BDI	39	NA	NA	39	1992	48.315
Burundi	BDI	39	NA	NA	39	1993	47.442
Burundi	BDI	39	NA	NA	39	1994	46.555
Burundi	BDI	39	NA	NA	39	1995	45.702
Burundi	BDI	39	NA	NA	39	1996	44.926
Burundi	BDI	39	NA	NA	39	1997	44.251
Burundi	BDI	39	NA	NA	39	1998	43.696
Burundi	BDI	39	NA	NA	39	1999	43.274
Burundi	BDI	39	NA	NA	39	2000	42.993
Burundi	BDI	39	NA	NA	39	2001	42.849
Burundi	BDI	39	NA	NA	39	2002	42.809
Burundi	BDI	39	NA	NA	39	2003	42.836
Burundi	BDI	39	NA	NA	39	2004	42.902
Burundi	BDI	39	NA	NA	39	2005	42.981
Burundi	BDI	39	NA	NA	39	2006	43.053
Burundi	BDI	39	NA	NA	39	2007	43.102
Burundi	BDI	39	NA	NA	39	2008	43.11
Burundi	BDI	39	NA	NA	39	2009	43.057
Burundi	BDI	39	NA	NA	39	2010	42.919
Burundi	BDI	39	NA	NA	39	2011	42.682
Burundi	BDI	39	NA	NA	39	2012	42.35
Burundi	BDI	39	NA	NA	39	2013	41.933
Burundi	BDI	39	NA	NA	39	2014	41.44
Burundi	BDI	39	NA	NA	39	2015	40.883
Burundi	BDI	39	NA	NA	39	2016	40.278
Burundi	BDI	39	NA	NA	39	2017	39.646
Burundi	BDI	39	NA	NA	39	2018	39.008
Burundi	BDI	39	NA	NA	39	2019	38.377
Cambodia	KHM	40	NA	NA	40	1990	42.358
Cambodia	KHM	40	NA	NA	40	1991	40.647
Cambodia	KHM	40	NA	NA	40	1992	38.94
Cambodia	KHM	40	NA	NA	40	1993	37.251
Cambodia	KHM	40	NA	NA	40	1994	35.62
Cambodia	KHM	40	NA	NA	40	1995	34.079
Cambodia	KHM	40	NA	NA	40	1996	32.643
Cambodia	KHM	40	NA	NA	40	1997	31.309
Cambodia	KHM	40	NA	NA	40	1998	30.085
Cambodia	KHM	40	NA	NA	40	1999	28.989
Cambodia	KHM	40	NA	NA	40	2000	28.058
Cambodia	KHM	40	NA	NA	40	2001	27.326
Cambodia	KHM	40	NA	NA	40	2002	26.793
Cambodia	KHM	40	NA	NA	40	2003	26.44
Cambodia	KHM	40	NA	NA	40	2004	26.241
Cambodia	KHM	40	NA	NA	40	2005	26.147
Cambodia	KHM	40	NA	NA	40	2006	26.101
Cambodia	KHM	40	NA	NA	40	2007	26.05
Cambodia	KHM	40	NA	NA	40	2008	25.947
Cambodia	KHM	40	NA	NA	40	2009	25.767
Cambodia	KHM	40	NA	NA	40	2010	25.502
Cambodia	KHM	40	NA	NA	40	2011	25.166
Cambodia	KHM	40	NA	NA	40	2012	24.797
Cambodia	KHM	40	NA	NA	40	2013	24.422
Cambodia	KHM	40	NA	NA	40	2014	24.048
Cambodia	KHM	40	NA	NA	40	2015	23.674
Cambodia	KHM	40	NA	NA	40	2016	23.291
Cambodia	KHM	40	NA	NA	40	2017	22.889
Cambodia	KHM	40	NA	NA	40	2018	22.464
Cambodia	KHM	40	NA	NA	40	2019	22.02
Cameroon	CMR	41	NA	NA	41	1990	44.824
Cameroon	CMR	41	NA	NA	41	1991	44.405
Cameroon	CMR	41	NA	NA	41	1992	43.968
Cameroon	CMR	41	NA	NA	41	1993	43.525
Cameroon	CMR	41	NA	NA	41	1994	43.094
Cameroon	CMR	41	NA	NA	41	1995	42.691
Cameroon	CMR	41	NA	NA	41	1996	42.336
Cameroon	CMR	41	NA	NA	41	1997	42.032
Cameroon	CMR	41	NA	NA	41	1998	41.779
Cameroon	CMR	41	NA	NA	41	1999	41.576
Cameroon	CMR	41	NA	NA	41	2000	41.419
Cameroon	CMR	41	NA	NA	41	2001	41.298
Cameroon	CMR	41	NA	NA	41	2002	41.196
Cameroon	CMR	41	NA	NA	41	2003	41.093
Cameroon	CMR	41	NA	NA	41	2004	40.975
Cameroon	CMR	41	NA	NA	41	2005	40.826
Cameroon	CMR	41	NA	NA	41	2006	40.636
Cameroon	CMR	41	NA	NA	41	2007	40.402
Cameroon	CMR	41	NA	NA	41	2008	40.124
Cameroon	CMR	41	NA	NA	41	2009	39.797
Cameroon	CMR	41	NA	NA	41	2010	39.42
Cameroon	CMR	41	NA	NA	41	2011	38.992
Cameroon	CMR	41	NA	NA	41	2012	38.522
Cameroon	CMR	41	NA	NA	41	2013	38.02
Cameroon	CMR	41	NA	NA	41	2014	37.497
Cameroon	CMR	41	NA	NA	41	2015	36.964
Cameroon	CMR	41	NA	NA	41	2016	36.429
Cameroon	CMR	41	NA	NA	41	2017	35.9
Cameroon	CMR	41	NA	NA	41	2018	35.386
Cameroon	CMR	41	NA	NA	41	2019	34.891
Canada	CAN	42	NA	NA	42	1990	15
Canada	CAN	42	NA	NA	42	1991	14.9
Canada	CAN	42	NA	NA	42	1992	14.7
Canada	CAN	42	NA	NA	42	1993	13.6
Canada	CAN	42	NA	NA	42	1994	13.1
Canada	CAN	42	NA	NA	42	1995	12.6
Canada	CAN	42	NA	NA	42	1996	12
Canada	CAN	42	NA	NA	42	1997	11.6
Canada	CAN	42	NA	NA	42	1998	11.4
Canada	CAN	42	NA	NA	42	1999	11.2
Canada	CAN	42	NA	NA	42	2000	10.7
Canada	CAN	42	NA	NA	42	2001	10.7
Canada	CAN	42	NA	NA	42	2002	10.5
Canada	CAN	42	NA	NA	42	2003	10.6
Canada	CAN	42	NA	NA	42	2004	10.5
Canada	CAN	42	NA	NA	42	2005	10.6
Canada	CAN	42	NA	NA	42	2006	10.9
Canada	CAN	42	NA	NA	42	2007	11.2
Canada	CAN	42	NA	NA	42	2008	11.3
Canada	CAN	42	NA	NA	42	2009	11.3
Canada	CAN	42	NA	NA	42	2010	11.1
Canada	CAN	42	NA	NA	42	2011	11
Canada	CAN	42	NA	NA	42	2012	11
Canada	CAN	42	NA	NA	42	2013	10.8
Canada	CAN	42	NA	NA	42	2014	10.8
Canada	CAN	42	NA	NA	42	2015	10.7
Canada	CAN	42	NA	NA	42	2016	10.6
Canada	CAN	42	NA	NA	42	2017	10.3
Canada	CAN	42	NA	NA	42	2018	10.1
Canada	CAN	42	NA	NA	42	2019	9.9
Cape Verde	CPV	43	NA	NA	43	1990	40.828
Cape Verde	CPV	43	NA	NA	43	1991	39.848
Cape Verde	CPV	43	NA	NA	43	1992	38.641
Cape Verde	CPV	43	NA	NA	43	1993	37.246
Cape Verde	CPV	43	NA	NA	43	1994	35.717
Cape Verde	CPV	43	NA	NA	43	1995	34.126
Cape Verde	CPV	43	NA	NA	43	1996	32.556
Cape Verde	CPV	43	NA	NA	43	1997	31.076
Cape Verde	CPV	43	NA	NA	43	1998	29.74
Cape Verde	CPV	43	NA	NA	43	1999	28.581
Cape Verde	CPV	43	NA	NA	43	2000	27.608
Cape Verde	CPV	43	NA	NA	43	2001	26.8
Cape Verde	CPV	43	NA	NA	43	2002	26.099
Cape Verde	CPV	43	NA	NA	43	2003	25.46
Cape Verde	CPV	43	NA	NA	43	2004	24.866
Cape Verde	CPV	43	NA	NA	43	2005	24.314
Cape Verde	CPV	43	NA	NA	43	2006	23.813
Cape Verde	CPV	43	NA	NA	43	2007	23.373
Cape Verde	CPV	43	NA	NA	43	2008	22.995
Cape Verde	CPV	43	NA	NA	43	2009	22.667
Cape Verde	CPV	43	NA	NA	43	2010	22.37
Cape Verde	CPV	43	NA	NA	43	2011	22.084
Cape Verde	CPV	43	NA	NA	43	2012	21.792
Cape Verde	CPV	43	NA	NA	43	2013	21.477
Cape Verde	CPV	43	NA	NA	43	2014	21.132
Cape Verde	CPV	43	NA	NA	43	2015	20.754
Cape Verde	CPV	43	NA	NA	43	2016	20.345
Cape Verde	CPV	43	NA	NA	43	2017	19.919
Cape Verde	CPV	43	NA	NA	43	2018	19.49
Cape Verde	CPV	43	NA	NA	43	2019	19.061
Cayman Islands	CYM	45	NA	NA	45	1990	18.6
Cayman Islands	CYM	45	NA	NA	45	1991	18.2
Cayman Islands	CYM	45	NA	NA	45	1992	18.1
Cayman Islands	CYM	45	NA	NA	45	1993	17.6
Cayman Islands	CYM	45	NA	NA	45	1994	17
Cayman Islands	CYM	45	NA	NA	45	1995	14.9
Cayman Islands	CYM	45	NA	NA	45	1996	16.3
Cayman Islands	CYM	45	NA	NA	45	1997	15.9
Cayman Islands	CYM	45	NA	NA	45	1998	14.5
Cayman Islands	CYM	45	NA	NA	45	1999	15.5
Cayman Islands	CYM	45	NA	NA	45	2000	15.4
Cayman Islands	CYM	45	NA	NA	45	2001	15
Cayman Islands	CYM	45	NA	NA	45	2002	13.7
Cayman Islands	CYM	45	NA	NA	45	2003	14.3
Cayman Islands	CYM	45	NA	NA	45	2004	15.2
Cayman Islands	CYM	45	NA	NA	45	2005	15.7
Cayman Islands	CYM	45	NA	NA	45	2006	13.4
Cayman Islands	CYM	45	NA	NA	45	2007	13.8
Cayman Islands	CYM	45	NA	NA	45	2008	14.2
Cayman Islands	CYM	45	NA	NA	45	2009	14.6
Cayman Islands	CYM	45	NA	NA	45	2010	14.8
Cayman Islands	CYM	45	NA	NA	45	2011	14.5
Cayman Islands	CYM	45	NA	NA	45	2012	13.6
Cayman Islands	CYM	45	NA	NA	45	2013	12.5
Cayman Islands	CYM	45	NA	NA	45	2014	12.5
Cayman Islands	CYM	45	NA	NA	45	2015	11
Cayman Islands	CYM	45	NA	NA	45	2016	10.8
Cayman Islands	CYM	45	NA	NA	45	2017	9.9
Cayman Islands	CYM	45	NA	NA	45	2018	9.9
Cayman Islands	CYM	45	NA	NA	45	2019	9.8
Central African Republic	CAF	46	NA	NA	46	1990	42.004
Central African Republic	CAF	46	NA	NA	46	1991	41.81
Central African Republic	CAF	46	NA	NA	46	1992	41.64
Central African Republic	CAF	46	NA	NA	46	1993	41.509
Central African Republic	CAF	46	NA	NA	46	1994	41.42
Central African Republic	CAF	46	NA	NA	46	1995	41.376
Central African Republic	CAF	46	NA	NA	46	1996	41.369
Central African Republic	CAF	46	NA	NA	46	1997	41.378
Central African Republic	CAF	46	NA	NA	46	1998	41.385
Central African Republic	CAF	46	NA	NA	46	1999	41.378
Central African Republic	CAF	46	NA	NA	46	2000	41.347
Central African Republic	CAF	46	NA	NA	46	2001	41.286
Central African Republic	CAF	46	NA	NA	46	2002	41.194
Central African Republic	CAF	46	NA	NA	46	2003	41.068
Central African Republic	CAF	46	NA	NA	46	2004	40.903
Central African Republic	CAF	46	NA	NA	46	2005	40.692
Central African Republic	CAF	46	NA	NA	46	2006	40.427
Central African Republic	CAF	46	NA	NA	46	2007	40.111
Central African Republic	CAF	46	NA	NA	46	2008	39.749
Central African Republic	CAF	46	NA	NA	46	2009	39.346
Central African Republic	CAF	46	NA	NA	46	2010	38.905
Central African Republic	CAF	46	NA	NA	46	2011	38.431
Central African Republic	CAF	46	NA	NA	46	2012	37.933
Central African Republic	CAF	46	NA	NA	46	2013	37.427
Central African Republic	CAF	46	NA	NA	46	2014	36.927
Central African Republic	CAF	46	NA	NA	46	2015	36.454
Central African Republic	CAF	46	NA	NA	46	2016	36.029
Central African Republic	CAF	46	NA	NA	46	2017	35.66
Central African Republic	CAF	46	NA	NA	46	2018	35.348
Central African Republic	CAF	46	NA	NA	46	2019	35.09
Chad	TCD	47	NA	NA	47	1990	50.992
Chad	TCD	47	NA	NA	47	1991	51.133
Chad	TCD	47	NA	NA	47	1992	51.253
Chad	TCD	47	NA	NA	47	1993	51.344
Chad	TCD	47	NA	NA	47	1994	51.399
Chad	TCD	47	NA	NA	47	1995	51.414
Chad	TCD	47	NA	NA	47	1996	51.391
Chad	TCD	47	NA	NA	47	1997	51.333
Chad	TCD	47	NA	NA	47	1998	51.241
Chad	TCD	47	NA	NA	47	1999	51.112
Chad	TCD	47	NA	NA	47	2000	50.941
Chad	TCD	47	NA	NA	47	2001	50.722
Chad	TCD	47	NA	NA	47	2002	50.451
Chad	TCD	47	NA	NA	47	2003	50.127
Chad	TCD	47	NA	NA	47	2004	49.752
Chad	TCD	47	NA	NA	47	2005	49.325
Chad	TCD	47	NA	NA	47	2006	48.848
Chad	TCD	47	NA	NA	47	2007	48.327
Chad	TCD	47	NA	NA	47	2008	47.772
Chad	TCD	47	NA	NA	47	2009	47.194
Chad	TCD	47	NA	NA	47	2010	46.603
Chad	TCD	47	NA	NA	47	2011	46.01
Chad	TCD	47	NA	NA	47	2012	45.42
Chad	TCD	47	NA	NA	47	2013	44.841
Chad	TCD	47	NA	NA	47	2014	44.276
Chad	TCD	47	NA	NA	47	2015	43.73
Chad	TCD	47	NA	NA	47	2016	43.201
Chad	TCD	47	NA	NA	47	2017	42.683
Chad	TCD	47	NA	NA	47	2018	42.172
Chad	TCD	47	NA	NA	47	2019	41.665
Chile	CHL	48	NA	NA	48	1990	22.286
Chile	CHL	48	NA	NA	48	1991	21.979
Chile	CHL	48	NA	NA	48	1992	21.567
Chile	CHL	48	NA	NA	48	1993	21.06
Chile	CHL	48	NA	NA	48	1994	20.471
Chile	CHL	48	NA	NA	48	1995	19.818
Chile	CHL	48	NA	NA	48	1996	19.124
Chile	CHL	48	NA	NA	48	1997	18.421
Chile	CHL	48	NA	NA	48	1998	17.742
Chile	CHL	48	NA	NA	48	1999	17.112
Chile	CHL	48	NA	NA	48	2000	16.556
Chile	CHL	48	NA	NA	48	2001	16.092
Chile	CHL	48	NA	NA	48	2002	15.713
Chile	CHL	48	NA	NA	48	2003	15.412
Chile	CHL	48	NA	NA	48	2004	15.184
Chile	CHL	48	NA	NA	48	2005	15.021
Chile	CHL	48	NA	NA	48	2006	14.914
Chile	CHL	48	NA	NA	48	2007	14.841
Chile	CHL	48	NA	NA	48	2008	14.78
Chile	CHL	48	NA	NA	48	2009	14.712
Chile	CHL	48	NA	NA	48	2010	14.613
Chile	CHL	48	NA	NA	48	2011	14.463
Chile	CHL	48	NA	NA	48	2012	14.258
Chile	CHL	48	NA	NA	48	2013	14.002
Chile	CHL	48	NA	NA	48	2014	13.7
Chile	CHL	48	NA	NA	48	2015	13.369
Chile	CHL	48	NA	NA	48	2016	13.031
Chile	CHL	48	NA	NA	48	2017	12.711
Chile	CHL	48	NA	NA	48	2018	12.428
Chile	CHL	48	NA	NA	48	2019	12.187
China	CHN	49	NA	NA	49	1990	21.06
China	CHN	49	NA	NA	49	1991	19.68
China	CHN	49	NA	NA	49	1992	18.27
China	CHN	49	NA	NA	49	1993	18.09
China	CHN	49	NA	NA	49	1994	17.7
China	CHN	49	NA	NA	49	1995	17.12
China	CHN	49	NA	NA	49	1996	16.98
China	CHN	49	NA	NA	49	1997	16.57
China	CHN	49	NA	NA	49	1998	15.64
China	CHN	49	NA	NA	49	1999	14.64
China	CHN	49	NA	NA	49	2000	14.03
China	CHN	49	NA	NA	49	2001	13.38
China	CHN	49	NA	NA	49	2002	12.86
China	CHN	49	NA	NA	49	2003	12.41
China	CHN	49	NA	NA	49	2004	12.29
China	CHN	49	NA	NA	49	2005	12.4
China	CHN	49	NA	NA	49	2006	12.09
China	CHN	49	NA	NA	49	2007	12.1
China	CHN	49	NA	NA	49	2008	12.14
China	CHN	49	NA	NA	49	2009	12.13
China	CHN	49	NA	NA	49	2010	11.9
China	CHN	49	NA	NA	49	2011	11.93
China	CHN	49	NA	NA	49	2012	12.1
China	CHN	49	NA	NA	49	2013	12.08
China	CHN	49	NA	NA	49	2014	12.37
China	CHN	49	NA	NA	49	2015	12.07
China	CHN	49	NA	NA	49	2016	12.95
China	CHN	49	NA	NA	49	2017	12.43
China	CHN	49	NA	NA	49	2018	10.94
China	CHN	49	NA	NA	49	2019	10.5
Colombia	COL	53	NA	NA	53	1990	27.136
Colombia	COL	53	NA	NA	53	1991	26.844
Colombia	COL	53	NA	NA	53	1992	26.505
Colombia	COL	53	NA	NA	53	1993	26.101
Colombia	COL	53	NA	NA	53	1994	25.628
Colombia	COL	53	NA	NA	53	1995	25.094
Colombia	COL	53	NA	NA	53	1996	24.52
Colombia	COL	53	NA	NA	53	1997	23.935
Colombia	COL	53	NA	NA	53	1998	23.361
Colombia	COL	53	NA	NA	53	1999	22.803
Colombia	COL	53	NA	NA	53	2000	22.256
Colombia	COL	53	NA	NA	53	2001	21.705
Colombia	COL	53	NA	NA	53	2002	21.133
Colombia	COL	53	NA	NA	53	2003	20.535
Colombia	COL	53	NA	NA	53	2004	19.917
Colombia	COL	53	NA	NA	53	2005	19.295
Colombia	COL	53	NA	NA	53	2006	18.69
Colombia	COL	53	NA	NA	53	2007	18.124
Colombia	COL	53	NA	NA	53	2008	17.612
Colombia	COL	53	NA	NA	53	2009	17.162
Colombia	COL	53	NA	NA	53	2010	16.779
Colombia	COL	53	NA	NA	53	2011	16.458
Colombia	COL	53	NA	NA	53	2012	16.186
Colombia	COL	53	NA	NA	53	2013	15.945
Colombia	COL	53	NA	NA	53	2014	15.725
Colombia	COL	53	NA	NA	53	2015	15.515
Colombia	COL	53	NA	NA	53	2016	15.308
Colombia	COL	53	NA	NA	53	2017	15.098
Colombia	COL	53	NA	NA	53	2018	14.882
Colombia	COL	53	NA	NA	53	2019	14.655
Comoros	COM	54	NA	NA	54	1990	42.558
Comoros	COM	54	NA	NA	54	1991	41.878
Comoros	COM	54	NA	NA	54	1992	41.208
Comoros	COM	54	NA	NA	54	1993	40.567
Comoros	COM	54	NA	NA	54	1994	39.972
Comoros	COM	54	NA	NA	54	1995	39.435
Comoros	COM	54	NA	NA	54	1996	38.959
Comoros	COM	54	NA	NA	54	1997	38.534
Comoros	COM	54	NA	NA	54	1998	38.151
Comoros	COM	54	NA	NA	54	1999	37.806
Comoros	COM	54	NA	NA	54	2000	37.497
Comoros	COM	54	NA	NA	54	2001	37.221
Comoros	COM	54	NA	NA	54	2002	36.972
Comoros	COM	54	NA	NA	54	2003	36.744
Comoros	COM	54	NA	NA	54	2004	36.527
Comoros	COM	54	NA	NA	54	2005	36.317
Comoros	COM	54	NA	NA	54	2006	36.11
Comoros	COM	54	NA	NA	54	2007	35.904
Comoros	COM	54	NA	NA	54	2008	35.691
Comoros	COM	54	NA	NA	54	2009	35.464
Comoros	COM	54	NA	NA	54	2010	35.209
Comoros	COM	54	NA	NA	54	2011	34.915
Comoros	COM	54	NA	NA	54	2012	34.578
Comoros	COM	54	NA	NA	54	2013	34.199
Comoros	COM	54	NA	NA	54	2014	33.781
Comoros	COM	54	NA	NA	54	2015	33.328
Comoros	COM	54	NA	NA	54	2016	32.852
Comoros	COM	54	NA	NA	54	2017	32.365
Comoros	COM	54	NA	NA	54	2018	31.881
Comoros	COM	54	NA	NA	54	2019	31.407
Cook Islands	COK	55	NA	NA	55	1990	15.406
Cook Islands	COK	55	NA	NA	55	1991	15.135
Cook Islands	COK	55	NA	NA	55	1992	15.236
Cook Islands	COK	55	NA	NA	55	1993	14.967
Cook Islands	COK	55	NA	NA	55	1994	14.824
Cook Islands	COK	55	NA	NA	55	1995	14.669
Cook Islands	COK	55	NA	NA	55	1996	14.492
Cook Islands	COK	55	NA	NA	55	1997	14.337
Cook Islands	COK	55	NA	NA	55	1998	14.112
Cook Islands	COK	55	NA	NA	55	1999	14.034
Cook Islands	COK	55	NA	NA	55	2000	13.949
Cook Islands	COK	55	NA	NA	55	2001	13.732
Cook Islands	COK	55	NA	NA	55	2002	13.679
Cook Islands	COK	55	NA	NA	55	2003	13.561
Cook Islands	COK	55	NA	NA	55	2004	13.387
Cook Islands	COK	55	NA	NA	55	2005	13.576
Cook Islands	COK	55	NA	NA	55	2006	13.6
Cook Islands	COK	55	NA	NA	55	2007	13.4
Cook Islands	COK	55	NA	NA	55	2008	13.8
Cook Islands	COK	55	NA	NA	55	2009	13
Cook Islands	COK	55	NA	NA	55	2010	13.6
Cook Islands	COK	55	NA	NA	55	2011	13.1
Cook Islands	COK	55	NA	NA	55	2012	13.4
Cook Islands	COK	55	NA	NA	55	2013	12.7
Cook Islands	COK	55	NA	NA	55	2014	12.6
Cook Islands	COK	55	NA	NA	55	2015	11.9
Cook Islands	COK	55	NA	NA	55	2016	11.2
Cook Islands	COK	55	NA	NA	55	2017	9.7
Cook Islands	COK	55	NA	NA	55	2018	10.5
Cook Islands	COK	55	NA	NA	55	2019	10.1
Curaçao	COK	55	NA	NA	55	1990	15.406
Curaçao	COK	55	NA	NA	55	1991	15.135
Curaçao	COK	55	NA	NA	55	1992	15.236
Curaçao	COK	55	NA	NA	55	1993	14.967
Curaçao	COK	55	NA	NA	55	1994	14.824
Curaçao	COK	55	NA	NA	55	1995	14.669
Curaçao	COK	55	NA	NA	55	1996	14.492
Curaçao	COK	55	NA	NA	55	1997	14.337
Curaçao	COK	55	NA	NA	55	1998	14.112
Curaçao	COK	55	NA	NA	55	1999	14.034
Curaçao	COK	55	NA	NA	55	2000	13.949
Curaçao	COK	55	NA	NA	55	2001	13.732
Curaçao	COK	55	NA	NA	55	2002	13.679
Curaçao	COK	55	NA	NA	55	2003	13.561
Curaçao	COK	55	NA	NA	55	2004	13.387
Curaçao	COK	55	NA	NA	55	2005	13.576
Curaçao	COK	55	NA	NA	55	2006	13.6
Curaçao	COK	55	NA	NA	55	2007	13.4
Curaçao	COK	55	NA	NA	55	2008	13.8
Curaçao	COK	55	NA	NA	55	2009	13
Curaçao	COK	55	NA	NA	55	2010	13.6
Curaçao	COK	55	NA	NA	55	2011	13.1
Curaçao	COK	55	NA	NA	55	2012	13.4
Curaçao	COK	55	NA	NA	55	2013	12.7
Curaçao	COK	55	NA	NA	55	2014	12.6
Curaçao	COK	55	NA	NA	55	2015	11.9
Curaçao	COK	55	NA	NA	55	2016	11.2
Curaçao	COK	55	NA	NA	55	2017	9.7
Curaçao	COK	55	NA	NA	55	2018	10.5
Curaçao	COK	55	NA	NA	55	2019	10.1
Cook Islands	CUW	55	NA	NA	55	1990	15.406
Cook Islands	CUW	55	NA	NA	55	1991	15.135
Cook Islands	CUW	55	NA	NA	55	1992	15.236
Cook Islands	CUW	55	NA	NA	55	1993	14.967
Cook Islands	CUW	55	NA	NA	55	1994	14.824
Cook Islands	CUW	55	NA	NA	55	1995	14.669
Cook Islands	CUW	55	NA	NA	55	1996	14.492
Cook Islands	CUW	55	NA	NA	55	1997	14.337
Cook Islands	CUW	55	NA	NA	55	1998	14.112
Cook Islands	CUW	55	NA	NA	55	1999	14.034
Cook Islands	CUW	55	NA	NA	55	2000	13.949
Cook Islands	CUW	55	NA	NA	55	2001	13.732
Cook Islands	CUW	55	NA	NA	55	2002	13.679
Cook Islands	CUW	55	NA	NA	55	2003	13.561
Cook Islands	CUW	55	NA	NA	55	2004	13.387
Cook Islands	CUW	55	NA	NA	55	2005	13.576
Cook Islands	CUW	55	NA	NA	55	2006	13.6
Cook Islands	CUW	55	NA	NA	55	2007	13.4
Cook Islands	CUW	55	NA	NA	55	2008	13.8
Cook Islands	CUW	55	NA	NA	55	2009	13
Cook Islands	CUW	55	NA	NA	55	2010	13.6
Cook Islands	CUW	55	NA	NA	55	2011	13.1
Cook Islands	CUW	55	NA	NA	55	2012	13.4
Cook Islands	CUW	55	NA	NA	55	2013	12.7
Cook Islands	CUW	55	NA	NA	55	2014	12.6
Cook Islands	CUW	55	NA	NA	55	2015	11.9
Cook Islands	CUW	55	NA	NA	55	2016	11.2
Cook Islands	CUW	55	NA	NA	55	2017	9.7
Cook Islands	CUW	55	NA	NA	55	2018	10.5
Cook Islands	CUW	55	NA	NA	55	2019	10.1
Curaçao	CUW	55	NA	NA	55	1990	15.406
Curaçao	CUW	55	NA	NA	55	1991	15.135
Curaçao	CUW	55	NA	NA	55	1992	15.236
Curaçao	CUW	55	NA	NA	55	1993	14.967
Curaçao	CUW	55	NA	NA	55	1994	14.824
Curaçao	CUW	55	NA	NA	55	1995	14.669
Curaçao	CUW	55	NA	NA	55	1996	14.492
Curaçao	CUW	55	NA	NA	55	1997	14.337
Curaçao	CUW	55	NA	NA	55	1998	14.112
Curaçao	CUW	55	NA	NA	55	1999	14.034
Curaçao	CUW	55	NA	NA	55	2000	13.949
Curaçao	CUW	55	NA	NA	55	2001	13.732
Curaçao	CUW	55	NA	NA	55	2002	13.679
Curaçao	CUW	55	NA	NA	55	2003	13.561
Curaçao	CUW	55	NA	NA	55	2004	13.387
Curaçao	CUW	55	NA	NA	55	2005	13.576
Curaçao	CUW	55	NA	NA	55	2006	13.6
Curaçao	CUW	55	NA	NA	55	2007	13.4
Curaçao	CUW	55	NA	NA	55	2008	13.8
Curaçao	CUW	55	NA	NA	55	2009	13
Curaçao	CUW	55	NA	NA	55	2010	13.6
Curaçao	CUW	55	NA	NA	55	2011	13.1
Curaçao	CUW	55	NA	NA	55	2012	13.4
Curaçao	CUW	55	NA	NA	55	2013	12.7
Curaçao	CUW	55	NA	NA	55	2014	12.6
Curaçao	CUW	55	NA	NA	55	2015	11.9
Curaçao	CUW	55	NA	NA	55	2016	11.2
Curaçao	CUW	55	NA	NA	55	2017	9.7
Curaçao	CUW	55	NA	NA	55	2018	10.5
Curaçao	CUW	55	NA	NA	55	2019	10.1
Cook Islands	COK	55	NA	NA	55	1990	18.172
Cook Islands	COK	55	NA	NA	55	1991	17.861
Cook Islands	COK	55	NA	NA	55	1992	17.553
Cook Islands	COK	55	NA	NA	55	1993	17.254
Cook Islands	COK	55	NA	NA	55	1994	16.954
Cook Islands	COK	55	NA	NA	55	1995	16.658
Cook Islands	COK	55	NA	NA	55	1996	16.371
Cook Islands	COK	55	NA	NA	55	1997	16.079
Cook Islands	COK	55	NA	NA	55	1998	15.792
Cook Islands	COK	55	NA	NA	55	1999	15.511
Cook Islands	COK	55	NA	NA	55	2000	15.231
Cook Islands	COK	55	NA	NA	55	2001	14.944
Cook Islands	COK	55	NA	NA	55	2002	14.659
Cook Islands	COK	55	NA	NA	55	2003	14.379
Cook Islands	COK	55	NA	NA	55	2004	14.111
Cook Islands	COK	55	NA	NA	55	2005	13.85
Cook Islands	COK	55	NA	NA	55	2006	13.6
Cook Islands	COK	55	NA	NA	55	2007	13.4
Cook Islands	COK	55	NA	NA	55	2008	13.8
Cook Islands	COK	55	NA	NA	55	2009	13
Cook Islands	COK	55	NA	NA	55	2010	13.6
Cook Islands	COK	55	NA	NA	55	2011	13.1
Cook Islands	COK	55	NA	NA	55	2012	13.4
Cook Islands	COK	55	NA	NA	55	2013	12.7
Cook Islands	COK	55	NA	NA	55	2014	12.6
Cook Islands	COK	55	NA	NA	55	2015	11.9
Cook Islands	COK	55	NA	NA	55	2016	11.2
Cook Islands	COK	55	NA	NA	55	2017	9.7
Cook Islands	COK	55	NA	NA	55	2018	10.5
Cook Islands	COK	55	NA	NA	55	2019	10.1
Curaçao	COK	55	NA	NA	55	1990	18.172
Curaçao	COK	55	NA	NA	55	1991	17.861
Curaçao	COK	55	NA	NA	55	1992	17.553
Curaçao	COK	55	NA	NA	55	1993	17.254
Curaçao	COK	55	NA	NA	55	1994	16.954
Curaçao	COK	55	NA	NA	55	1995	16.658
Curaçao	COK	55	NA	NA	55	1996	16.371
Curaçao	COK	55	NA	NA	55	1997	16.079
Curaçao	COK	55	NA	NA	55	1998	15.792
Curaçao	COK	55	NA	NA	55	1999	15.511
Curaçao	COK	55	NA	NA	55	2000	15.231
Curaçao	COK	55	NA	NA	55	2001	14.944
Curaçao	COK	55	NA	NA	55	2002	14.659
Curaçao	COK	55	NA	NA	55	2003	14.379
Curaçao	COK	55	NA	NA	55	2004	14.111
Curaçao	COK	55	NA	NA	55	2005	13.85
Curaçao	COK	55	NA	NA	55	2006	13.6
Curaçao	COK	55	NA	NA	55	2007	13.4
Curaçao	COK	55	NA	NA	55	2008	13.8
Curaçao	COK	55	NA	NA	55	2009	13
Curaçao	COK	55	NA	NA	55	2010	13.6
Curaçao	COK	55	NA	NA	55	2011	13.1
Curaçao	COK	55	NA	NA	55	2012	13.4
Curaçao	COK	55	NA	NA	55	2013	12.7
Curaçao	COK	55	NA	NA	55	2014	12.6
Curaçao	COK	55	NA	NA	55	2015	11.9
Curaçao	COK	55	NA	NA	55	2016	11.2
Curaçao	COK	55	NA	NA	55	2017	9.7
Curaçao	COK	55	NA	NA	55	2018	10.5
Curaçao	COK	55	NA	NA	55	2019	10.1
Cook Islands	CUW	55	NA	NA	55	1990	18.172
Cook Islands	CUW	55	NA	NA	55	1991	17.861
Cook Islands	CUW	55	NA	NA	55	1992	17.553
Cook Islands	CUW	55	NA	NA	55	1993	17.254
Cook Islands	CUW	55	NA	NA	55	1994	16.954
Cook Islands	CUW	55	NA	NA	55	1995	16.658
Cook Islands	CUW	55	NA	NA	55	1996	16.371
Cook Islands	CUW	55	NA	NA	55	1997	16.079
Cook Islands	CUW	55	NA	NA	55	1998	15.792
Cook Islands	CUW	55	NA	NA	55	1999	15.511
Cook Islands	CUW	55	NA	NA	55	2000	15.231
Cook Islands	CUW	55	NA	NA	55	2001	14.944
Cook Islands	CUW	55	NA	NA	55	2002	14.659
Cook Islands	CUW	55	NA	NA	55	2003	14.379
Cook Islands	CUW	55	NA	NA	55	2004	14.111
Cook Islands	CUW	55	NA	NA	55	2005	13.85
Cook Islands	CUW	55	NA	NA	55	2006	13.6
Cook Islands	CUW	55	NA	NA	55	2007	13.4
Cook Islands	CUW	55	NA	NA	55	2008	13.8
Cook Islands	CUW	55	NA	NA	55	2009	13
Cook Islands	CUW	55	NA	NA	55	2010	13.6
Cook Islands	CUW	55	NA	NA	55	2011	13.1
Cook Islands	CUW	55	NA	NA	55	2012	13.4
Cook Islands	CUW	55	NA	NA	55	2013	12.7
Cook Islands	CUW	55	NA	NA	55	2014	12.6
Cook Islands	CUW	55	NA	NA	55	2015	11.9
Cook Islands	CUW	55	NA	NA	55	2016	11.2
Cook Islands	CUW	55	NA	NA	55	2017	9.7
Cook Islands	CUW	55	NA	NA	55	2018	10.5
Cook Islands	CUW	55	NA	NA	55	2019	10.1
Curaçao	CUW	55	NA	NA	55	1990	18.172
Curaçao	CUW	55	NA	NA	55	1991	17.861
Curaçao	CUW	55	NA	NA	55	1992	17.553
Curaçao	CUW	55	NA	NA	55	1993	17.254
Curaçao	CUW	55	NA	NA	55	1994	16.954
Curaçao	CUW	55	NA	NA	55	1995	16.658
Curaçao	CUW	55	NA	NA	55	1996	16.371
Curaçao	CUW	55	NA	NA	55	1997	16.079
Curaçao	CUW	55	NA	NA	55	1998	15.792
Curaçao	CUW	55	NA	NA	55	1999	15.511
Curaçao	CUW	55	NA	NA	55	2000	15.231
Curaçao	CUW	55	NA	NA	55	2001	14.944
Curaçao	CUW	55	NA	NA	55	2002	14.659
Curaçao	CUW	55	NA	NA	55	2003	14.379
Curaçao	CUW	55	NA	NA	55	2004	14.111
Curaçao	CUW	55	NA	NA	55	2005	13.85
Curaçao	CUW	55	NA	NA	55	2006	13.6
Curaçao	CUW	55	NA	NA	55	2007	13.4
Curaçao	CUW	55	NA	NA	55	2008	13.8
Curaçao	CUW	55	NA	NA	55	2009	13
Curaçao	CUW	55	NA	NA	55	2010	13.6
Curaçao	CUW	55	NA	NA	55	2011	13.1
Curaçao	CUW	55	NA	NA	55	2012	13.4
Curaçao	CUW	55	NA	NA	55	2013	12.7
Curaçao	CUW	55	NA	NA	55	2014	12.6
Curaçao	CUW	55	NA	NA	55	2015	11.9
Curaçao	CUW	55	NA	NA	55	2016	11.2
Curaçao	CUW	55	NA	NA	55	2017	9.7
Curaçao	CUW	55	NA	NA	55	2018	10.5
Curaçao	CUW	55	NA	NA	55	2019	10.1
Costa Rica	CRI	56	NA	NA	56	1990	27.394
Costa Rica	CRI	56	NA	NA	56	1991	26.644
Costa Rica	CRI	56	NA	NA	56	1992	25.841
Costa Rica	CRI	56	NA	NA	56	1993	25.014
Costa Rica	CRI	56	NA	NA	56	1994	24.181
Costa Rica	CRI	56	NA	NA	56	1995	23.352
Costa Rica	CRI	56	NA	NA	56	1996	22.527
Costa Rica	CRI	56	NA	NA	56	1997	21.703
Costa Rica	CRI	56	NA	NA	56	1998	20.885
Costa Rica	CRI	56	NA	NA	56	1999	20.088
Costa Rica	CRI	56	NA	NA	56	2000	19.335
Costa Rica	CRI	56	NA	NA	56	2001	18.648
Costa Rica	CRI	56	NA	NA	56	2002	18.038
Costa Rica	CRI	56	NA	NA	56	2003	17.512
Costa Rica	CRI	56	NA	NA	56	2004	17.074
Costa Rica	CRI	56	NA	NA	56	2005	16.72
Costa Rica	CRI	56	NA	NA	56	2006	16.444
Costa Rica	CRI	56	NA	NA	56	2007	16.225
Costa Rica	CRI	56	NA	NA	56	2008	16.041
Costa Rica	CRI	56	NA	NA	56	2009	15.877
Costa Rica	CRI	56	NA	NA	56	2010	15.719
Costa Rica	CRI	56	NA	NA	56	2011	15.554
Costa Rica	CRI	56	NA	NA	56	2012	15.381
Costa Rica	CRI	56	NA	NA	56	2013	15.194
Costa Rica	CRI	56	NA	NA	56	2014	14.989
Costa Rica	CRI	56	NA	NA	56	2015	14.762
Costa Rica	CRI	56	NA	NA	56	2016	14.512
Costa Rica	CRI	56	NA	NA	56	2017	14.246
Costa Rica	CRI	56	NA	NA	56	2018	13.971
Costa Rica	CRI	56	NA	NA	56	2019	13.689
Ivory Coast	CIV	57	NA	NA	57	1990	43.224
Ivory Coast	CIV	57	NA	NA	57	1991	42.906
Ivory Coast	CIV	57	NA	NA	57	1992	42.635
Ivory Coast	CIV	57	NA	NA	57	1993	42.404
Ivory Coast	CIV	57	NA	NA	57	1994	42.205
Ivory Coast	CIV	57	NA	NA	57	1995	42.029
Ivory Coast	CIV	57	NA	NA	57	1996	41.864
Ivory Coast	CIV	57	NA	NA	57	1997	41.699
Ivory Coast	CIV	57	NA	NA	57	1998	41.519
Ivory Coast	CIV	57	NA	NA	57	1999	41.315
Ivory Coast	CIV	57	NA	NA	57	2000	41.069
Ivory Coast	CIV	57	NA	NA	57	2001	40.77
Ivory Coast	CIV	57	NA	NA	57	2002	40.419
Ivory Coast	CIV	57	NA	NA	57	2003	40.026
Ivory Coast	CIV	57	NA	NA	57	2004	39.599
Ivory Coast	CIV	57	NA	NA	57	2005	39.159
Ivory Coast	CIV	57	NA	NA	57	2006	38.728
Ivory Coast	CIV	57	NA	NA	57	2007	38.325
Ivory Coast	CIV	57	NA	NA	57	2008	37.965
Ivory Coast	CIV	57	NA	NA	57	2009	37.655
Ivory Coast	CIV	57	NA	NA	57	2010	37.395
Ivory Coast	CIV	57	NA	NA	57	2011	37.18
Ivory Coast	CIV	57	NA	NA	57	2012	36.991
Ivory Coast	CIV	57	NA	NA	57	2013	36.812
Ivory Coast	CIV	57	NA	NA	57	2014	36.63
Ivory Coast	CIV	57	NA	NA	57	2015	36.438
Ivory Coast	CIV	57	NA	NA	57	2016	36.225
Ivory Coast	CIV	57	NA	NA	57	2017	35.993
Ivory Coast	CIV	57	NA	NA	57	2018	35.74
Ivory Coast	CIV	57	NA	NA	57	2019	35.464
Croatia	HRV	58	NA	NA	58	1990	11.6
Croatia	HRV	58	NA	NA	58	1991	11.1
Croatia	HRV	58	NA	NA	58	1992	10.3
Croatia	HRV	58	NA	NA	58	1993	10.6
Croatia	HRV	58	NA	NA	58	1994	10.4
Croatia	HRV	58	NA	NA	58	1995	10.9
Croatia	HRV	58	NA	NA	58	1996	11.8
Croatia	HRV	58	NA	NA	58	1997	12.2
Croatia	HRV	58	NA	NA	58	1998	10.4
Croatia	HRV	58	NA	NA	58	1999	10
Croatia	HRV	58	NA	NA	58	2000	9.8
Croatia	HRV	58	NA	NA	58	2001	9.2
Croatia	HRV	58	NA	NA	58	2002	9
Croatia	HRV	58	NA	NA	58	2003	8.9
Croatia	HRV	58	NA	NA	58	2004	9.1
Croatia	HRV	58	NA	NA	58	2005	9.563
Croatia	HRV	58	NA	NA	58	2006	9.33
Croatia	HRV	58	NA	NA	58	2007	9.4
Croatia	HRV	58	NA	NA	58	2008	9.9
Croatia	HRV	58	NA	NA	58	2009	10.1
Croatia	HRV	58	NA	NA	58	2010	9.8
Croatia	HRV	58	NA	NA	58	2011	9.6
Croatia	HRV	58	NA	NA	58	2012	9.8
Croatia	HRV	58	NA	NA	58	2013	9.4
Croatia	HRV	58	NA	NA	58	2014	9.3
Croatia	HRV	58	NA	NA	58	2015	8.9
Croatia	HRV	58	NA	NA	58	2016	9
Croatia	HRV	58	NA	NA	58	2017	8.9
Croatia	HRV	58	NA	NA	58	2018	9
Croatia	HRV	58	NA	NA	58	2019	8.9
Cuba	CUB	59	NA	NA	59	1990	16.487
Cuba	CUB	59	NA	NA	59	1991	15.953
Cuba	CUB	59	NA	NA	59	1992	15.426
Cuba	CUB	59	NA	NA	59	1993	14.965
Cuba	CUB	59	NA	NA	59	1994	14.59
Cuba	CUB	59	NA	NA	59	1995	14.302
Cuba	CUB	59	NA	NA	59	1996	14.074
Cuba	CUB	59	NA	NA	59	1997	13.861
Cuba	CUB	59	NA	NA	59	1998	13.628
Cuba	CUB	59	NA	NA	59	1999	13.365
Cuba	CUB	59	NA	NA	59	2000	13.069
Cuba	CUB	59	NA	NA	59	2001	12.743
Cuba	CUB	59	NA	NA	59	2002	12.409
Cuba	CUB	59	NA	NA	59	2003	12.085
Cuba	CUB	59	NA	NA	59	2004	11.784
Cuba	CUB	59	NA	NA	59	2005	11.527
Cuba	CUB	59	NA	NA	59	2006	11.335
Cuba	CUB	59	NA	NA	59	2007	11.21
Cuba	CUB	59	NA	NA	59	2008	11.149
Cuba	CUB	59	NA	NA	59	2009	11.14
Cuba	CUB	59	NA	NA	59	2010	11.16
Cuba	CUB	59	NA	NA	59	2011	11.179
Cuba	CUB	59	NA	NA	59	2012	11.168
Cuba	CUB	59	NA	NA	59	2013	11.108
Cuba	CUB	59	NA	NA	59	2014	10.992
Cuba	CUB	59	NA	NA	59	2015	10.822
Cuba	CUB	59	NA	NA	59	2016	10.611
Cuba	CUB	59	NA	NA	59	2017	10.386
Cuba	CUB	59	NA	NA	59	2018	10.166
Cuba	CUB	59	NA	NA	59	2019	9.962
Cyprus	CYP	61	NA	NA	61	1990	19.049
Cyprus	CYP	61	NA	NA	61	1991	18.694
Cyprus	CYP	61	NA	NA	61	1992	18.259
Cyprus	CYP	61	NA	NA	61	1993	17.731
Cyprus	CYP	61	NA	NA	61	1994	17.121
Cyprus	CYP	61	NA	NA	61	1995	16.446
Cyprus	CYP	61	NA	NA	61	1996	15.735
Cyprus	CYP	61	NA	NA	61	1997	15.023
Cyprus	CYP	61	NA	NA	61	1998	14.347
Cyprus	CYP	61	NA	NA	61	1999	13.731
Cyprus	CYP	61	NA	NA	61	2000	13.2
Cyprus	CYP	61	NA	NA	61	2001	12.765
Cyprus	CYP	61	NA	NA	61	2002	12.421
Cyprus	CYP	61	NA	NA	61	2003	12.153
Cyprus	CYP	61	NA	NA	61	2004	11.957
Cyprus	CYP	61	NA	NA	61	2005	11.821
Cyprus	CYP	61	NA	NA	61	2006	11.733
Cyprus	CYP	61	NA	NA	61	2007	11.674
Cyprus	CYP	61	NA	NA	61	2008	11.626
Cyprus	CYP	61	NA	NA	61	2009	11.577
Cyprus	CYP	61	NA	NA	61	2010	11.517
Cyprus	CYP	61	NA	NA	61	2011	11.441
Cyprus	CYP	61	NA	NA	61	2012	11.353
Cyprus	CYP	61	NA	NA	61	2013	11.255
Cyprus	CYP	61	NA	NA	61	2014	11.143
Cyprus	CYP	61	NA	NA	61	2015	11.011
Cyprus	CYP	61	NA	NA	61	2016	10.852
Cyprus	CYP	61	NA	NA	61	2017	10.668
Cyprus	CYP	61	NA	NA	61	2018	10.462
Cyprus	CYP	61	NA	NA	61	2019	10.24
Czech Republic	CZE	62	NA	NA	62	1990	12.6
Czech Republic	CZE	62	NA	NA	62	1991	12.5
Czech Republic	CZE	62	NA	NA	62	1992	11.8
Czech Republic	CZE	62	NA	NA	62	1993	11.7
Czech Republic	CZE	62	NA	NA	62	1994	10.3
Czech Republic	CZE	62	NA	NA	62	1995	9.3
Czech Republic	CZE	62	NA	NA	62	1996	8.8
Czech Republic	CZE	62	NA	NA	62	1997	8.8
Czech Republic	CZE	62	NA	NA	62	1998	8.8
Czech Republic	CZE	62	NA	NA	62	1999	8.7
Czech Republic	CZE	62	NA	NA	62	2000	8.9
Czech Republic	CZE	62	NA	NA	62	2001	8.9
Czech Republic	CZE	62	NA	NA	62	2002	9.1
Czech Republic	CZE	62	NA	NA	62	2003	9.2
Czech Republic	CZE	62	NA	NA	62	2004	9.6
Czech Republic	CZE	62	NA	NA	62	2005	10
Czech Republic	CZE	62	NA	NA	62	2006	10.3
Czech Republic	CZE	62	NA	NA	62	2007	11.1
Czech Republic	CZE	62	NA	NA	62	2008	11.5
Czech Republic	CZE	62	NA	NA	62	2009	11.3
Czech Republic	CZE	62	NA	NA	62	2010	11.2
Czech Republic	CZE	62	NA	NA	62	2011	10.4
Czech Republic	CZE	62	NA	NA	62	2012	10.3
Czech Republic	CZE	62	NA	NA	62	2013	10.2
Czech Republic	CZE	62	NA	NA	62	2014	10.4
Czech Republic	CZE	62	NA	NA	62	2015	10.5
Czech Republic	CZE	62	NA	NA	62	2016	10.7
Czech Republic	CZE	62	NA	NA	62	2017	10.8
Czech Republic	CZE	62	NA	NA	62	2018	10.7
Czech Republic	CZE	62	NA	NA	62	2019	10.5
Denmark	DNK	64	NA	NA	64	1990	12.3
Denmark	DNK	64	NA	NA	64	1991	12.5
Denmark	DNK	64	NA	NA	64	1992	13.1
Denmark	DNK	64	NA	NA	64	1993	13
Denmark	DNK	64	NA	NA	64	1994	13.4
Denmark	DNK	64	NA	NA	64	1995	13.3
Denmark	DNK	64	NA	NA	64	1996	12.9
Denmark	DNK	64	NA	NA	64	1997	12.8
Denmark	DNK	64	NA	NA	64	1998	12.5
Denmark	DNK	64	NA	NA	64	1999	12.4
Denmark	DNK	64	NA	NA	64	2000	12.6
Denmark	DNK	64	NA	NA	64	2001	12.2
Denmark	DNK	64	NA	NA	64	2002	11.9
Denmark	DNK	64	NA	NA	64	2003	12
Denmark	DNK	64	NA	NA	64	2004	12
Denmark	DNK	64	NA	NA	64	2005	11.9
Denmark	DNK	64	NA	NA	64	2006	12
Denmark	DNK	64	NA	NA	64	2007	11.7
Denmark	DNK	64	NA	NA	64	2008	11.8
Denmark	DNK	64	NA	NA	64	2009	11.4
Denmark	DNK	64	NA	NA	64	2010	11.4
Denmark	DNK	64	NA	NA	64	2011	10.6
Denmark	DNK	64	NA	NA	64	2012	10.4
Denmark	DNK	64	NA	NA	64	2013	10
Denmark	DNK	64	NA	NA	64	2014	10.1
Denmark	DNK	64	NA	NA	64	2015	10.2
Denmark	DNK	64	NA	NA	64	2016	10.8
Denmark	DNK	64	NA	NA	64	2017	10.6
Denmark	DNK	64	NA	NA	64	2018	10.6
Denmark	DNK	64	NA	NA	64	2019	10.5
Djibouti	DJI	65	NA	NA	65	1990	39.777
Djibouti	DJI	65	NA	NA	65	1991	39.42
Djibouti	DJI	65	NA	NA	65	1992	38.873
Djibouti	DJI	65	NA	NA	65	1993	38.131
Djibouti	DJI	65	NA	NA	65	1994	37.21
Djibouti	DJI	65	NA	NA	65	1995	36.164
Djibouti	DJI	65	NA	NA	65	1996	35.071
Djibouti	DJI	65	NA	NA	65	1997	34.012
Djibouti	DJI	65	NA	NA	65	1998	33.048
Djibouti	DJI	65	NA	NA	65	1999	32.206
Djibouti	DJI	65	NA	NA	65	2000	31.48
Djibouti	DJI	65	NA	NA	65	2001	30.836
Djibouti	DJI	65	NA	NA	65	2002	30.217
Djibouti	DJI	65	NA	NA	65	2003	29.58
Djibouti	DJI	65	NA	NA	65	2004	28.917
Djibouti	DJI	65	NA	NA	65	2005	28.234
Djibouti	DJI	65	NA	NA	65	2006	27.553
Djibouti	DJI	65	NA	NA	65	2007	26.903
Djibouti	DJI	65	NA	NA	65	2008	26.304
Djibouti	DJI	65	NA	NA	65	2009	25.756
Djibouti	DJI	65	NA	NA	65	2010	25.255
Djibouti	DJI	65	NA	NA	65	2011	24.787
Djibouti	DJI	65	NA	NA	65	2012	24.331
Djibouti	DJI	65	NA	NA	65	2013	23.871
Djibouti	DJI	65	NA	NA	65	2014	23.402
Djibouti	DJI	65	NA	NA	65	2015	22.921
Djibouti	DJI	65	NA	NA	65	2016	22.432
Djibouti	DJI	65	NA	NA	65	2017	21.944
Djibouti	DJI	65	NA	NA	65	2018	21.466
Djibouti	DJI	65	NA	NA	65	2019	20.998
Dominica	DMA	66	NA	NA	66	1990	23
Dominica	DMA	66	NA	NA	66	1991	23.5
Dominica	DMA	66	NA	NA	66	1992	24
Dominica	DMA	66	NA	NA	66	1993	22.8
Dominica	DMA	66	NA	NA	66	1994	21.6
Dominica	DMA	66	NA	NA	66	1995	20.35
Dominica	DMA	66	NA	NA	66	1996	19.1
Dominica	DMA	66	NA	NA	66	1997	21.5
Dominica	DMA	66	NA	NA	66	1998	16.2
Dominica	DMA	66	NA	NA	66	1999	16
Dominica	DMA	66	NA	NA	66	2000	15.8
Dominica	DMA	66	NA	NA	66	2001	15.6
Dominica	DMA	66	NA	NA	66	2002	15.4
Dominica	DMA	66	NA	NA	66	2003	15.275
Dominica	DMA	66	NA	NA	66	2004	15.15
Dominica	DMA	66	NA	NA	66	2005	15.025
Dominica	DMA	66	NA	NA	66	2006	14.9
Dominica	DMA	66	NA	NA	66	2007	14.475
Dominica	DMA	66	NA	NA	66	2008	14.05
Dominica	DMA	66	NA	NA	66	2009	13.625
Dominica	DMA	66	NA	NA	66	2010	13.2
Dominica	DMA	66	NA	NA	66	2011	12.9
Dominica	DMA	66	NA	NA	66	2012	12.6
Dominica	DMA	66	NA	NA	66	2013	12.3
Dominica	DMA	66	NA	NA	66	2014	12
Dominica	DMA	66	NA	NA	66	2015	11.2
Dominica	DMA	66	NA	NA	66	2016	10.4
Dominica	DMA	66	NA	NA	66	2017	9.6
Dominica	DMA	66	NA	NA	66	2018	9.444
Dominica	DMA	66	NA	NA	66	2019	9.293
Dominican Republic	DOM	67	NA	NA	67	1990	29.568
Dominican Republic	DOM	67	NA	NA	67	1991	29.162
Dominican Republic	DOM	67	NA	NA	67	1992	28.728
Dominican Republic	DOM	67	NA	NA	67	1993	28.261
Dominican Republic	DOM	67	NA	NA	67	1994	27.762
Dominican Republic	DOM	67	NA	NA	67	1995	27.239
Dominican Republic	DOM	67	NA	NA	67	1996	26.707
Dominican Republic	DOM	67	NA	NA	67	1997	26.184
Dominican Republic	DOM	67	NA	NA	67	1998	25.683
Dominican Republic	DOM	67	NA	NA	67	1999	25.211
Dominican Republic	DOM	67	NA	NA	67	2000	24.771
Dominican Republic	DOM	67	NA	NA	67	2001	24.356
Dominican Republic	DOM	67	NA	NA	67	2002	23.959
Dominican Republic	DOM	67	NA	NA	67	2003	23.572
Dominican Republic	DOM	67	NA	NA	67	2004	23.196
Dominican Republic	DOM	67	NA	NA	67	2005	22.836
Dominican Republic	DOM	67	NA	NA	67	2006	22.496
Dominican Republic	DOM	67	NA	NA	67	2007	22.182
Dominican Republic	DOM	67	NA	NA	67	2008	21.896
Dominican Republic	DOM	67	NA	NA	67	2009	21.636
Dominican Republic	DOM	67	NA	NA	67	2010	21.398
Dominican Republic	DOM	67	NA	NA	67	2011	21.178
Dominican Republic	DOM	67	NA	NA	67	2012	20.969
Dominican Republic	DOM	67	NA	NA	67	2013	20.761
Dominican Republic	DOM	67	NA	NA	67	2014	20.547
Dominican Republic	DOM	67	NA	NA	67	2015	20.32
Dominican Republic	DOM	67	NA	NA	67	2016	20.07
Dominican Republic	DOM	67	NA	NA	67	2017	19.799
Dominican Republic	DOM	67	NA	NA	67	2018	19.506
Dominican Republic	DOM	67	NA	NA	67	2019	19.193
Ecuador	ECU	68	NA	NA	68	1990	29.912
Ecuador	ECU	68	NA	NA	68	1991	29.459
Ecuador	ECU	68	NA	NA	68	1992	29.025
Ecuador	ECU	68	NA	NA	68	1993	28.611
Ecuador	ECU	68	NA	NA	68	1994	28.214
Ecuador	ECU	68	NA	NA	68	1995	27.82
Ecuador	ECU	68	NA	NA	68	1996	27.413
Ecuador	ECU	68	NA	NA	68	1997	26.981
Ecuador	ECU	68	NA	NA	68	1998	26.517
Ecuador	ECU	68	NA	NA	68	1999	26.022
Ecuador	ECU	68	NA	NA	68	2000	25.503
Ecuador	ECU	68	NA	NA	68	2001	24.97
Ecuador	ECU	68	NA	NA	68	2002	24.441
Ecuador	ECU	68	NA	NA	68	2003	23.933
Ecuador	ECU	68	NA	NA	68	2004	23.455
Ecuador	ECU	68	NA	NA	68	2005	23.019
Ecuador	ECU	68	NA	NA	68	2006	22.631
Ecuador	ECU	68	NA	NA	68	2007	22.287
Ecuador	ECU	68	NA	NA	68	2008	21.982
Ecuador	ECU	68	NA	NA	68	2009	21.712
Ecuador	ECU	68	NA	NA	68	2010	21.471
Ecuador	ECU	68	NA	NA	68	2011	21.253
Ecuador	ECU	68	NA	NA	68	2012	21.049
Ecuador	ECU	68	NA	NA	68	2013	20.848
Ecuador	ECU	68	NA	NA	68	2014	20.645
Ecuador	ECU	68	NA	NA	68	2015	20.432
Ecuador	ECU	68	NA	NA	68	2016	20.205
Ecuador	ECU	68	NA	NA	68	2017	19.968
Ecuador	ECU	68	NA	NA	68	2018	19.719
Ecuador	ECU	68	NA	NA	68	2019	19.46
Egypt	EGY	69	NA	NA	69	1990	33.249
Egypt	EGY	69	NA	NA	69	1991	32.141
Egypt	EGY	69	NA	NA	69	1992	31.08
Egypt	EGY	69	NA	NA	69	1993	30.11
Egypt	EGY	69	NA	NA	69	1994	29.256
Egypt	EGY	69	NA	NA	69	1995	28.526
Egypt	EGY	69	NA	NA	69	1996	27.903
Egypt	EGY	69	NA	NA	69	1997	27.352
Egypt	EGY	69	NA	NA	69	1998	26.845
Egypt	EGY	69	NA	NA	69	1999	26.381
Egypt	EGY	69	NA	NA	69	2000	25.958
Egypt	EGY	69	NA	NA	69	2001	25.578
Egypt	EGY	69	NA	NA	69	2002	25.258
Egypt	EGY	69	NA	NA	69	2003	25.015
Egypt	EGY	69	NA	NA	69	2004	24.864
Egypt	EGY	69	NA	NA	69	2005	24.849
Egypt	EGY	69	NA	NA	69	2006	25.024
Egypt	EGY	69	NA	NA	69	2007	25.393
Egypt	EGY	69	NA	NA	69	2008	25.93
Egypt	EGY	69	NA	NA	69	2009	26.584
Egypt	EGY	69	NA	NA	69	2010	27.266
Egypt	EGY	69	NA	NA	69	2011	27.871
Egypt	EGY	69	NA	NA	69	2012	28.308
Egypt	EGY	69	NA	NA	69	2013	28.518
Egypt	EGY	69	NA	NA	69	2014	28.475
Egypt	EGY	69	NA	NA	69	2015	28.182
Egypt	EGY	69	NA	NA	69	2016	27.677
Egypt	EGY	69	NA	NA	69	2017	27.05
Egypt	EGY	69	NA	NA	69	2018	26.379
Egypt	EGY	69	NA	NA	69	2019	25.708
El Salvador	SLV	70	NA	NA	70	1990	31.215
El Salvador	SLV	70	NA	NA	70	1991	30.833
El Salvador	SLV	70	NA	NA	70	1992	30.441
El Salvador	SLV	70	NA	NA	70	1993	30.016
El Salvador	SLV	70	NA	NA	70	1994	29.538
El Salvador	SLV	70	NA	NA	70	1995	28.982
El Salvador	SLV	70	NA	NA	70	1996	28.323
El Salvador	SLV	70	NA	NA	70	1997	27.568
El Salvador	SLV	70	NA	NA	70	1998	26.734
El Salvador	SLV	70	NA	NA	70	1999	25.843
El Salvador	SLV	70	NA	NA	70	2000	24.931
El Salvador	SLV	70	NA	NA	70	2001	24.04
El Salvador	SLV	70	NA	NA	70	2002	23.21
El Salvador	SLV	70	NA	NA	70	2003	22.47
El Salvador	SLV	70	NA	NA	70	2004	21.835
El Salvador	SLV	70	NA	NA	70	2005	21.311
El Salvador	SLV	70	NA	NA	70	2006	20.884
El Salvador	SLV	70	NA	NA	70	2007	20.525
El Salvador	SLV	70	NA	NA	70	2008	20.207
El Salvador	SLV	70	NA	NA	70	2009	19.918
El Salvador	SLV	70	NA	NA	70	2010	19.654
El Salvador	SLV	70	NA	NA	70	2011	19.418
El Salvador	SLV	70	NA	NA	70	2012	19.213
El Salvador	SLV	70	NA	NA	70	2013	19.036
El Salvador	SLV	70	NA	NA	70	2014	18.881
El Salvador	SLV	70	NA	NA	70	2015	18.734
El Salvador	SLV	70	NA	NA	70	2016	18.587
El Salvador	SLV	70	NA	NA	70	2017	18.429
El Salvador	SLV	70	NA	NA	70	2018	18.253
El Salvador	SLV	70	NA	NA	70	2019	18.054
Equatorial Guinea	GNQ	71	NA	NA	71	1990	42.085
Equatorial Guinea	GNQ	71	NA	NA	71	1991	41.883
Equatorial Guinea	GNQ	71	NA	NA	71	1992	41.723
Equatorial Guinea	GNQ	71	NA	NA	71	1993	41.607
Equatorial Guinea	GNQ	71	NA	NA	71	1994	41.534
Equatorial Guinea	GNQ	71	NA	NA	71	1995	41.494
Equatorial Guinea	GNQ	71	NA	NA	71	1996	41.47
Equatorial Guinea	GNQ	71	NA	NA	71	1997	41.438
Equatorial Guinea	GNQ	71	NA	NA	71	1998	41.378
Equatorial Guinea	GNQ	71	NA	NA	71	1999	41.28
Equatorial Guinea	GNQ	71	NA	NA	71	2000	41.136
Equatorial Guinea	GNQ	71	NA	NA	71	2001	40.947
Equatorial Guinea	GNQ	71	NA	NA	71	2002	40.723
Equatorial Guinea	GNQ	71	NA	NA	71	2003	40.468
Equatorial Guinea	GNQ	71	NA	NA	71	2004	40.182
Equatorial Guinea	GNQ	71	NA	NA	71	2005	39.859
Equatorial Guinea	GNQ	71	NA	NA	71	2006	39.493
Equatorial Guinea	GNQ	71	NA	NA	71	2007	39.082
Equatorial Guinea	GNQ	71	NA	NA	71	2008	38.626
Equatorial Guinea	GNQ	71	NA	NA	71	2009	38.132
Equatorial Guinea	GNQ	71	NA	NA	71	2010	37.604
Equatorial Guinea	GNQ	71	NA	NA	71	2011	37.049
Equatorial Guinea	GNQ	71	NA	NA	71	2012	36.476
Equatorial Guinea	GNQ	71	NA	NA	71	2013	35.899
Equatorial Guinea	GNQ	71	NA	NA	71	2014	35.326
Equatorial Guinea	GNQ	71	NA	NA	71	2015	34.768
Equatorial Guinea	GNQ	71	NA	NA	71	2016	34.234
Equatorial Guinea	GNQ	71	NA	NA	71	2017	33.725
Equatorial Guinea	GNQ	71	NA	NA	71	2018	33.241
Equatorial Guinea	GNQ	71	NA	NA	71	2019	32.783
Eritrea	ERI	72	NA	NA	72	1990	41.58
Eritrea	ERI	72	NA	NA	72	1991	40.315
Eritrea	ERI	72	NA	NA	72	1992	38.892
Eritrea	ERI	72	NA	NA	72	1993	37.389
Eritrea	ERI	72	NA	NA	72	1994	35.892
Eritrea	ERI	72	NA	NA	72	1995	34.524
Eritrea	ERI	72	NA	NA	72	1996	33.414
Eritrea	ERI	72	NA	NA	72	1997	32.634
Eritrea	ERI	72	NA	NA	72	1998	32.222
Eritrea	ERI	72	NA	NA	72	1999	32.187
Eritrea	ERI	72	NA	NA	72	2000	32.518
Eritrea	ERI	72	NA	NA	72	2001	33.17
Eritrea	ERI	72	NA	NA	72	2002	34.019
Eritrea	ERI	72	NA	NA	72	2003	34.936
Eritrea	ERI	72	NA	NA	72	2004	35.819
Eritrea	ERI	72	NA	NA	72	2005	36.552
Eritrea	ERI	72	NA	NA	72	2006	37.038
Eritrea	ERI	72	NA	NA	72	2007	37.25
Eritrea	ERI	72	NA	NA	72	2008	37.184
Eritrea	ERI	72	NA	NA	72	2009	36.84
Eritrea	ERI	72	NA	NA	72	2010	36.25
Eritrea	ERI	72	NA	NA	72	2011	35.476
Eritrea	ERI	72	NA	NA	72	2012	34.616
Eritrea	ERI	72	NA	NA	72	2013	33.753
Eritrea	ERI	72	NA	NA	72	2014	32.936
Eritrea	ERI	72	NA	NA	72	2015	32.191
Eritrea	ERI	72	NA	NA	72	2016	31.521
Eritrea	ERI	72	NA	NA	72	2017	30.898
Eritrea	ERI	72	NA	NA	72	2018	30.302
Eritrea	ERI	72	NA	NA	72	2019	29.738
Estonia	EST	73	NA	NA	73	1990	14.2
Estonia	EST	73	NA	NA	73	1991	12.4
Estonia	EST	73	NA	NA	73	1992	11.8
Estonia	EST	73	NA	NA	73	1993	10.2
Estonia	EST	73	NA	NA	73	1994	9.7
Estonia	EST	73	NA	NA	73	1995	9.4
Estonia	EST	73	NA	NA	73	1996	9.4
Estonia	EST	73	NA	NA	73	1997	9
Estonia	EST	73	NA	NA	73	1998	8.8
Estonia	EST	73	NA	NA	73	1999	9
Estonia	EST	73	NA	NA	73	2000	9.4
Estonia	EST	73	NA	NA	73	2001	9.1
Estonia	EST	73	NA	NA	73	2002	9.4
Estonia	EST	73	NA	NA	73	2003	9.5
Estonia	EST	73	NA	NA	73	2004	10.3
Estonia	EST	73	NA	NA	73	2005	10.6
Estonia	EST	73	NA	NA	73	2006	11
Estonia	EST	73	NA	NA	73	2007	11.8
Estonia	EST	73	NA	NA	73	2008	12
Estonia	EST	73	NA	NA	73	2009	11.8
Estonia	EST	73	NA	NA	73	2010	11.9
Estonia	EST	73	NA	NA	73	2011	11.1
Estonia	EST	73	NA	NA	73	2012	10.6
Estonia	EST	73	NA	NA	73	2013	10.3
Estonia	EST	73	NA	NA	73	2014	10.3
Estonia	EST	73	NA	NA	73	2015	10.6
Estonia	EST	73	NA	NA	73	2016	10.7
Estonia	EST	73	NA	NA	73	2017	10.5
Estonia	EST	73	NA	NA	73	2018	10.9
Estonia	EST	73	NA	NA	73	2019	10.6
Ethiopia	ETH	74	NA	NA	74	1990	47.479
Ethiopia	ETH	74	NA	NA	74	1991	47.188
Ethiopia	ETH	74	NA	NA	74	1992	46.932
Ethiopia	ETH	74	NA	NA	74	1993	46.701
Ethiopia	ETH	74	NA	NA	74	1994	46.482
Ethiopia	ETH	74	NA	NA	74	1995	46.245
Ethiopia	ETH	74	NA	NA	74	1996	45.95
Ethiopia	ETH	74	NA	NA	74	1997	45.564
Ethiopia	ETH	74	NA	NA	74	1998	45.067
Ethiopia	ETH	74	NA	NA	74	1999	44.454
Ethiopia	ETH	74	NA	NA	74	2000	43.728
Ethiopia	ETH	74	NA	NA	74	2001	42.902
Ethiopia	ETH	74	NA	NA	74	2002	42.012
Ethiopia	ETH	74	NA	NA	74	2003	41.097
Ethiopia	ETH	74	NA	NA	74	2004	40.186
Ethiopia	ETH	74	NA	NA	74	2005	39.307
Ethiopia	ETH	74	NA	NA	74	2006	38.485
Ethiopia	ETH	74	NA	NA	74	2007	37.726
Ethiopia	ETH	74	NA	NA	74	2008	37.035
[truncated: 6,491 more rows]

## Sheet: subnat_ratio_deaths
Country	iso3	GADM_code	Subnat	GID_1	GID_nmbr	year	ratio
Albania	ALB	4	Veri	AL01	100401	1990	5.765
Albania	ALB	4	Veri	AL01	100401	1991	5.857
Albania	ALB	4	Veri	AL01	100401	1992	5.945
Albania	ALB	4	Veri	AL01	100401	1993	6.013
Albania	ALB	4	Veri	AL01	100401	1994	6.054
Albania	ALB	4	Veri	AL01	100401	1995	6.063
Albania	ALB	4	Veri	AL01	100401	1996	6.036
Albania	ALB	4	Veri	AL01	100401	1997	5.981
Albania	ALB	4	Veri	AL01	100401	1998	5.913
Albania	ALB	4	Veri	AL01	100401	1999	5.84
Albania	ALB	4	Veri	AL01	100401	2000	5.782
Albania	ALB	4	Veri	AL01	100401	2001	5.761
Albania	ALB	4	Veri	AL01	100401	2002	5.785
Albania	ALB	4	Veri	AL01	100401	2003	5.857
Albania	ALB	4	Veri	AL01	100401	2004	5.977
Albania	ALB	4	Veri	AL01	100401	2005	6.135
Albania	ALB	4	Veri	AL01	100401	2006	6.307
Albania	ALB	4	Veri	AL01	100401	2007	6.474
Albania	ALB	4	Veri	AL01	100401	2008	6.621
Albania	ALB	4	Veri	AL01	100401	2009	6.743
Albania	ALB	4	Veri	AL01	100401	2010	6.846
Albania	ALB	4	Veri	AL01	100401	2011	6.938
Albania	ALB	4	Veri	AL01	100401	2012	7.04
Albania	ALB	4	Veri	AL01	100401	2013	7.16
Albania	ALB	4	Veri	AL01	100401	2014	7.335
Albania	ALB	4	Veri	AL01	100401	2015	7.465
Albania	ALB	4	Veri	AL01	100401	2016	7.793
Albania	ALB	4	Veri	AL01	100401	2017	7.974
Albania	ALB	4	Veri	AL01	100401	2018	8.291
Albania	ALB	4	Veri	AL01	100401	2019	8.545
Albania	ALB	4	Qender	AL02	100402	1990	4.604
Albania	ALB	4	Qender	AL02	100402	1991	4.679
Albania	ALB	4	Qender	AL02	100402	1992	4.748
Albania	ALB	4	Qender	AL02	100402	1993	4.802
Albania	ALB	4	Qender	AL02	100402	1994	4.836
Albania	ALB	4	Qender	AL02	100402	1995	4.843
Albania	ALB	4	Qender	AL02	100402	1996	4.821
Albania	ALB	4	Qender	AL02	100402	1997	4.778
Albania	ALB	4	Qender	AL02	100402	1998	4.723
Albania	ALB	4	Qender	AL02	100402	1999	4.665
Albania	ALB	4	Qender	AL02	100402	2000	4.618
Albania	ALB	4	Qender	AL02	100402	2001	4.601
Albania	ALB	4	Qender	AL02	100402	2002	4.62
Albania	ALB	4	Qender	AL02	100402	2003	4.678
Albania	ALB	4	Qender	AL02	100402	2004	4.774
Albania	ALB	4	Qender	AL02	100402	2005	4.9
Albania	ALB	4	Qender	AL02	100402	2006	5.038
Albania	ALB	4	Qender	AL02	100402	2007	5.171
Albania	ALB	4	Qender	AL02	100402	2008	5.288
Albania	ALB	4	Qender	AL02	100402	2009	5.386
Albania	ALB	4	Qender	AL02	100402	2010	5.468
Albania	ALB	4	Qender	AL02	100402	2011	5.542
Albania	ALB	4	Qender	AL02	100402	2012	5.623
Albania	ALB	4	Qender	AL02	100402	2013	5.719
Albania	ALB	4	Qender	AL02	100402	2014	5.739
Albania	ALB	4	Qender	AL02	100402	2015	5.914
Albania	ALB	4	Qender	AL02	100402	2016	5.94
Albania	ALB	4	Qender	AL02	100402	2017	5.962
Albania	ALB	4	Qender	AL02	100402	2018	6.021
Albania	ALB	4	Qender	AL02	100402	2019	6.075
Albania	ALB	4	Jug	AL03	100403	1990	7.1
Albania	ALB	4	Jug	AL03	100403	1991	7.214
Albania	ALB	4	Jug	AL03	100403	1992	7.322
Albania	ALB	4	Jug	AL03	100403	1993	7.405
Albania	ALB	4	Jug	AL03	100403	1994	7.456
Albania	ALB	4	Jug	AL03	100403	1995	7.467
Albania	ALB	4	Jug	AL03	100403	1996	7.434
Albania	ALB	4	Jug	AL03	100403	1997	7.367
Albania	ALB	4	Jug	AL03	100403	1998	7.282
Albania	ALB	4	Jug	AL03	100403	1999	7.193
Albania	ALB	4	Jug	AL03	100403	2000	7.121
Albania	ALB	4	Jug	AL03	100403	2001	7.095
Albania	ALB	4	Jug	AL03	100403	2002	7.124
Albania	ALB	4	Jug	AL03	100403	2003	7.214
Albania	ALB	4	Jug	AL03	100403	2004	7.362
Albania	ALB	4	Jug	AL03	100403	2005	7.555
Albania	ALB	4	Jug	AL03	100403	2006	7.768
Albania	ALB	4	Jug	AL03	100403	2007	7.974
Albania	ALB	4	Jug	AL03	100403	2008	8.154
Albania	ALB	4	Jug	AL03	100403	2009	8.305
Albania	ALB	4	Jug	AL03	100403	2010	8.432
Albania	ALB	4	Jug	AL03	100403	2011	8.545
Albania	ALB	4	Jug	AL03	100403	2012	8.67
Albania	ALB	4	Jug	AL03	100403	2013	8.819
Albania	ALB	4	Jug	AL03	100403	2014	9.098
Albania	ALB	4	Jug	AL03	100403	2015	9.301
Albania	ALB	4	Jug	AL03	100403	2016	9.598
Albania	ALB	4	Jug	AL03	100403	2017	10.108
Albania	ALB	4	Jug	AL03	100403	2018	10.465
Albania	ALB	4	Jug	AL03	100403	2019	10.917
Belgium	BEL	23	R√©gion de Bruxelles-Capitale/Brussels Hoofdstedelijk Gewest	BE10	102301	1990	15.064
Belgium	BEL	23	R√©gion de Bruxelles-Capitale/Brussels Hoofdstedelijk Gewest	BE10	102301	1991	15.063
Belgium	BEL	23	R√©gion de Bruxelles-Capitale/Brussels Hoofdstedelijk Gewest	BE10	102301	1992	15.062
Belgium	BEL	23	R√©gion de Bruxelles-Capitale/Brussels Hoofdstedelijk Gewest	BE10	102301	1993	15.351
Belgium	BEL	23	R√©gion de Bruxelles-Capitale/Brussels Hoofdstedelijk Gewest	BE10	102301	1994	14.916
Belgium	BEL	23	R√©gion de Bruxelles-Capitale/Brussels Hoofdstedelijk Gewest	BE10	102301	1995	14.915
Belgium	BEL	23	R√©gion de Bruxelles-Capitale/Brussels Hoofdstedelijk Gewest	BE10	102301	1996	14.914
Belgium	BEL	23	R√©gion de Bruxelles-Capitale/Brussels Hoofdstedelijk Gewest	BE10	102301	1997	14.768
Belgium	BEL	23	R√©gion de Bruxelles-Capitale/Brussels Hoofdstedelijk Gewest	BE10	102301	1998	14.912
Belgium	BEL	23	R√©gion de Bruxelles-Capitale/Brussels Hoofdstedelijk Gewest	BE10	102301	1999	14.912
Belgium	BEL	23	R√©gion de Bruxelles-Capitale/Brussels Hoofdstedelijk Gewest	BE10	102301	2000	14.766
Belgium	BEL	23	R√©gion de Bruxelles-Capitale/Brussels Hoofdstedelijk Gewest	BE10	102301	2001	14.704
Belgium	BEL	23	R√©gion de Bruxelles-Capitale/Brussels Hoofdstedelijk Gewest	BE10	102301	2002	14.492
Belgium	BEL	23	R√©gion de Bruxelles-Capitale/Brussels Hoofdstedelijk Gewest	BE10	102301	2003	14.387
Belgium	BEL	23	R√©gion de Bruxelles-Capitale/Brussels Hoofdstedelijk Gewest	BE10	102301	2004	13.417
Belgium	BEL	23	R√©gion de Bruxelles-Capitale/Brussels Hoofdstedelijk Gewest	BE10	102301	2005	13.363
Belgium	BEL	23	R√©gion de Bruxelles-Capitale/Brussels Hoofdstedelijk Gewest	BE10	102301	2006	12.842
Belgium	BEL	23	R√©gion de Bruxelles-Capitale/Brussels Hoofdstedelijk Gewest	BE10	102301	2007	12.178
Belgium	BEL	23	R√©gion de Bruxelles-Capitale/Brussels Hoofdstedelijk Gewest	BE10	102301	2008	12.549
Belgium	BEL	23	R√©gion de Bruxelles-Capitale/Brussels Hoofdstedelijk Gewest	BE10	102301	2009	12.126
Belgium	BEL	23	R√©gion de Bruxelles-Capitale/Brussels Hoofdstedelijk Gewest	BE10	102301	2010	12.094
Belgium	BEL	23	R√©gion de Bruxelles-Capitale/Brussels Hoofdstedelijk Gewest	BE10	102301	2011	11.31
Belgium	BEL	23	R√©gion de Bruxelles-Capitale/Brussels Hoofdstedelijk Gewest	BE10	102301	2012	11.914
Belgium	BEL	23	R√©gion de Bruxelles-Capitale/Brussels Hoofdstedelijk Gewest	BE10	102301	2013	11.434
Belgium	BEL	23	R√©gion de Bruxelles-Capitale/Brussels Hoofdstedelijk Gewest	BE10	102301	2014	10.815
Belgium	BEL	23	R√©gion de Bruxelles-Capitale/Brussels Hoofdstedelijk Gewest	BE10	102301	2015	11.087
Belgium	BEL	23	R√©gion de Bruxelles-Capitale/Brussels Hoofdstedelijk Gewest	BE10	102301	2016	10.613
Belgium	BEL	23	R√©gion de Bruxelles-Capitale/Brussels Hoofdstedelijk Gewest	BE10	102301	2017	10.469
Belgium	BEL	23	R√©gion de Bruxelles-Capitale/Brussels Hoofdstedelijk Gewest	BE10	102301	2018	10.296
Belgium	BEL	23	R√©gion de Bruxelles-Capitale/Brussels Hoofdstedelijk Gewest	BE10	102301	2019	10.18
Belgium	BEL	23	Prov. Antwerpen	BE21	102302	1990	10.106
Belgium	BEL	23	Prov. Antwerpen	BE21	102302	1991	10.105
Belgium	BEL	23	Prov. Antwerpen	BE21	102302	1992	10.105
Belgium	BEL	23	Prov. Antwerpen	BE21	102302	1993	10.299
Belgium	BEL	23	Prov. Antwerpen	BE21	102302	1994	10.007
Belgium	BEL	23	Prov. Antwerpen	BE21	102302	1995	10.006
Belgium	BEL	23	Prov. Antwerpen	BE21	102302	1996	10.006
Belgium	BEL	23	Prov. Antwerpen	BE21	102302	1997	9.908
Belgium	BEL	23	Prov. Antwerpen	BE21	102302	1998	10.005
Belgium	BEL	23	Prov. Antwerpen	BE21	102302	1999	10.004
Belgium	BEL	23	Prov. Antwerpen	BE21	102302	2000	9.906
Belgium	BEL	23	Prov. Antwerpen	BE21	102302	2001	9.638
Belgium	BEL	23	Prov. Antwerpen	BE21	102302	2002	9.872
Belgium	BEL	23	Prov. Antwerpen	BE21	102302	2003	9.96
Belgium	BEL	23	Prov. Antwerpen	BE21	102302	2004	9.438
Belgium	BEL	23	Prov. Antwerpen	BE21	102302	2005	9.527
Belgium	BEL	23	Prov. Antwerpen	BE21	102302	2006	9.41
Belgium	BEL	23	Prov. Antwerpen	BE21	102302	2007	9.178
Belgium	BEL	23	Prov. Antwerpen	BE21	102302	2008	9.377
Belgium	BEL	23	Prov. Antwerpen	BE21	102302	2009	9.377
Belgium	BEL	23	Prov. Antwerpen	BE21	102302	2010	9.407
Belgium	BEL	23	Prov. Antwerpen	BE21	102302	2011	8.987
Belgium	BEL	23	Prov. Antwerpen	BE21	102302	2012	9.603
Belgium	BEL	23	Prov. Antwerpen	BE21	102302	2013	9.504
Belgium	BEL	23	Prov. Antwerpen	BE21	102302	2014	9.044
Belgium	BEL	23	Prov. Antwerpen	BE21	102302	2015	9.501
Belgium	BEL	23	Prov. Antwerpen	BE21	102302	2016	9.21
Belgium	BEL	23	Prov. Antwerpen	BE21	102302	2017	9.443
Belgium	BEL	23	Prov. Antwerpen	BE21	102302	2018	9.467
Belgium	BEL	23	Prov. Antwerpen	BE21	102302	2019	9.213
Belgium	BEL	23	Prov. Limburg (BE)	BE22	102303	1990	8.048
Belgium	BEL	23	Prov. Limburg (BE)	BE22	102303	1991	8.048
Belgium	BEL	23	Prov. Limburg (BE)	BE22	102303	1992	8.047
Belgium	BEL	23	Prov. Limburg (BE)	BE22	102303	1993	8.202
Belgium	BEL	23	Prov. Limburg (BE)	BE22	102303	1994	7.969
Belgium	BEL	23	Prov. Limburg (BE)	BE22	102303	1995	7.969
Belgium	BEL	23	Prov. Limburg (BE)	BE22	102303	1996	7.968
Belgium	BEL	23	Prov. Limburg (BE)	BE22	102303	1997	7.891
Belgium	BEL	23	Prov. Limburg (BE)	BE22	102303	1998	7.968
Belgium	BEL	23	Prov. Limburg (BE)	BE22	102303	1999	7.967
Belgium	BEL	23	Prov. Limburg (BE)	BE22	102303	2000	7.889
Belgium	BEL	23	Prov. Limburg (BE)	BE22	102303	2001	7.799
Belgium	BEL	23	Prov. Limburg (BE)	BE22	102303	2002	8.086
Belgium	BEL	23	Prov. Limburg (BE)	BE22	102303	2003	8.447
Belgium	BEL	23	Prov. Limburg (BE)	BE22	102303	2004	7.732
Belgium	BEL	23	Prov. Limburg (BE)	BE22	102303	2005	7.991
Belgium	BEL	23	Prov. Limburg (BE)	BE22	102303	2006	7.741
Belgium	BEL	23	Prov. Limburg (BE)	BE22	102303	2007	7.793
Belgium	BEL	23	Prov. Limburg (BE)	BE22	102303	2008	8.124
Belgium	BEL	23	Prov. Limburg (BE)	BE22	102303	2009	8.067
Belgium	BEL	23	Prov. Limburg (BE)	BE22	102303	2010	8.182
Belgium	BEL	23	Prov. Limburg (BE)	BE22	102303	2011	8.106
Belgium	BEL	23	Prov. Limburg (BE)	BE22	102303	2012	8.53
Belgium	BEL	23	Prov. Limburg (BE)	BE22	102303	2013	8.469
Belgium	BEL	23	Prov. Limburg (BE)	BE22	102303	2014	8.097
Belgium	BEL	23	Prov. Limburg (BE)	BE22	102303	2015	8.705
Belgium	BEL	23	Prov. Limburg (BE)	BE22	102303	2016	8.511
Belgium	BEL	23	Prov. Limburg (BE)	BE22	102303	2017	8.685
Belgium	BEL	23	Prov. Limburg (BE)	BE22	102303	2018	8.977
Belgium	BEL	23	Prov. Limburg (BE)	BE22	102303	2019	9
Belgium	BEL	23	Prov. Oost-Vlaanderen	BE23	102304	1990	9.958
Belgium	BEL	23	Prov. Oost-Vlaanderen	BE23	102304	1991	9.958
Belgium	BEL	23	Prov. Oost-Vlaanderen	BE23	102304	1992	9.957
Belgium	BEL	23	Prov. Oost-Vlaanderen	BE23	102304	1993	10.148
Belgium	BEL	23	Prov. Oost-Vlaanderen	BE23	102304	1994	9.861
Belgium	BEL	23	Prov. Oost-Vlaanderen	BE23	102304	1995	9.86
Belgium	BEL	23	Prov. Oost-Vlaanderen	BE23	102304	1996	9.859
Belgium	BEL	23	Prov. Oost-Vlaanderen	BE23	102304	1997	9.763
Belgium	BEL	23	Prov. Oost-Vlaanderen	BE23	102304	1998	9.858
Belgium	BEL	23	Prov. Oost-Vlaanderen	BE23	102304	1999	9.858
Belgium	BEL	23	Prov. Oost-Vlaanderen	BE23	102304	2000	9.762
Belgium	BEL	23	Prov. Oost-Vlaanderen	BE23	102304	2001	9.649
Belgium	BEL	23	Prov. Oost-Vlaanderen	BE23	102304	2002	9.686
Belgium	BEL	23	Prov. Oost-Vlaanderen	BE23	102304	2003	9.729
Belgium	BEL	23	Prov. Oost-Vlaanderen	BE23	102304	2004	9.286
Belgium	BEL	23	Prov. Oost-Vlaanderen	BE23	102304	2005	9.391
Belgium	BEL	23	Prov. Oost-Vlaanderen	BE23	102304	2006	9.237
Belgium	BEL	23	Prov. Oost-Vlaanderen	BE23	102304	2007	9.113
Belgium	BEL	23	Prov. Oost-Vlaanderen	BE23	102304	2008	9.242
Belgium	BEL	23	Prov. Oost-Vlaanderen	BE23	102304	2009	9.088
Belgium	BEL	23	Prov. Oost-Vlaanderen	BE23	102304	2010	9.159
Belgium	BEL	23	Prov. Oost-Vlaanderen	BE23	102304	2011	9.009
Belgium	BEL	23	Prov. Oost-Vlaanderen	BE23	102304	2012	9.336
Belgium	BEL	23	Prov. Oost-Vlaanderen	BE23	102304	2013	9.369
Belgium	BEL	23	Prov. Oost-Vlaanderen	BE23	102304	2014	8.747
Belgium	BEL	23	Prov. Oost-Vlaanderen	BE23	102304	2015	9.365
Belgium	BEL	23	Prov. Oost-Vlaanderen	BE23	102304	2016	8.981
Belgium	BEL	23	Prov. Oost-Vlaanderen	BE23	102304	2017	9.127
Belgium	BEL	23	Prov. Oost-Vlaanderen	BE23	102304	2018	9.241
Belgium	BEL	23	Prov. Oost-Vlaanderen	BE23	102304	2019	9.215
Belgium	BEL	23	Prov. Vlaams-Brabant	BE24	102305	1990	8.092
Belgium	BEL	23	Prov. Vlaams-Brabant	BE24	102305	1991	8.091
Belgium	BEL	23	Prov. Vlaams-Brabant	BE24	102305	1992	8.091
Belgium	BEL	23	Prov. Vlaams-Brabant	BE24	102305	1993	8.246
Belgium	BEL	23	Prov. Vlaams-Brabant	BE24	102305	1994	8.012
Belgium	BEL	23	Prov. Vlaams-Brabant	BE24	102305	1995	8.012
Belgium	BEL	23	Prov. Vlaams-Brabant	BE24	102305	1996	8.012
Belgium	BEL	23	Prov. Vlaams-Brabant	BE24	102305	1997	7.933
Belgium	BEL	23	Prov. Vlaams-Brabant	BE24	102305	1998	8.011
Belgium	BEL	23	Prov. Vlaams-Brabant	BE24	102305	1999	8.01
Belgium	BEL	23	Prov. Vlaams-Brabant	BE24	102305	2000	7.932
Belgium	BEL	23	Prov. Vlaams-Brabant	BE24	102305	2001	7.859
Belgium	BEL	23	Prov. Vlaams-Brabant	BE24	102305	2002	7.848
Belgium	BEL	23	Prov. Vlaams-Brabant	BE24	102305	2003	8.052
Belgium	BEL	23	Prov. Vlaams-Brabant	BE24	102305	2004	7.615
Belgium	BEL	23	Prov. Vlaams-Brabant	BE24	102305	2005	7.677
Belgium	BEL	23	Prov. Vlaams-Brabant	BE24	102305	2006	7.237
Belgium	BEL	23	Prov. Vlaams-Brabant	BE24	102305	2007	7.215
Belgium	BEL	23	Prov. Vlaams-Brabant	BE24	102305	2008	7.485
Belgium	BEL	23	Prov. Vlaams-Brabant	BE24	102305	2009	7.323
Belgium	BEL	23	Prov. Vlaams-Brabant	BE24	102305	2010	7.447
Belgium	BEL	23	Prov. Vlaams-Brabant	BE24	102305	2011	7.18
Belgium	BEL	23	Prov. Vlaams-Brabant	BE24	102305	2012	7.442
Belgium	BEL	23	Prov. Vlaams-Brabant	BE24	102305	2013	7.537
Belgium	BEL	23	Prov. Vlaams-Brabant	BE24	102305	2014	7.147
Belgium	BEL	23	Prov. Vlaams-Brabant	BE24	102305	2015	7.483
Belgium	BEL	23	Prov. Vlaams-Brabant	BE24	102305	2016	7.324
Belgium	BEL	23	Prov. Vlaams-Brabant	BE24	102305	2017	7.332
Belgium	BEL	23	Prov. Vlaams-Brabant	BE24	102305	2018	7.523
Belgium	BEL	23	Prov. Vlaams-Brabant	BE24	102305	2019	7.325
Belgium	BEL	23	Prov. West-Vlaanderen	BE25	102306	1990	10.565
Belgium	BEL	23	Prov. West-Vlaanderen	BE25	102306	1991	10.564
Belgium	BEL	23	Prov. West-Vlaanderen	BE25	102306	1992	10.564
Belgium	BEL	23	Prov. West-Vlaanderen	BE25	102306	1993	10.766
Belgium	BEL	23	Prov. West-Vlaanderen	BE25	102306	1994	10.461
Belgium	BEL	23	Prov. West-Vlaanderen	BE25	102306	1995	10.461
Belgium	BEL	23	Prov. West-Vlaanderen	BE25	102306	1996	10.46
Belgium	BEL	23	Prov. West-Vlaanderen	BE25	102306	1997	10.358
Belgium	BEL	23	Prov. West-Vlaanderen	BE25	102306	1998	10.459
Belgium	BEL	23	Prov. West-Vlaanderen	BE25	102306	1999	10.458
Belgium	BEL	23	Prov. West-Vlaanderen	BE25	102306	2000	10.356
Belgium	BEL	23	Prov. West-Vlaanderen	BE25	102306	2001	10.451
Belgium	BEL	23	Prov. West-Vlaanderen	BE25	102306	2002	10.627
Belgium	BEL	23	Prov. West-Vlaanderen	BE25	102306	2003	10.732
Belgium	BEL	23	Prov. West-Vlaanderen	BE25	102306	2004	10.1
Belgium	BEL	23	Prov. West-Vlaanderen	BE25	102306	2005	10.429
Belgium	BEL	23	Prov. West-Vlaanderen	BE25	102306	2006	10.144
Belgium	BEL	23	Prov. West-Vlaanderen	BE25	102306	2007	10.148
Belgium	BEL	23	Prov. West-Vlaanderen	BE25	102306	2008	10.63
Belgium	BEL	23	Prov. West-Vlaanderen	BE25	102306	2009	10.541
Belgium	BEL	23	Prov. West-Vlaanderen	BE25	102306	2010	10.662
Belgium	BEL	23	Prov. West-Vlaanderen	BE25	102306	2011	10.341
Belgium	BEL	23	Prov. West-Vlaanderen	BE25	102306	2012	10.753
Belgium	BEL	23	Prov. West-Vlaanderen	BE25	102306	2013	11.132
Belgium	BEL	23	Prov. West-Vlaanderen	BE25	102306	2014	10.515
Belgium	BEL	23	Prov. West-Vlaanderen	BE25	102306	2015	11.028
Belgium	BEL	23	Prov. West-Vlaanderen	BE25	102306	2016	10.718
Belgium	BEL	23	Prov. West-Vlaanderen	BE25	102306	2017	11.207
Belgium	BEL	23	Prov. West-Vlaanderen	BE25	102306	2018	11.382
Belgium	BEL	23	Prov. West-Vlaanderen	BE25	102306	2019	11.027
Belgium	BEL	23	Prov. Brabant wallon	BE31	102307	1990	8.539
Belgium	BEL	23	Prov. Brabant wallon	BE31	102307	1991	8.539
Belgium	BEL	23	Prov. Brabant wallon	BE31	102307	1992	8.539
Belgium	BEL	23	Prov. Brabant wallon	BE31	102307	1993	8.702
Belgium	BEL	23	Prov. Brabant wallon	BE31	102307	1994	8.456
Belgium	BEL	23	Prov. Brabant wallon	BE31	102307	1995	8.455
Belgium	BEL	23	Prov. Brabant wallon	BE31	102307	1996	8.455
Belgium	BEL	23	Prov. Brabant wallon	BE31	102307	1997	8.372
Belgium	BEL	23	Prov. Brabant wallon	BE31	102307	1998	8.454
Belgium	BEL	23	Prov. Brabant wallon	BE31	102307	1999	8.453
Belgium	BEL	23	Prov. Brabant wallon	BE31	102307	2000	8.371
Belgium	BEL	23	Prov. Brabant wallon	BE31	102307	2001	8.111
Belgium	BEL	23	Prov. Brabant wallon	BE31	102307	2002	8.251
Belgium	BEL	23	Prov. Brabant wallon	BE31	102307	2003	8.455
Belgium	BEL	23	Prov. Brabant wallon	BE31	102307	2004	7.843
Belgium	BEL	23	Prov. Brabant wallon	BE31	102307	2005	8.048
Belgium	BEL	23	Prov. Brabant wallon	BE31	102307	2006	7.941
Belgium	BEL	23	Prov. Brabant wallon	BE31	102307	2007	7.861
Belgium	BEL	23	Prov. Brabant wallon	BE31	102307	2008	8.533
Belgium	BEL	23	Prov. Brabant wallon	BE31	102307	2009	7.877
Belgium	BEL	23	Prov. Brabant wallon	BE31	102307	2010	8.055
Belgium	BEL	23	Prov. Brabant wallon	BE31	102307	2011	7.876
Belgium	BEL	23	Prov. Brabant wallon	BE31	102307	2012	8.221
Belgium	BEL	23	Prov. Brabant wallon	BE31	102307	2013	7.927
Belgium	BEL	23	Prov. Brabant wallon	BE31	102307	2014	8.118
Belgium	BEL	23	Prov. Brabant wallon	BE31	102307	2015	8.514
Belgium	BEL	23	Prov. Brabant wallon	BE31	102307	2016	8.021
Belgium	BEL	23	Prov. Brabant wallon	BE31	102307	2017	8.308
Belgium	BEL	23	Prov. Brabant wallon	BE31	102307	2018	8.096
Belgium	BEL	23	Prov. Brabant wallon	BE31	102307	2019	7.906
Belgium	BEL	23	Prov. Hainaut	BE32	102308	1990	12.085
Belgium	BEL	23	Prov. Hainaut	BE32	102308	1991	12.085
Belgium	BEL	23	Prov. Hainaut	BE32	102308	1992	12.084
Belgium	BEL	23	Prov. Hainaut	BE32	102308	1993	12.316
Belgium	BEL	23	Prov. Hainaut	BE32	102308	1994	11.967
Belgium	BEL	23	Prov. Hainaut	BE32	102308	1995	11.966
Belgium	BEL	23	Prov. Hainaut	BE32	102308	1996	11.965
Belgium	BEL	23	Prov. Hainaut	BE32	102308	1997	11.849
Belgium	BEL	23	Prov. Hainaut	BE32	102308	1998	11.964
Belgium	BEL	23	Prov. Hainaut	BE32	102308	1999	11.964
Belgium	BEL	23	Prov. Hainaut	BE32	102308	2000	11.847
Belgium	BEL	23	Prov. Hainaut	BE32	102308	2001	11.683
Belgium	BEL	23	Prov. Hainaut	BE32	102308	2002	11.82
Belgium	BEL	23	Prov. Hainaut	BE32	102308	2003	11.907
Belgium	BEL	23	Prov. Hainaut	BE32	102308	2004	11.202
Belgium	BEL	23	Prov. Hainaut	BE32	102308	2005	11.591
Belgium	BEL	23	Prov. Hainaut	BE32	102308	2006	11.14
Belgium	BEL	23	Prov. Hainaut	BE32	102308	2007	11.082
Belgium	BEL	23	Prov. Hainaut	BE32	102308	2008	11.462
Belgium	BEL	23	Prov. Hainaut	BE32	102308	2009	11.17
Belgium	BEL	23	Prov. Hainaut	BE32	102308	2010	11.183
Belgium	BEL	23	Prov. Hainaut	BE32	102308	2011	10.915
Belgium	BEL	23	Prov. Hainaut	BE32	102308	2012	11.288
Belgium	BEL	23	Prov. Hainaut	BE32	102308	2013	11.357
Belgium	BEL	23	Prov. Hainaut	BE32	102308	2014	10.809
Belgium	BEL	23	Prov. Hainaut	BE32	102308	2015	11.344
Belgium	BEL	23	Prov. Hainaut	BE32	102308	2016	11.141
Belgium	BEL	23	Prov. Hainaut	BE32	102308	2017	10.884
Belgium	BEL	23	Prov. Hainaut	BE32	102308	2018	11.138
Belgium	BEL	23	Prov. Hainaut	BE32	102308	2019	10.939
Belgium	BEL	23	Prov. Li√®ge	BE33	102309	1990	11.366
Belgium	BEL	23	Prov. Li√®ge	BE33	102309	1991	11.365
Belgium	BEL	23	Prov. Li√®ge	BE33	102309	1992	11.365
Belgium	BEL	23	Prov. Li√®ge	BE33	102309	1993	11.583
Belgium	BEL	23	Prov. Li√®ge	BE33	102309	1994	11.254
Belgium	BEL	23	Prov. Li√®ge	BE33	102309	1995	11.254
Belgium	BEL	23	Prov. Li√®ge	BE33	102309	1996	11.253
Belgium	BEL	23	Prov. Li√®ge	BE33	102309	1997	11.143
Belgium	BEL	23	Prov. Li√®ge	BE33	102309	1998	11.252
Belgium	BEL	23	Prov. Li√®ge	BE33	102309	1999	11.251
Belgium	BEL	23	Prov. Li√®ge	BE33	102309	2000	11.142
Belgium	BEL	23	Prov. Li√®ge	BE33	102309	2001	11.1
Belgium	BEL	23	Prov. Li√®ge	BE33	102309	2002	11.172
Belgium	BEL	23	Prov. Li√®ge	BE33	102309	2003	11.348
Belgium	BEL	23	Prov. Li√®ge	BE33	102309	2004	10.469
Belgium	BEL	23	Prov. Li√®ge	BE33	102309	2005	10.904
Belgium	BEL	23	Prov. Li√®ge	BE33	102309	2006	10.557
Belgium	BEL	23	Prov. Li√®ge	BE33	102309	2007	10.783
Belgium	BEL	23	Prov. Li√®ge	BE33	102309	2008	10.894
Belgium	BEL	23	Prov. Li√®ge	BE33	102309	2009	10.612
Belgium	BEL	23	Prov. Li√®ge	BE33	102309	2010	10.878
Belgium	BEL	23	Prov. Li√®ge	BE33	102309	2011	10.637
Belgium	BEL	23	Prov. Li√®ge	BE33	102309	2012	10.849
Belgium	BEL	23	Prov. Li√®ge	BE33	102309	2013	10.738
Belgium	BEL	23	Prov. Li√®ge	BE33	102309	2014	10.264
Belgium	BEL	23	Prov. Li√®ge	BE33	102309	2015	10.991
Belgium	BEL	23	Prov. Li√®ge	BE33	102309	2016	10.56
Belgium	BEL	23	Prov. Li√®ge	BE33	102309	2017	10.653
Belgium	BEL	23	Prov. Li√®ge	BE33	102309	2018	10.725
Belgium	BEL	23	Prov. Li√®ge	BE33	102309	2019	10.291
Belgium	BEL	23	Prov. Luxembourg (BE)	BE34	102310	1990	10.122
Belgium	BEL	23	Prov. Luxembourg (BE)	BE34	102310	1991	10.122
Belgium	BEL	23	Prov. Luxembourg (BE)	BE34	102310	1992	10.121
Belgium	BEL	23	Prov. Luxembourg (BE)	BE34	102310	1993	10.315
Belgium	BEL	23	Prov. Luxembourg (BE)	BE34	102310	1994	10.023
Belgium	BEL	23	Prov. Luxembourg (BE)	BE34	102310	1995	10.022
Belgium	BEL	23	Prov. Luxembourg (BE)	BE34	102310	1996	10.022
Belgium	BEL	23	Prov. Luxembourg (BE)	BE34	102310	1997	9.924
Belgium	BEL	23	Prov. Luxembourg (BE)	BE34	102310	1998	10.021
Belgium	BEL	23	Prov. Luxembourg (BE)	BE34	102310	1999	10.02
Belgium	BEL	23	Prov. Luxembourg (BE)	BE34	102310	2000	9.922
Belgium	BEL	23	Prov. Luxembourg (BE)	BE34	102310	2001	9.932
Belgium	BEL	23	Prov. Luxembourg (BE)	BE34	102310	2002	9.762
Belgium	BEL	23	Prov. Luxembourg (BE)	BE34	102310	2003	9.733
Belgium	BEL	23	Prov. Luxembourg (BE)	BE34	102310	2004	9.593
Belgium	BEL	23	Prov. Luxembourg (BE)	BE34	102310	2005	9.715
Belgium	BEL	23	Prov. Luxembourg (BE)	BE34	102310	2006	9.439
Belgium	BEL	23	Prov. Luxembourg (BE)	BE34	102310	2007	9.399
Belgium	BEL	23	Prov. Luxembourg (BE)	BE34	102310	2008	9.75
Belgium	BEL	23	Prov. Luxembourg (BE)	BE34	102310	2009	9.352
Belgium	BEL	23	Prov. Luxembourg (BE)	BE34	102310	2010	9.617
Belgium	BEL	23	Prov. Luxembourg (BE)	BE34	102310	2011	9.259
Belgium	BEL	23	Prov. Luxembourg (BE)	BE34	102310	2012	9.465
Belgium	BEL	23	Prov. Luxembourg (BE)	BE34	102310	2013	9.583
Belgium	BEL	23	Prov. Luxembourg (BE)	BE34	102310	2014	8.821
Belgium	BEL	23	Prov. Luxembourg (BE)	BE34	102310	2015	9.335
Belgium	BEL	23	Prov. Luxembourg (BE)	BE34	102310	2016	9.483
Belgium	BEL	23	Prov. Luxembourg (BE)	BE34	102310	2017	9.341
Belgium	BEL	23	Prov. Luxembourg (BE)	BE34	102310	2018	9.452
Belgium	BEL	23	Prov. Luxembourg (BE)	BE34	102310	2019	9.064
Belgium	BEL	23	Prov. Namur	BE35	102311	1990	10.397
Belgium	BEL	23	Prov. Namur	BE35	102311	1991	10.397
Belgium	BEL	23	Prov. Namur	BE35	102311	1992	10.396
Belgium	BEL	23	Prov. Namur	BE35	102311	1993	10.595
Belgium	BEL	23	Prov. Namur	BE35	102311	1994	10.295
Belgium	BEL	23	Prov. Namur	BE35	102311	1995	10.294
Belgium	BEL	23	Prov. Namur	BE35	102311	1996	10.294
Belgium	BEL	23	Prov. Namur	BE35	102311	1997	10.193
Belgium	BEL	23	Prov. Namur	BE35	102311	1998	10.293
Belgium	BEL	23	Prov. Namur	BE35	102311	1999	10.292
Belgium	BEL	23	Prov. Namur	BE35	102311	2000	10.192
Belgium	BEL	23	Prov. Namur	BE35	102311	2001	10.224
Belgium	BEL	23	Prov. Namur	BE35	102311	2002	10.326
Belgium	BEL	23	Prov. Namur	BE35	102311	2003	10.099
Belgium	BEL	23	Prov. Namur	BE35	102311	2004	9.792
Belgium	BEL	23	Prov. Namur	BE35	102311	2005	10.086
Belgium	BEL	23	Prov. Namur	BE35	102311	2006	9.598
Belgium	BEL	23	Prov. Namur	BE35	102311	2007	9.33
Belgium	BEL	23	Prov. Namur	BE35	102311	2008	9.919
Belgium	BEL	23	Prov. Namur	BE35	102311	2009	9.561
Belgium	BEL	23	Prov. Namur	BE35	102311	2010	9.793
Belgium	BEL	23	Prov. Namur	BE35	102311	2011	9.551
Belgium	BEL	23	Prov. Namur	BE35	102311	2012	10.05
Belgium	BEL	23	Prov. Namur	BE35	102311	2013	10.31
Belgium	BEL	23	Prov. Namur	BE35	102311	2014	9.666
Belgium	BEL	23	Prov. Namur	BE35	102311	2015	10.092
Belgium	BEL	23	Prov. Namur	BE35	102311	2016	9.745
Belgium	BEL	23	Prov. Namur	BE35	102311	2017	9.859
Belgium	BEL	23	Prov. Namur	BE35	102311	2018	9.87
Belgium	BEL	23	Prov. Namur	BE35	102311	2019	9.784
Switzerland	CHE	223	R√©gion l√©manique	CH01	122301	1990	8.891
Switzerland	CHE	223	R√©gion l√©manique	CH01	122301	1991	8.611
Switzerland	CHE	223	R√©gion l√©manique	CH01	122301	1992	8.519
Switzerland	CHE	223	R√©gion l√©manique	CH01	122301	1993	8.427
Switzerland	CHE	223	R√©gion l√©manique	CH01	122301	1994	8.334
Switzerland	CHE	223	R√©gion l√©manique	CH01	122301	1995	8.429
Switzerland	CHE	223	R√©gion l√©manique	CH01	122301	1996	8.337
Switzerland	CHE	223	R√©gion l√©manique	CH01	122301	1997	8.338
Switzerland	CHE	223	R√©gion l√©manique	CH01	122301	1998	8.246
Switzerland	CHE	223	R√©gion l√©manique	CH01	122301	1999	8.153
Switzerland	CHE	223	R√©gion l√©manique	CH01	122301	2000	8.154
Switzerland	CHE	223	R√©gion l√©manique	CH01	122301	2001	7.911
Switzerland	CHE	223	R√©gion l√©manique	CH01	122301	2002	7.885
Switzerland	CHE	223	R√©gion l√©manique	CH01	122301	2003	8.068
Switzerland	CHE	223	R√©gion l√©manique	CH01	122301	2004	7.504
Switzerland	CHE	223	R√©gion l√©manique	CH01	122301	2005	7.616
Switzerland	CHE	223	R√©gion l√©manique	CH01	122301	2006	7.694
Switzerland	CHE	223	R√©gion l√©manique	CH01	122301	2007	7.601
Switzerland	CHE	223	R√©gion l√©manique	CH01	122301	2008	7.437
Switzerland	CHE	223	R√©gion l√©manique	CH01	122301	2009	7.49
Switzerland	CHE	223	R√©gion l√©manique	CH01	122301	2010	7.344
Switzerland	CHE	223	R√©gion l√©manique	CH01	122301	2011	7.1
Switzerland	CHE	223	R√©gion l√©manique	CH01	122301	2012	7.291
Switzerland	CHE	223	R√©gion l√©manique	CH01	122301	2013	7.291
Switzerland	CHE	223	R√©gion l√©manique	CH01	122301	2014	6.92
Switzerland	CHE	223	R√©gion l√©manique	CH01	122301	2015	7.35
Switzerland	CHE	223	R√©gion l√©manique	CH01	122301	2016	6.944
Switzerland	CHE	223	R√©gion l√©manique	CH01	122301	2017	7.158
Switzerland	CHE	223	R√©gion l√©manique	CH01	122301	2018	7.122
Switzerland	CHE	223	R√©gion l√©manique	CH01	122301	2019	6.938
Switzerland	CHE	223	Espace Mittelland	CH02	122302	1990	10.336
Switzerland	CHE	223	Espace Mittelland	CH02	122302	1991	10.011
Switzerland	CHE	223	Espace Mittelland	CH02	122302	1992	9.904
Switzerland	CHE	223	Espace Mittelland	CH02	122302	1993	9.797
Switzerland	CHE	223	Espace Mittelland	CH02	122302	1994	9.689
Switzerland	CHE	223	Espace Mittelland	CH02	122302	1995	9.8
Switzerland	CHE	223	Espace Mittelland	CH02	122302	1996	9.692
Switzerland	CHE	223	Espace Mittelland	CH02	122302	1997	9.694
Switzerland	CHE	223	Espace Mittelland	CH02	122302	1998	9.586
Switzerland	CHE	223	Espace Mittelland	CH02	122302	1999	9.479
Switzerland	CHE	223	Espace Mittelland	CH02	122302	2000	9.48
Switzerland	CHE	223	Espace Mittelland	CH02	122302	2001	9.192
Switzerland	CHE	223	Espace Mittelland	CH02	122302	2002	9.238
Switzerland	CHE	223	Espace Mittelland	CH02	122302	2003	9.375
Switzerland	CHE	223	Espace Mittelland	CH02	122302	2004	8.946
Switzerland	CHE	223	Espace Mittelland	CH02	122302	2005	8.945
Switzerland	CHE	223	Espace Mittelland	CH02	122302	2006	8.971
Switzerland	CHE	223	Espace Mittelland	CH02	122302	2007	8.921
Switzerland	CHE	223	Espace Mittelland	CH02	122302	2008	8.687
Switzerland	CHE	223	Espace Mittelland	CH02	122302	2009	8.894
Switzerland	CHE	223	Espace Mittelland	CH02	122302	2010	8.82
Switzerland	CHE	223	Espace Mittelland	CH02	122302	2011	8.66
Switzerland	CHE	223	Espace Mittelland	CH02	122302	2012	8.863
Switzerland	CHE	223	Espace Mittelland	CH02	122302	2013	8.901
Switzerland	CHE	223	Espace Mittelland	CH02	122302	2014	8.727
Switzerland	CHE	223	Espace Mittelland	CH02	122302	2015	9.149
Switzerland	CHE	223	Espace Mittelland	CH02	122302	2016	8.788
Switzerland	CHE	223	Espace Mittelland	CH02	122302	2017	8.791
Switzerland	CHE	223	Espace Mittelland	CH02	122302	2018	8.81
Switzerland	CHE	223	Espace Mittelland	CH02	122302	2019	8.786
Switzerland	CHE	223	Nordwestschweiz	CH03	122303	1990	9.177
Switzerland	CHE	223	Nordwestschweiz	CH03	122303	1991	8.888
Switzerland	CHE	223	Nordwestschweiz	CH03	122303	1992	8.793
Switzerland	CHE	223	Nordwestschweiz	CH03	122303	1993	8.698
Switzerland	CHE	223	Nordwestschweiz	CH03	122303	1994	8.602
Switzerland	CHE	223	Nordwestschweiz	CH03	122303	1995	8.7
Switzerland	CHE	223	Nordwestschweiz	CH03	122303	1996	8.605
Switzerland	CHE	223	Nordwestschweiz	CH03	122303	1997	8.606
Switzerland	CHE	223	Nordwestschweiz	CH03	122303	1998	8.511
Switzerland	CHE	223	Nordwestschweiz	CH03	122303	1999	8.415
Switzerland	CHE	223	Nordwestschweiz	CH03	122303	2000	8.416
Switzerland	CHE	223	Nordwestschweiz	CH03	122303	2001	8.223
Switzerland	CHE	223	Nordwestschweiz	CH03	122303	2002	8.256
Switzerland	CHE	223	Nordwestschweiz	CH03	122303	2003	8.384
Switzerland	CHE	223	Nordwestschweiz	CH03	122303	2004	7.727
Switzerland	CHE	223	Nordwestschweiz	CH03	122303	2005	8.03
Switzerland	CHE	223	Nordwestschweiz	CH03	122303	2006	7.883
Switzerland	CHE	223	Nordwestschweiz	CH03	122303	2007	7.787
Switzerland	CHE	223	Nordwestschweiz	CH03	122303	2008	7.825
Switzerland	CHE	223	Nordwestschweiz	CH03	122303	2009	8.162
Switzerland	CHE	223	Nordwestschweiz	CH03	122303	2010	8.036
Switzerland	CHE	223	Nordwestschweiz	CH03	122303	2011	7.847
Switzerland	CHE	223	Nordwestschweiz	CH03	122303	2012	8.042
Switzerland	CHE	223	Nordwestschweiz	CH03	122303	2013	8.026
Switzerland	CHE	223	Nordwestschweiz	CH03	122303	2014	7.983
Switzerland	CHE	223	Nordwestschweiz	CH03	122303	2015	8.412
Switzerland	CHE	223	Nordwestschweiz	CH03	122303	2016	8.021
Switzerland	CHE	223	Nordwestschweiz	CH03	122303	2017	7.99
Switzerland	CHE	223	Nordwestschweiz	CH03	122303	2018	7.988
Switzerland	CHE	223	Nordwestschweiz	CH03	122303	2019	8.117
Switzerland	CHE	223	Z√ºrich	CH04	122304	1990	9.893
Switzerland	CHE	223	Z√ºrich	CH04	122304	1991	9.582
Switzerland	CHE	223	Z√ºrich	CH04	122304	1992	9.479
Switzerland	CHE	223	Z√ºrich	CH04	122304	1993	9.377
Switzerland	CHE	223	Z√ºrich	CH04	122304	1994	9.274
Switzerland	CHE	223	Z√ºrich	CH04	122304	1995	9.379
Switzerland	CHE	223	Z√ºrich	CH04	122304	1996	9.277
Switzerland	CHE	223	Z√ºrich	CH04	122304	1997	9.278
Switzerland	CHE	223	Z√ºrich	CH04	122304	1998	9.175
Switzerland	CHE	223	Z√ºrich	CH04	122304	1999	9.072
Switzerland	CHE	223	Z√ºrich	CH04	122304	2000	9.073
Switzerland	CHE	223	Z√ºrich	CH04	122304	2001	8.823
Switzerland	CHE	223	Z√ºrich	CH04	122304	2002	8.721
Switzerland	CHE	223	Z√ºrich	CH04	122304	2003	8.679
Switzerland	CHE	223	Z√ºrich	CH04	122304	2004	8.152
Switzerland	CHE	223	Z√ºrich	CH04	122304	2005	8.214
Switzerland	CHE	223	Z√ºrich	CH04	122304	2006	7.967
Switzerland	CHE	223	Z√ºrich	CH04	122304	2007	7.977
Switzerland	CHE	223	Z√ºrich	CH04	122304	2008	7.859
Switzerland	CHE	223	Z√ºrich	CH04	122304	2009	7.782
Switzerland	CHE	223	Z√ºrich	CH04	122304	2010	7.733
Switzerland	CHE	223	Z√ºrich	CH04	122304	2011	7.567
Switzerland	CHE	223	Z√ºrich	CH04	122304	2012	7.652
Switzerland	CHE	223	Z√ºrich	CH04	122304	2013	7.74
Switzerland	CHE	223	Z√ºrich	CH04	122304	2014	7.455
Switzerland	CHE	223	Z√ºrich	CH04	122304	2015	7.834
Switzerland	CHE	223	Z√ºrich	CH04	122304	2016	7.423
Switzerland	CHE	223	Z√ºrich	CH04	122304	2017	7.515
Switzerland	CHE	223	Z√ºrich	CH04	122304	2018	7.469
Switzerland	CHE	223	Z√ºrich	CH04	122304	2019	7.532
Switzerland	CHE	223	Ostschweiz	CH05	122305	1990	9.736
Switzerland	CHE	223	Ostschweiz	CH05	122305	1991	9.43
Switzerland	CHE	223	Ostschweiz	CH05	122305	1992	9.329
Switzerland	CHE	223	Ostschweiz	CH05	122305	1993	9.228
Switzerland	CHE	223	Ostschweiz	CH05	122305	1994	9.127
Switzerland	CHE	223	Ostschweiz	CH05	122305	1995	9.23
Switzerland	CHE	223	Ostschweiz	CH05	122305	1996	9.129
Switzerland	CHE	223	Ostschweiz	CH05	122305	1997	9.131
Switzerland	CHE	223	Ostschweiz	CH05	122305	1998	9.029
Switzerland	CHE	223	Ostschweiz	CH05	122305	1999	8.928
Switzerland	CHE	223	Ostschweiz	CH05	122305	2000	8.929
Switzerland	CHE	223	Ostschweiz	CH05	122305	2001	8.868
Switzerland	CHE	223	Ostschweiz	CH05	122305	2002	8.904
Switzerland	CHE	223	Ostschweiz	CH05	122305	2003	9.05
Switzerland	CHE	223	Ostschweiz	CH05	122305	2004	8.575
Switzerland	CHE	223	Ostschweiz	CH05	122305	2005	8.635
Switzerland	CHE	223	Ostschweiz	CH05	122305	2006	8.45
Switzerland	CHE	223	Ostschweiz	CH05	122305	2007	8.71
Switzerland	CHE	223	Ostschweiz	CH05	122305	2008	8.664
Switzerland	CHE	223	Ostschweiz	CH05	122305	2009	8.58
Switzerland	CHE	223	Ostschweiz	CH05	122305	2010	8.481
Switzerland	CHE	223	Ostschweiz	CH05	122305	2011	8.209
Switzerland	CHE	223	Ostschweiz	CH05	122305	2012	8.61
Switzerland	CHE	223	Ostschweiz	CH05	122305	2013	8.398
Switzerland	CHE	223	Ostschweiz	CH05	122305	2014	8.417
Switzerland	CHE	223	Ostschweiz	CH05	122305	2015	8.523
Switzerland	CHE	223	Ostschweiz	CH05	122305	2016	8.341
Switzerland	CHE	223	Ostschweiz	CH05	122305	2017	8.354
Switzerland	CHE	223	Ostschweiz	CH05	122305	2018	8.461
Switzerland	CHE	223	Ostschweiz	CH05	122305	2019	8.63
Switzerland	CHE	223	Zentralschweiz	CH06	122306	1990	7.921
Switzerland	CHE	223	Zentralschweiz	CH06	122306	1991	7.672
Switzerland	CHE	223	Zentralschweiz	CH06	122306	1992	7.59
Switzerland	CHE	223	Zentralschweiz	CH06	122306	1993	7.508
Switzerland	CHE	223	Zentralschweiz	CH06	122306	1994	7.425
Switzerland	CHE	223	Zentralschweiz	CH06	122306	1995	7.51
Switzerland	CHE	223	Zentralschweiz	CH06	122306	1996	7.427
Switzerland	CHE	223	Zentralschweiz	CH06	122306	1997	7.428
Switzerland	CHE	223	Zentralschweiz	CH06	122306	1998	7.346
Switzerland	CHE	223	Zentralschweiz	CH06	122306	1999	7.264
Switzerland	CHE	223	Zentralschweiz	CH06	122306	2000	7.265
Switzerland	CHE	223	Zentralschweiz	CH06	122306	2001	7.171
Switzerland	CHE	223	Zentralschweiz	CH06	122306	2002	7.183
Switzerland	CHE	223	Zentralschweiz	CH06	122306	2003	7.17
Switzerland	CHE	223	Zentralschweiz	CH06	122306	2004	6.95
Switzerland	CHE	223	Zentralschweiz	CH06	122306	2005	7.031
Switzerland	CHE	223	Zentralschweiz	CH06	122306	2006	6.742
Switzerland	CHE	223	Zentralschweiz	CH06	122306	2007	6.844
Switzerland	CHE	223	Zentralschweiz	CH06	122306	2008	6.898
Switzerland	CHE	223	Zentralschweiz	CH06	122306	2009	7.059
Switzerland	CHE	223	Zentralschweiz	CH06	122306	2010	6.816
Switzerland	CHE	223	Zentralschweiz	CH06	122306	2011	6.707
Switzerland	CHE	223	Zentralschweiz	CH06	122306	2012	6.86
Switzerland	CHE	223	Zentralschweiz	CH06	122306	2013	6.911
Switzerland	CHE	223	Zentralschweiz	CH06	122306	2014	6.743
Switzerland	CHE	223	Zentralschweiz	CH06	122306	2015	7.179
Switzerland	CHE	223	Zentralschweiz	CH06	122306	2016	6.671
Switzerland	CHE	223	Zentralschweiz	CH06	122306	2017	6.9
Switzerland	CHE	223	Zentralschweiz	CH06	122306	2018	6.98
Switzerland	CHE	223	Zentralschweiz	CH06	122306	2019	6.833
Switzerland	CHE	223	Ticino	CH07	122307	1990	9.746
Switzerland	CHE	223	Ticino	CH07	122307	1991	9.44
Switzerland	CHE	223	Ticino	CH07	122307	1992	9.339
Switzerland	CHE	223	Ticino	CH07	122307	1993	9.237
Switzerland	CHE	223	Ticino	CH07	122307	1994	9.136
Switzerland	CHE	223	Ticino	CH07	122307	1995	9.24
Switzerland	CHE	223	Ticino	CH07	122307	1996	9.139
Switzerland	CHE	223	Ticino	CH07	122307	1997	9.14
Switzerland	CHE	223	Ticino	CH07	122307	1998	9.039
Switzerland	CHE	223	Ticino	CH07	122307	1999	8.937
Switzerland	CHE	223	Ticino	CH07	122307	2000	8.938
Switzerland	CHE	223	Ticino	CH07	122307	2001	8.882
Switzerland	CHE	223	Ticino	CH07	122307	2002	8.903
Switzerland	CHE	223	Ticino	CH07	122307	2003	9.053
Switzerland	CHE	223	Ticino	CH07	122307	2004	8.359
Switzerland	CHE	223	Ticino	CH07	122307	2005	8.634
Switzerland	CHE	223	Ticino	CH07	122307	2006	8.568
Switzerland	CHE	223	Ticino	CH07	122307	2007	8.473
Switzerland	CHE	223	Ticino	CH07	122307	2008	8.472
Switzerland	CHE	223	Ticino	CH07	122307	2009	8.628
Switzerland	CHE	223	Ticino	CH07	122307	2010	8.842
Switzerland	CHE	223	Ticino	CH07	122307	2011	8.506
Switzerland	CHE	223	Ticino	CH07	122307	2012	8.728
Switzerland	CHE	223	Ticino	CH07	122307	2013	8.812
Switzerland	CHE	223	Ticino	CH07	122307	2014	8.368
Switzerland	CHE	223	Ticino	CH07	122307	2015	9.389
Switzerland	CHE	223	Ticino	CH07	122307	2016	8.448
Switzerland	CHE	223	Ticino	CH07	122307	2017	8.99
Switzerland	CHE	223	Ticino	CH07	122307	2018	8.779
Switzerland	CHE	223	Ticino	CH07	122307	2019	8.946
Cyprus	CYP	61	Kypros	CY00	106101	1990	6.987
Cyprus	CYP	61	Kypros	CY00	106101	1991	6.953
Cyprus	CYP	61	Kypros	CY00	106101	1992	6.928
Cyprus	CYP	61	Kypros	CY00	106101	1993	6.911
Cyprus	CYP	61	Kypros	CY00	106101	1994	6.902
Cyprus	CYP	61	Kypros	CY00	106101	1995	6.898
Cyprus	CYP	61	Kypros	CY00	106101	1996	6.895
Cyprus	CYP	61	Kypros	CY00	106101	1997	6.889
Cyprus	CYP	61	Kypros	CY00	106101	1998	6.88
Cyprus	CYP	61	Kypros	CY00	106101	1999	6.865
Cyprus	CYP	61	Kypros	CY00	106101	2000	6.847
Cyprus	CYP	61	Kypros	CY00	106101	2001	6.828
Cyprus	CYP	61	Kypros	CY00	106101	2002	6.811
Cyprus	CYP	61	Kypros	CY00	106101	2003	6.798
Cyprus	CYP	61	Kypros	CY00	106101	2004	6.791
Cyprus	CYP	61	Kypros	CY00	106101	2005	6.787
Cyprus	CYP	61	Kypros	CY00	106101	2006	6.783
Cyprus	CYP	61	Kypros	CY00	106101	2007	6.779
Cyprus	CYP	61	Kypros	CY00	106101	2008	6.772
Cyprus	CYP	61	Kypros	CY00	106101	2009	6.763
Cyprus	CYP	61	Kypros	CY00	106101	2010	6.756
Cyprus	CYP	61	Kypros	CY00	106101	2011	6.753
Cyprus	CYP	61	Kypros	CY00	106101	2012	6.758
Cyprus	CYP	61	Kypros	CY00	106101	2013	6.772
Cyprus	CYP	61	Kypros	CY00	106101	2014	6.799
Cyprus	CYP	61	Kypros	CY00	106101	2015	6.838
Cyprus	CYP	61	Kypros	CY00	106101	2016	6.89
Cyprus	CYP	61	Kypros	CY00	106101	2017	6.952
Cyprus	CYP	61	Kypros	CY00	106101	2018	7.022
Cyprus	CYP	61	Kypros	CY00	106101	2019	7.099
Czech Republic	CZE	62	Praha	CZ01	106201	1990	14.242
Czech Republic	CZE	62	Praha	CZ01	106201	1991	13.786
Czech Republic	CZE	62	Praha	CZ01	106201	1992	13.33
Czech Republic	CZE	62	Praha	CZ01	106201	1993	12.989
Czech Republic	CZE	62	Praha	CZ01	106201	1994	12.989
Czech Republic	CZE	62	Praha	CZ01	106201	1995	12.988
Czech Republic	CZE	62	Praha	CZ01	106201	1996	12.419
Czech Republic	CZE	62	Praha	CZ01	106201	1997	12.419
Czech Republic	CZE	62	Praha	CZ01	106201	1998	12.077
Czech Republic	CZE	62	Praha	CZ01	106201	1999	12.191
Czech Republic	CZE	62	Praha	CZ01	106201	2000	12.077
Czech Republic	CZE	62	Praha	CZ01	106201	2001	11.812
Czech Republic	CZE	62	Praha	CZ01	106201	2002	11.871
Czech Republic	CZE	62	Praha	CZ01	106201	2003	11.911
Czech Republic	CZE	62	Praha	CZ01	106201	2004	11.253
Czech Republic	CZE	62	Praha	CZ01	106201	2005	11.083
Czech Republic	CZE	62	Praha	CZ01	106201	2006	10.573
Czech Republic	CZE	62	Praha	CZ01	106201	2007	10.421
Czech Republic	CZE	62	Praha	CZ01	106201	2008	10.29
Czech Republic	CZE	62	Praha	CZ01	106201	2009	10.249
Czech Republic	CZE	62	Praha	CZ01	106201	2010	10.068
Czech Republic	CZE	62	Praha	CZ01	106201	2011	9.863
Czech Republic	CZE	62	Praha	CZ01	106201	2012	10.027
Czech Republic	CZE	62	Praha	CZ01	106201	2013	9.779
Czech Republic	CZE	62	Praha	CZ01	106201	2014	9.639
Czech Republic	CZE	62	Praha	CZ01	106201	2015	9.793
Czech Republic	CZE	62	Praha	CZ01	106201	2016	9.541
Czech Republic	CZE	62	Praha	CZ01	106201	2017	9.5
Czech Republic	CZE	62	Praha	CZ01	106201	2018	9.574
Czech Republic	CZE	62	Praha	CZ01	106201	2019	9.289
Czech Republic	CZE	62	Stredn√≠ Cechy	CZ02	106202	1990	12.826
Czech Republic	CZE	62	Stredn√≠ Cechy	CZ02	106202	1991	12.416
Czech Republic	CZE	62	Stredn√≠ Cechy	CZ02	106202	1992	12.005
Czech Republic	CZE	62	Stredn√≠ Cechy	CZ02	106202	1993	11.697
Czech Republic	CZE	62	Stredn√≠ Cechy	CZ02	106202	1994	11.697
Czech Republic	CZE	62	Stredn√≠ Cechy	CZ02	106202	1995	11.697
Czech Republic	CZE	62	Stredn√≠ Cechy	CZ02	106202	1996	11.184
Czech Republic	CZE	62	Stredn√≠ Cechy	CZ02	106202	1997	11.184
Czech Republic	CZE	62	Stredn√≠ Cechy	CZ02	106202	1998	10.876
Czech Republic	CZE	62	Stredn√≠ Cechy	CZ02	106202	1999	10.979
Czech Republic	CZE	62	Stredn√≠ Cechy	CZ02	106202	2000	10.876
Czech Republic	CZE	62	Stredn√≠ Cechy	CZ02	106202	2001	10.651
Czech Republic	CZE	62	Stredn√≠ Cechy	CZ02	106202	2002	10.437
Czech Republic	CZE	62	Stredn√≠ Cechy	CZ02	106202	2003	10.941
Czech Republic	CZE	62	Stredn√≠ Cechy	CZ02	106202	2004	10.442
Czech Republic	CZE	62	Stredn√≠ Cechy	CZ02	106202	2005	10.54
Czech Republic	CZE	62	Stredn√≠ Cechy	CZ02	106202	2006	9.758
Czech Republic	CZE	62	Stredn√≠ Cechy	CZ02	106202	2007	9.752
Czech Republic	CZE	62	Stredn√≠ Cechy	CZ02	106202	2008	9.538
Czech Republic	CZE	62	Stredn√≠ Cechy	CZ02	106202	2009	9.766
Czech Republic	CZE	62	Stredn√≠ Cechy	CZ02	106202	2010	9.386
Czech Republic	CZE	62	Stredn√≠ Cechy	CZ02	106202	2011	9.405
Czech Republic	CZE	62	Stredn√≠ Cechy	CZ02	106202	2012	9.357
Czech Republic	CZE	62	Stredn√≠ Cechy	CZ02	106202	2013	9.347
Czech Republic	CZE	62	Stredn√≠ Cechy	CZ02	106202	2014	8.708
Czech Republic	CZE	62	Stredn√≠ Cechy	CZ02	106202	2015	9.089
Czech Republic	CZE	62	Stredn√≠ Cechy	CZ02	106202	2016	8.725
Czech Republic	CZE	62	Stredn√≠ Cechy	CZ02	106202	2017	8.904
Czech Republic	CZE	62	Stredn√≠ Cechy	CZ02	106202	2018	9.015
Czech Republic	CZE	62	Stredn√≠ Cechy	CZ02	106202	2019	8.68
Czech Republic	CZE	62	Jihoz√°pad	CZ03	106203	1990	12.222
Czech Republic	CZE	62	Jihoz√°pad	CZ03	106203	1991	11.831
Czech Republic	CZE	62	Jihoz√°pad	CZ03	106203	1992	11.44
Czech Republic	CZE	62	Jihoz√°pad	CZ03	106203	1993	11.146
Czech Republic	CZE	62	Jihoz√°pad	CZ03	106203	1994	11.146
Czech Republic	CZE	62	Jihoz√°pad	CZ03	106203	1995	11.146
Czech Republic	CZE	62	Jihoz√°pad	CZ03	106203	1996	10.657
Czech Republic	CZE	62	Jihoz√°pad	CZ03	106203	1997	10.657
Czech Republic	CZE	62	Jihoz√°pad	CZ03	106203	1998	10.364
Czech Republic	CZE	62	Jihoz√°pad	CZ03	106203	1999	10.462
Czech Republic	CZE	62	Jihoz√°pad	CZ03	106203	2000	10.364
Czech Republic	CZE	62	Jihoz√°pad	CZ03	106203	2001	10.355
Czech Republic	CZE	62	Jihoz√°pad	CZ03	106203	2002	10.324
Czech Republic	CZE	62	Jihoz√°pad	CZ03	106203	2003	10.737
Czech Republic	CZE	62	Jihoz√°pad	CZ03	106203	2004	10.517
Czech Republic	CZE	62	Jihoz√°pad	CZ03	106203	2005	10.392
Czech Republic	CZE	62	Jihoz√°pad	CZ03	106203	2006	10.208
Czech Republic	CZE	62	Jihoz√°pad	CZ03	106203	2007	10.028
Czech Republic	CZE	62	Jihoz√°pad	CZ03	106203	2008	10.101
Czech Republic	CZE	62	Jihoz√°pad	CZ03	106203	2009	10.226
Czech Republic	CZE	62	Jihoz√°pad	CZ03	106203	2010	10.103
Czech Republic	CZE	62	Jihoz√°pad	CZ03	106203	2011	10.136
Czech Republic	CZE	62	Jihoz√°pad	CZ03	106203	2012	10.313
Czech Republic	CZE	62	Jihoz√°pad	CZ03	106203	2013	10.453
Czech Republic	CZE	62	Jihoz√°pad	CZ03	106203	2014	10
Czech Republic	CZE	62	Jihoz√°pad	CZ03	106203	2015	10.846
Czech Republic	CZE	62	Jihoz√°pad	CZ03	106203	2016	10.35
Czech Republic	CZE	62	Jihoz√°pad	CZ03	106203	2017	10.637
Czech Republic	CZE	62	Jihoz√°pad	CZ03	106203	2018	10.592
Czech Republic	CZE	62	Jihoz√°pad	CZ03	106203	2019	10.778
Czech Republic	CZE	62	Severoz√°pad	CZ04	106204	1990	12.085
Czech Republic	CZE	62	Severoz√°pad	CZ04	106204	1991	11.698
Czech Republic	CZE	62	Severoz√°pad	CZ04	106204	1992	11.312
Czech Republic	CZE	62	Severoz√°pad	CZ04	106204	1993	11.022
Czech Republic	CZE	62	Severoz√°pad	CZ04	106204	1994	11.022
Czech Republic	CZE	62	Severoz√°pad	CZ04	106204	1995	11.022
Czech Republic	CZE	62	Severoz√°pad	CZ04	106204	1996	10.538
Czech Republic	CZE	62	Severoz√°pad	CZ04	106204	1997	10.538
Czech Republic	CZE	62	Severoz√°pad	CZ04	106204	1998	10.248
Czech Republic	CZE	62	Severoz√°pad	CZ04	106204	1999	10.345
Czech Republic	CZE	62	Severoz√°pad	CZ04	106204	2000	10.248
Czech Republic	CZE	62	Severoz√°pad	CZ04	106204	2001	10.497
Czech Republic	CZE	62	Severoz√°pad	CZ04	106204	2002	10.687
Czech Republic	CZE	62	Severoz√°pad	CZ04	106204	2003	10.976
Czech Republic	CZE	62	Severoz√°pad	CZ04	106204	2004	10.602
Czech Republic	CZE	62	Severoz√°pad	CZ04	106204	2005	10.67
Czech Republic	CZE	62	Severoz√°pad	CZ04	106204	2006	10.457
Czech Republic	CZE	62	Severoz√°pad	CZ04	106204	2007	10.449
Czech Republic	CZE	62	Severoz√°pad	CZ04	106204	2008	10.509
Czech Republic	CZE	62	Severoz√°pad	CZ04	106204	2009	10.691
Czech Republic	CZE	62	Severoz√°pad	CZ04	106204	2010	10.661
Czech Republic	CZE	62	Severoz√°pad	CZ04	106204	2011	10.622
Czech Republic	CZE	62	Severoz√°pad	CZ04	106204	2012	10.746
Czech Republic	CZE	62	Severoz√°pad	CZ04	106204	2013	11.188
Czech Republic	CZE	62	Severoz√°pad	CZ04	106204	2014	10.745
Czech Republic	CZE	62	Severoz√°pad	CZ04	106204	2015	11.229
Czech Republic	CZE	62	Severoz√°pad	CZ04	106204	2016	11.053
Czech Republic	CZE	62	Severoz√°pad	CZ04	106204	2017	11.377
Czech Republic	CZE	62	Severoz√°pad	CZ04	106204	2018	11.624
Czech Republic	CZE	62	Severoz√°pad	CZ04	106204	2019	11.438
Czech Republic	CZE	62	Severov√Ωchod	CZ05	106205	1990	12.012
Czech Republic	CZE	62	Severov√Ωchod	CZ05	106205	1991	11.627
Czech Republic	CZE	62	Severov√Ωchod	CZ05	106205	1992	11.243
Czech Republic	CZE	62	Severov√Ωchod	CZ05	106205	1993	10.955
Czech Republic	CZE	62	Severov√Ωchod	CZ05	106205	1994	10.955
Czech Republic	CZE	62	Severov√Ωchod	CZ05	106205	1995	10.955
Czech Republic	CZE	62	Severov√Ωchod	CZ05	106205	1996	10.474
Czech Republic	CZE	62	Severov√Ωchod	CZ05	106205	1997	10.474
Czech Republic	CZE	62	Severov√Ωchod	CZ05	106205	1998	10.186
Czech Republic	CZE	62	Severov√Ωchod	CZ05	106205	1999	10.282
Czech Republic	CZE	62	Severov√Ωchod	CZ05	106205	2000	10.186
Czech Republic	CZE	62	Severov√Ωchod	CZ05	106205	2001	10.057
Czech Republic	CZE	62	Severov√Ωchod	CZ05	106205	2002	10.245
Czech Republic	CZE	62	Severov√Ωchod	CZ05	106205	2003	10.516
Czech Republic	CZE	62	Severov√Ωchod	CZ05	106205	2004	10.231
Czech Republic	CZE	62	Severov√Ωchod	CZ05	106205	2005	10.123
Czech Republic	CZE	62	Severov√Ωchod	CZ05	106205	2006	10.007
Czech Republic	CZE	62	Severov√Ωchod	CZ05	106205	2007	10.017
Czech Republic	CZE	62	Severov√Ωchod	CZ05	106205	2008	9.836
Czech Republic	CZE	62	Severov√Ωchod	CZ05	106205	2009	10.025
Czech Republic	CZE	62	Severov√Ωchod	CZ05	106205	2010	9.932
Czech Republic	CZE	62	Severov√Ωchod	CZ05	106205	2011	10.094
Czech Republic	CZE	62	Severov√Ωchod	CZ05	106205	2012	10.269
Czech Republic	CZE	62	Severov√Ωchod	CZ05	106205	2013	10.379
Czech Republic	CZE	62	Severov√Ωchod	CZ05	106205	2014	9.907
Czech Republic	CZE	62	Severov√Ωchod	CZ05	106205	2015	10.41
Czech Republic	CZE	62	Severov√Ωchod	CZ05	106205	2016	10.109
Czech Republic	CZE	62	Severov√Ωchod	CZ05	106205	2017	10.472
Czech Republic	CZE	62	Severov√Ωchod	CZ05	106205	2018	10.715
Czech Republic	CZE	62	Severov√Ωchod	CZ05	106205	2019	10.577
Czech Republic	CZE	62	Jihov√Ωchod	CZ06	106206	1990	12.541
Czech Republic	CZE	62	Jihov√Ωchod	CZ06	106206	1991	12.14
Czech Republic	CZE	62	Jihov√Ωchod	CZ06	106206	1992	11.738
Czech Republic	CZE	62	Jihov√Ωchod	CZ06	106206	1993	11.437
Czech Republic	CZE	62	Jihov√Ωchod	CZ06	106206	1994	11.437
Czech Republic	CZE	62	Jihov√Ωchod	CZ06	106206	1995	11.437
Czech Republic	CZE	62	Jihov√Ωchod	CZ06	106206	1996	10.936
Czech Republic	CZE	62	Jihov√Ωchod	CZ06	106206	1997	10.936
Czech Republic	CZE	62	Jihov√Ωchod	CZ06	106206	1998	10.635
Czech Republic	CZE	62	Jihov√Ωchod	CZ06	106206	1999	10.735
Czech Republic	CZE	62	Jihov√Ωchod	CZ06	106206	2000	10.635
Czech Republic	CZE	62	Jihov√Ωchod	CZ06	106206	2001	10.265
Czech Republic	CZE	62	Jihov√Ωchod	CZ06	106206	2002	10.56
Czech Republic	CZE	62	Jihov√Ωchod	CZ06	106206	2003	10.734
Czech Republic	CZE	62	Jihov√Ωchod	CZ06	106206	2004	10.274
Czech Republic	CZE	62	Jihov√Ωchod	CZ06	106206	2005	10.725
Czech Republic	CZE	62	Jihov√Ωchod	CZ06	106206	2006	10.078
Czech Republic	CZE	62	Jihov√Ωchod	CZ06	106206	2007	10.198
Czech Republic	CZE	62	Jihov√Ωchod	CZ06	106206	2008	9.763
Czech Republic	CZE	62	Jihov√Ωchod	CZ06	106206	2009	10.068
Czech Republic	CZE	62	Jihov√Ωchod	CZ06	106206	2010	10.029
Czech Republic	CZE	62	Jihov√Ωchod	CZ06	106206	2011	9.935
Czech Republic	CZE	62	Jihov√Ωchod	CZ06	106206	2012	10.175
Czech Republic	CZE	62	Jihov√Ωchod	CZ06	106206	2013	10.092
Czech Republic	CZE	62	Jihov√Ωchod	CZ06	106206	2014	9.754
Czech Republic	CZE	62	Jihov√Ωchod	CZ06	106206	2015	10.352
Czech Republic	CZE	62	Jihov√Ωchod	CZ06	106206	2016	10.063
Czech Republic	CZE	62	Jihov√Ωchod	CZ06	106206	2017	10.533
Czech Republic	CZE	62	Jihov√Ωchod	CZ06	106206	2018	10.669
Czech Republic	CZE	62	Jihov√Ωchod	CZ06	106206	2019	10.653
Czech Republic	CZE	62	Stredn√≠ Morava	CZ07	106207	1990	12.32
Czech Republic	CZE	62	Stredn√≠ Morava	CZ07	106207	1991	11.925
Czech Republic	CZE	62	Stredn√≠ Morava	CZ07	106207	1992	11.531
Czech Republic	CZE	62	Stredn√≠ Morava	CZ07	106207	1993	11.235
Czech Republic	CZE	62	Stredn√≠ Morava	CZ07	106207	1994	11.235
Czech Republic	CZE	62	Stredn√≠ Morava	CZ07	106207	1995	11.235
Czech Republic	CZE	62	Stredn√≠ Morava	CZ07	106207	1996	10.743
Czech Republic	CZE	62	Stredn√≠ Morava	CZ07	106207	1997	10.743
Czech Republic	CZE	62	Stredn√≠ Morava	CZ07	106207	1998	10.447
Czech Republic	CZE	62	Stredn√≠ Morava	CZ07	106207	1999	10.546
Czech Republic	CZE	62	Stredn√≠ Morava	CZ07	106207	2000	10.447
Czech Republic	CZE	62	Stredn√≠ Morava	CZ07	106207	2001	10.267
Czech Republic	CZE	62	Stredn√≠ Morava	CZ07	106207	2002	10.274
Czech Republic	CZE	62	Stredn√≠ Morava	CZ07	106207	2003	10.716
Czech Republic	CZE	62	Stredn√≠ Morava	CZ07	106207	2004	10.215
Czech Republic	CZE	62	Stredn√≠ Morava	CZ07	106207	2005	10.634
Czech Republic	CZE	62	Stredn√≠ Morava	CZ07	106207	2006	10.184
Czech Republic	CZE	62	Stredn√≠ Morava	CZ07	106207	2007	10.303
Czech Republic	CZE	62	Stredn√≠ Morava	CZ07	106207	2008	10.304
Czech Republic	CZE	62	Stredn√≠ Morava	CZ07	106207	2009	10.635
Czech Republic	CZE	62	Stredn√≠ Morava	CZ07	106207	2010	10.632
Czech Republic	CZE	62	Stredn√≠ Morava	CZ07	106207	2011	10.618
Czech Republic	CZE	62	Stredn√≠ Morava	CZ07	106207	2012	10.694
Czech Republic	CZE	62	Stredn√≠ Morava	CZ07	106207	2013	11.084
Czech Republic	CZE	62	Stredn√≠ Morava	CZ07	106207	2014	10.566
Czech Republic	CZE	62	Stredn√≠ Morava	CZ07	106207	2015	11.202
Czech Republic	CZE	62	Stredn√≠ Morava	CZ07	106207	2016	10.981
Czech Republic	CZE	62	Stredn√≠ Morava	CZ07	106207	2017	11.418
Czech Republic	CZE	62	Stredn√≠ Morava	CZ07	106207	2018	11.335
Czech Republic	CZE	62	Stredn√≠ Morava	CZ07	106207	2019	11.286
Czech Republic	CZE	62	Moravskoslezsko	CZ08	106208	1990	12.014
Czech Republic	CZE	62	Moravskoslezsko	CZ08	106208	1991	11.629
Czech Republic	CZE	62	Moravskoslezsko	CZ08	106208	1992	11.245
Czech Republic	CZE	62	Moravskoslezsko	CZ08	106208	1993	10.956
Czech Republic	CZE	62	Moravskoslezsko	CZ08	106208	1994	10.956
Czech Republic	CZE	62	Moravskoslezsko	CZ08	106208	1995	10.956
Czech Republic	CZE	62	Moravskoslezsko	CZ08	106208	1996	10.476
Czech Republic	CZE	62	Moravskoslezsko	CZ08	106208	1997	10.476
Czech Republic	CZE	62	Moravskoslezsko	CZ08	106208	1998	10.188
Czech Republic	CZE	62	Moravskoslezsko	CZ08	106208	1999	10.284
Czech Republic	CZE	62	Moravskoslezsko	CZ08	106208	2000	10.188
Czech Republic	CZE	62	Moravskoslezsko	CZ08	106208	2001	10.397
Czech Republic	CZE	62	Moravskoslezsko	CZ08	106208	2002	10.593
Czech Republic	CZE	62	Moravskoslezsko	CZ08	106208	2003	10.886
Czech Republic	CZE	62	Moravskoslezsko	CZ08	106208	2004	10.658
Czech Republic	CZE	62	Moravskoslezsko	CZ08	106208	2005	10.728
Czech Republic	CZE	62	Moravskoslezsko	CZ08	106208	2006	10.467
Czech Republic	CZE	62	Moravskoslezsko	CZ08	106208	2007	10.519
Czech Republic	CZE	62	Moravskoslezsko	CZ08	106208	2008	10.716
Czech Republic	CZE	62	Moravskoslezsko	CZ08	106208	2009	10.965
Czech Republic	CZE	62	Moravskoslezsko	CZ08	106208	2010	11.038
Czech Republic	CZE	62	Moravskoslezsko	CZ08	106208	2011	11.189
Czech Republic	CZE	62	Moravskoslezsko	CZ08	106208	2012	11.05
Czech Republic	CZE	62	Moravskoslezsko	CZ08	106208	2013	11.26
Czech Republic	CZE	62	Moravskoslezsko	CZ08	106208	2014	11.123
Czech Republic	CZE	62	Moravskoslezsko	CZ08	106208	2015	11.556
Czech Republic	CZE	62	Moravskoslezsko	CZ08	106208	2016	11.326
Czech Republic	CZE	62	Moravskoslezsko	CZ08	106208	2017	11.739
Czech Republic	CZE	62	Moravskoslezsko	CZ08	106208	2018	11.873
Czech Republic	CZE	62	Moravskoslezsko	CZ08	106208	2019	12.023
Germany	DEU	86	Stuttgart	DE11	108601	1990	9.817
Germany	DEU	86	Stuttgart	DE11	108601	1991	9.65
Germany	DEU	86	Stuttgart	DE11	108601	1992	9.313
Germany	DEU	86	Stuttgart	DE11	108601	1993	9.4
Germany	DEU	86	Stuttgart	DE11	108601	1994	9.232
Germany	DEU	86	Stuttgart	DE11	108601	1995	9.149
Germany	DEU	86	Stuttgart	DE11	108601	1996	9.151
Germany	DEU	86	Stuttgart	DE11	108601	1997	8.899
Germany	DEU	86	Stuttgart	DE11	108601	1998	8.815
Germany	DEU	86	Stuttgart	DE11	108601	1999	8.732
Germany	DEU	86	Stuttgart	DE11	108601	2000	8.649
Germany	DEU	86	Stuttgart	DE11	108601	2001	8.506
Germany	DEU	86	Stuttgart	DE11	108601	2002	8.494
Germany	DEU	86	Stuttgart	DE11	108601	2003	8.706
Germany	DEU	86	Stuttgart	DE11	108601	2004	8.179
Germany	DEU	86	Stuttgart	DE11	108601	2005	8.544
Germany	DEU	86	Stuttgart	DE11	108601	2006	8.391
Germany	DEU	86	Stuttgart	DE11	108601	2007	8.576
Germany	DEU	86	Stuttgart	DE11	108601	2008	8.742
Germany	DEU	86	Stuttgart	DE11	108601	2009	8.734
Germany	DEU	86	Stuttgart	DE11	108601	2010	8.955
Germany	DEU	86	Stuttgart	DE11	108601	2011	8.93
Germany	DEU	86	Stuttgart	DE11	108601	2012	9.213
Germany	DEU	86	Stuttgart	DE11	108601	2013	9.343
Germany	DEU	86	Stuttgart	DE11	108601	2014	9.012
Germany	DEU	86	Stuttgart	DE11	108601	2015	9.679
Germany	DEU	86	Stuttgart	DE11	108601	2016	9.478
Germany	DEU	86	Stuttgart	DE11	108601	2017	9.681
Germany	DEU	86	Stuttgart	DE11	108601	2018	9.759
Germany	DEU	86	Stuttgart	DE11	108601	2019	9.74
Germany	DEU	86	Karlsruhe	DE12	108602	1990	11.137
Germany	DEU	86	Karlsruhe	DE12	108602	1991	10.948
Germany	DEU	86	Karlsruhe	DE12	108602	1992	10.565
Germany	DEU	86	Karlsruhe	DE12	108602	1993	10.664
Germany	DEU	86	Karlsruhe	DE12	108602	1994	10.474
Germany	DEU	86	Karlsruhe	DE12	108602	1995	10.379
Germany	DEU	86	Karlsruhe	DE12	108602	1996	10.381
Germany	DEU	86	Karlsruhe	DE12	108602	1997	10.095
Germany	DEU	86	Karlsruhe	DE12	108602	1998	10.001
Germany	DEU	86	Karlsruhe	DE12	108602	1999	9.906
Germany	DEU	86	Karlsruhe	DE12	108602	2000	9.812
Germany	DEU	86	Karlsruhe	DE12	108602	2001	9.659
Germany	DEU	86	Karlsruhe	DE12	108602	2002	9.683
Germany	DEU	86	Karlsruhe	DE12	108602	2003	9.727
Germany	DEU	86	Karlsruhe	DE12	108602	2004	9.192
Germany	DEU	86	Karlsruhe	DE12	108602	2005	9.31
Germany	DEU	86	Karlsruhe	DE12	108602	2006	9.224
Germany	DEU	86	Karlsruhe	DE12	108602	2007	9.326
Germany	DEU	86	Karlsruhe	DE12	108602	2008	9.545
Germany	DEU	86	Karlsruhe	DE12	108602	2009	9.84
Germany	DEU	86	Karlsruhe	DE12	108602	2010	9.885
Germany	DEU	86	Karlsruhe	DE12	108602	2011	9.954
Germany	DEU	86	Karlsruhe	DE12	108602	2012	10.046
Germany	DEU	86	Karlsruhe	DE12	108602	2013	10.207
Germany	DEU	86	Karlsruhe	DE12	108602	2014	9.964
Germany	DEU	86	Karlsruhe	DE12	108602	2015	10.567
Germany	DEU	86	Karlsruhe	DE12	108602	2016	10.501
Germany	DEU	86	Karlsruhe	DE12	108602	2017	10.644
Germany	DEU	86	Karlsruhe	DE12	108602	2018	10.752
Germany	DEU	86	Karlsruhe	DE12	108602	2019	10.773
Germany	DEU	86	Freiburg	DE13	108603	1990	10.274
Germany	DEU	86	Freiburg	DE13	108603	1991	10.099
Germany	DEU	86	Freiburg	DE13	108603	1992	9.746
Germany	DEU	86	Freiburg	DE13	108603	1993	9.837
Germany	DEU	86	Freiburg	DE13	108603	1994	9.661
Germany	DEU	86	Freiburg	DE13	108603	1995	9.575
Germany	DEU	86	Freiburg	DE13	108603	1996	9.576
Germany	DEU	86	Freiburg	DE13	108603	1997	9.312
Germany	DEU	86	Freiburg	DE13	108603	1998	9.225
Germany	DEU	86	Freiburg	DE13	108603	1999	9.138
Germany	DEU	86	Freiburg	DE13	108603	2000	9.051
Germany	DEU	86	Freiburg	DE13	108603	2001	9.14
Germany	DEU	86	Freiburg	DE13	108603	2002	9.026
Germany	DEU	86	Freiburg	DE13	108603	2003	9.283
Germany	DEU	86	Freiburg	DE13	108603	2004	8.824
Germany	DEU	86	Freiburg	DE13	108603	2005	9.052
Germany	DEU	86	Freiburg	DE13	108603	2006	8.828
Germany	DEU	86	Freiburg	DE13	108603	2007	8.885
Germany	DEU	86	Freiburg	DE13	108603	2008	9.183
Germany	DEU	86	Freiburg	DE13	108603	2009	9.19
Germany	DEU	86	Freiburg	DE13	108603	2010	9.313
Germany	DEU	86	Freiburg	DE13	108603	2011	9.349
Germany	DEU	86	Freiburg	DE13	108603	2012	9.657
Germany	DEU	86	Freiburg	DE13	108603	2013	9.902
Germany	DEU	86	Freiburg	DE13	108603	2014	9.778
Germany	DEU	86	Freiburg	DE13	108603	2015	10.231
Germany	DEU	86	Freiburg	DE13	108603	2016	10.062
Germany	DEU	86	Freiburg	DE13	108603	2017	10.171
Germany	DEU	86	Freiburg	DE13	108603	2018	10.313
Germany	DEU	86	Freiburg	DE13	108603	2019	10.336
Germany	DEU	86	T√ºbingen	DE14	108604	1990	9.841
Germany	DEU	86	T√ºbingen	DE14	108604	1991	9.673
Germany	DEU	86	T√ºbingen	DE14	108604	1992	9.335
Germany	DEU	86	T√ºbingen	DE14	108604	1993	9.422
Germany	DEU	86	T√ºbingen	DE14	108604	1994	9.254
Germany	DEU	86	T√ºbingen	DE14	108604	1995	9.171
Germany	DEU	86	T√ºbingen	DE14	108604	1996	9.173
Germany	DEU	86	T√ºbingen	DE14	108604	1997	8.92
Germany	DEU	86	T√ºbingen	DE14	108604	1998	8.836
Germany	DEU	86	T√ºbingen	DE14	108604	1999	8.753
Germany	DEU	86	T√ºbingen	DE14	108604	2000	8.67
Germany	DEU	86	T√ºbingen	DE14	108604	2001	8.448
Germany	DEU	86	T√ºbingen	DE14	108604	2002	8.745
Germany	DEU	86	T√ºbingen	DE14	108604	2003	8.758
Germany	DEU	86	T√ºbingen	DE14	108604	2004	8.262
Germany	DEU	86	T√ºbingen	DE14	108604	2005	8.526
Germany	DEU	86	T√ºbingen	DE14	108604	2006	8.413
Germany	DEU	86	T√ºbingen	DE14	108604	2007	8.66
Germany	DEU	86	T√ºbingen	DE14	108604	2008	8.772
Germany	DEU	86	T√ºbingen	DE14	108604	2009	8.78
Germany	DEU	86	T√ºbingen	DE14	108604	2010	8.94
Germany	DEU	86	T√ºbingen	DE14	108604	2011	9.122
Germany	DEU	86	T√ºbingen	DE14	108604	2012	9.413
Germany	DEU	86	T√ºbingen	DE14	108604	2013	9.255
Germany	DEU	86	T√ºbingen	DE14	108604	2014	9.27
Germany	DEU	86	T√ºbingen	DE14	108604	2015	9.854
Germany	DEU	86	T√ºbingen	DE14	108604	2016	9.602
Germany	DEU	86	T√ºbingen	DE14	108604	2017	9.776
Germany	DEU	86	T√ºbingen	DE14	108604	2018	9.908
Germany	DEU	86	T√ºbingen	DE14	108604	2019	9.982
Germany	DEU	86	Oberbayern	DE21	108605	1990	10.225
Germany	DEU	86	Oberbayern	DE21	108605	1991	10.051
Germany	DEU	86	Oberbayern	DE21	108605	1992	9.7
Germany	DEU	86	Oberbayern	DE21	108605	1993	9.79
Germany	DEU	86	Oberbayern	DE21	108605	1994	9.616
Germany	DEU	86	Oberbayern	DE21	108605	1995	9.529
Germany	DEU	86	Oberbayern	DE21	108605	1996	9.531
Germany	DEU	86	Oberbayern	DE21	108605	1997	9.268
Germany	DEU	86	Oberbayern	DE21	108605	1998	9.182
Germany	DEU	86	Oberbayern	DE21	108605	1999	9.095
Germany	DEU	86	Oberbayern	DE21	108605	2000	9.008
Germany	DEU	86	Oberbayern	DE21	108605	2001	8.926
Germany	DEU	86	Oberbayern	DE21	108605	2002	8.95
Germany	DEU	86	Oberbayern	DE21	108605	2003	8.955
Germany	DEU	86	Oberbayern	DE21	108605	2004	8.508
Germany	DEU	86	Oberbayern	DE21	108605	2005	8.712
Germany	DEU	86	Oberbayern	DE21	108605	2006	8.572
Germany	DEU	86	Oberbayern	DE21	108605	2007	8.541
Germany	DEU	86	Oberbayern	DE21	108605	2008	8.645
Germany	DEU	86	Oberbayern	DE21	108605	2009	8.651
Germany	DEU	86	Oberbayern	DE21	108605	2010	8.718
Germany	DEU	86	Oberbayern	DE21	108605	2011	8.759
Germany	DEU	86	Oberbayern	DE21	108605	2012	8.87
Germany	DEU	86	Oberbayern	DE21	108605	2013	8.858
Germany	DEU	86	Oberbayern	DE21	108605	2014	8.571
Germany	DEU	86	Oberbayern	DE21	108605	2015	9.068
Germany	DEU	86	Oberbayern	DE21	108605	2016	8.767
Germany	DEU	86	Oberbayern	DE21	108605	2017	8.915
Germany	DEU	86	Oberbayern	DE21	108605	2018	8.773
Germany	DEU	86	Oberbayern	DE21	108605	2019	8.806
Germany	DEU	86	Niederbayern	DE22	108606	1990	11.141
Germany	DEU	86	Niederbayern	DE22	108606	1991	10.951
Germany	DEU	86	Niederbayern	DE22	108606	1992	10.569
Germany	DEU	86	Niederbayern	DE22	108606	1993	10.667
Germany	DEU	86	Niederbayern	DE22	108606	1994	10.477
Germany	DEU	86	Niederbayern	DE22	108606	1995	10.383
Germany	DEU	86	Niederbayern	DE22	108606	1996	10.385
Germany	DEU	86	Niederbayern	DE22	108606	1997	10.098
Germany	DEU	86	Niederbayern	DE22	108606	1998	10.004
Germany	DEU	86	Niederbayern	DE22	108606	1999	9.91
Germany	DEU	86	Niederbayern	DE22	108606	2000	9.815
Germany	DEU	86	Niederbayern	DE22	108606	2001	9.79
Germany	DEU	86	Niederbayern	DE22	108606	2002	9.91
Germany	DEU	86	Niederbayern	DE22	108606	2003	10.044
Germany	DEU	86	Niederbayern	DE22	108606	2004	9.726
Germany	DEU	86	Niederbayern	DE22	108606	2005	9.854
Germany	DEU	86	Niederbayern	DE22	108606	2006	10.052
Germany	DEU	86	Niederbayern	DE22	108606	2007	9.856
Germany	DEU	86	Niederbayern	DE22	108606	2008	9.986
Germany	DEU	86	Niederbayern	DE22	108606	2009	10.404
Germany	DEU	86	Niederbayern	DE22	108606	2010	10.217
Germany	DEU	86	Niederbayern	DE22	108606	2011	10.539
Germany	DEU	86	Niederbayern	DE22	108606	2012	10.585
Germany	DEU	86	Niederbayern	DE22	108606	2013	10.725
Germany	DEU	86	Niederbayern	DE22	108606	2014	10.655
Germany	DEU	86	Niederbayern	DE22	108606	2015	11.274
Germany	DEU	86	Niederbayern	DE22	108606	2016	10.792
Germany	DEU	86	Niederbayern	DE22	108606	2017	11.086
Germany	DEU	86	Niederbayern	DE22	108606	2018	10.946
Germany	DEU	86	Niederbayern	DE22	108606	2019	10.909
Germany	DEU	86	Oberpfalz	DE23	108607	1990	10.749
Germany	DEU	86	Oberpfalz	DE23	108607	1991	10.566
Germany	DEU	86	Oberpfalz	DE23	108607	1992	10.197
Germany	DEU	86	Oberpfalz	DE23	108607	1993	10.292
Germany	DEU	86	Oberpfalz	DE23	108607	1994	10.108
Germany	DEU	86	Oberpfalz	DE23	108607	1995	10.018
Germany	DEU	86	Oberpfalz	DE23	108607	1996	10.02
Germany	DEU	86	Oberpfalz	DE23	108607	1997	9.743
Germany	DEU	86	Oberpfalz	DE23	108607	1998	9.652
Germany	DEU	86	Oberpfalz	DE23	108607	1999	9.561
Germany	DEU	86	Oberpfalz	DE23	108607	2000	9.47
Germany	DEU	86	Oberpfalz	DE23	108607	2001	9.674
Germany	DEU	86	Oberpfalz	DE23	108607	2002	9.762
Germany	DEU	86	Oberpfalz	DE23	108607	2003	9.898
Germany	DEU	86	Oberpfalz	DE23	108607	2004	9.46
Germany	DEU	86	Oberpfalz	DE23	108607	2005	9.808
Germany	DEU	86	Oberpfalz	DE23	108607	2006	9.649
Germany	DEU	86	Oberpfalz	DE23	108607	2007	9.706
Germany	DEU	86	Oberpfalz	DE23	108607	2008	10.06
Germany	DEU	86	Oberpfalz	DE23	108607	2009	9.959
Germany	DEU	86	Oberpfalz	DE23	108607	2010	10.073
Germany	DEU	86	Oberpfalz	DE23	108607	2011	10.135
Germany	DEU	86	Oberpfalz	DE23	108607	2012	10.471
Germany	DEU	86	Oberpfalz	DE23	108607	2013	10.572
Germany	DEU	86	Oberpfalz	DE23	108607	2014	10.232
Germany	DEU	86	Oberpfalz	DE23	108607	2015	10.963
Germany	DEU	86	Oberpfalz	DE23	108607	2016	10.544
Germany	DEU	86	Oberpfalz	DE23	108607	2017	10.626
Germany	DEU	86	Oberpfalz	DE23	108607	2018	10.985
Germany	DEU	86	Oberpfalz	DE23	108607	2019	10.65
Germany	DEU	86	Oberfranken	DE24	108608	1990	12.269
Germany	DEU	86	Oberfranken	DE24	108608	1991	12.06
Germany	DEU	86	Oberfranken	DE24	108608	1992	11.639
Germany	DEU	86	Oberfranken	DE24	108608	1993	11.747
Germany	DEU	86	Oberfranken	DE24	108608	1994	11.538
Germany	DEU	86	Oberfranken	DE24	108608	1995	11.434
Germany	DEU	86	Oberfranken	DE24	108608	1996	11.436
Germany	DEU	86	Oberfranken	DE24	108608	1997	11.121
Germany	DEU	86	Oberfranken	DE24	108608	1998	11.017
Germany	DEU	86	Oberfranken	DE24	108608	1999	10.913
Germany	DEU	86	Oberfranken	DE24	108608	2000	10.809
Germany	DEU	86	Oberfranken	DE24	108608	2001	10.838
Germany	DEU	86	Oberfranken	DE24	108608	2002	10.838
Germany	DEU	86	Oberfranken	DE24	108608	2003	10.947
Germany	DEU	86	Oberfranken	DE24	108608	2004	10.661
Germany	DEU	86	Oberfranken	DE24	108608	2005	10.99
Germany	DEU	86	Oberfranken	DE24	108608	2006	11.012
Germany	DEU	86	Oberfranken	DE24	108608	2007	10.955
Germany	DEU	86	Oberfranken	DE24	108608	2008	11.276
Germany	DEU	86	Oberfranken	DE24	108608	2009	11.35
Germany	DEU	86	Oberfranken	DE24	108608	2010	11.417
Germany	DEU	86	Oberfranken	DE24	108608	2011	11.423
Germany	DEU	86	Oberfranken	DE24	108608	2012	11.841
Germany	DEU	86	Oberfranken	DE24	108608	2013	11.87
Germany	DEU	86	Oberfranken	DE24	108608	2014	11.362
Germany	DEU	86	Oberfranken	DE24	108608	2015	12.25
Germany	DEU	86	Oberfranken	DE24	108608	2016	11.795
Germany	DEU	86	Oberfranken	DE24	108608	2017	12.26
Germany	DEU	86	Oberfranken	DE24	108608	2018	12.23
Germany	DEU	86	Oberfranken	DE24	108608	2019	11.853
Germany	DEU	86	Mittelfranken	DE25	108609	1990	11.796
Germany	DEU	86	Mittelfranken	DE25	108609	1991	11.595
Germany	DEU	86	Mittelfranken	DE25	108609	1992	11.19
Germany	DEU	86	Mittelfranken	DE25	108609	1993	11.294
Germany	DEU	86	Mittelfranken	DE25	108609	1994	11.093
Germany	DEU	86	Mittelfranken	DE25	108609	1995	10.993
Germany	DEU	86	Mittelfranken	DE25	108609	1996	10.995
Germany	DEU	86	Mittelfranken	DE25	108609	1997	10.692
Germany	DEU	86	Mittelfranken	DE25	108609	1998	10.592
Germany	DEU	86	Mittelfranken	DE25	108609	1999	10.492
Germany	DEU	86	Mittelfranken	DE25	108609	2000	10.392
Germany	DEU	86	Mittelfranken	DE25	108609	2001	10.177
Germany	DEU	86	Mittelfranken	DE25	108609	2002	10.284
Germany	DEU	86	Mittelfranken	DE25	108609	2003	10.407
Germany	DEU	86	Mittelfranken	DE25	108609	2004	9.647
Germany	DEU	86	Mittelfranken	DE25	108609	2005	10.193
Germany	DEU	86	Mittelfranken	DE25	108609	2006	10.081
Germany	DEU	86	Mittelfranken	DE25	108609	2007	9.961
Germany	DEU	86	Mittelfranken	DE25	108609	2008	10.184
Germany	DEU	86	Mittelfranken	DE25	108609	2009	10.234
Germany	DEU	86	Mittelfranken	DE25	108609	2010	10.396
Germany	DEU	86	Mittelfranken	DE25	108609	2011	10.618
Germany	DEU	86	Mittelfranken	DE25	108609	2012	10.66
Germany	DEU	86	Mittelfranken	DE25	108609	2013	10.783
Germany	DEU	86	Mittelfranken	DE25	108609	2014	10.513
Germany	DEU	86	Mittelfranken	DE25	108609	2015	11.193
Germany	DEU	86	Mittelfranken	DE25	108609	2016	10.797
Germany	DEU	86	Mittelfranken	DE25	108609	2017	11.179
Germany	DEU	86	Mittelfranken	DE25	108609	2018	11.101
Germany	DEU	86	Mittelfranken	DE25	108609	2019	11.071
Germany	DEU	86	Unterfranken	DE26	108610	1990	11.058
Germany	DEU	86	Unterfranken	DE26	108610	1991	10.87
Germany	DEU	86	Unterfranken	DE26	108610	1992	10.491
Germany	DEU	86	Unterfranken	DE26	108610	1993	10.588
Germany	DEU	86	Unterfranken	DE26	108610	1994	10.399
Germany	DEU	86	Unterfranken	DE26	108610	1995	10.306
Germany	DEU	86	Unterfranken	DE26	108610	1996	10.308
Germany	DEU	86	Unterfranken	DE26	108610	1997	10.023
Germany	DEU	86	Unterfranken	DE26	108610	1998	9.93
Germany	DEU	86	Unterfranken	DE26	108610	1999	9.836
Germany	DEU	86	Unterfranken	DE26	108610	2000	9.742
Germany	DEU	86	Unterfranken	DE26	108610	2001	9.574
Germany	DEU	86	Unterfranken	DE26	108610	2002	9.64
Germany	DEU	86	Unterfranken	DE26	108610	2003	9.766
Germany	DEU	86	Unterfranken	DE26	108610	2004	9.357
Germany	DEU	86	Unterfranken	DE26	108610	2005	9.661
Germany	DEU	86	Unterfranken	DE26	108610	2006	9.52
Germany	DEU	86	Unterfranken	DE26	108610	2007	9.698
Germany	DEU	86	Unterfranken	DE26	108610	2008	9.886
Germany	DEU	86	Unterfranken	DE26	108610	2009	10.054
Germany	DEU	86	Unterfranken	DE26	108610	2010	10.145
Germany	DEU	86	Unterfranken	DE26	108610	2011	10.345
Germany	DEU	86	Unterfranken	DE26	108610	2012	10.547
Germany	DEU	86	Unterfranken	DE26	108610	2013	10.84
Germany	DEU	86	Unterfranken	DE26	108610	2014	10.33
Germany	DEU	86	Unterfranken	DE26	108610	2015	11.08
Germany	DEU	86	Unterfranken	DE26	108610	2016	10.619
Germany	DEU	86	Unterfranken	DE26	108610	2017	11.073
Germany	DEU	86	Unterfranken	DE26	108610	2018	11.14
Germany	DEU	86	Unterfranken	DE26	108610	2019	10.783
Germany	DEU	86	Schwaben	DE27	108611	1990	11.495
Germany	DEU	86	Schwaben	DE27	108611	1991	11.299
Germany	DEU	86	Schwaben	DE27	108611	1992	10.904
Germany	DEU	86	Schwaben	DE27	108611	1993	11.006
Germany	DEU	86	Schwaben	DE27	108611	1994	10.81
Germany	DEU	86	Schwaben	DE27	108611	1995	10.712
Germany	DEU	86	Schwaben	DE27	108611	1996	10.715
Germany	DEU	86	Schwaben	DE27	108611	1997	10.419
Germany	DEU	86	Schwaben	DE27	108611	1998	10.322
Germany	DEU	86	Schwaben	DE27	108611	1999	10.224
Germany	DEU	86	Schwaben	DE27	108611	2000	10.127
Germany	DEU	86	Schwaben	DE27	108611	2001	9.927
Germany	DEU	86	Schwaben	DE27	108611	2002	9.993
Germany	DEU	86	Schwaben	DE27	108611	2003	10.053
Germany	DEU	86	Schwaben	DE27	108611	2004	9.822
Germany	DEU	86	Schwaben	DE27	108611	2005	9.877
Germany	DEU	86	Schwaben	DE27	108611	2006	9.85
Germany	DEU	86	Schwaben	DE27	108611	2007	9.865
Germany	DEU	86	Schwaben	DE27	108611	2008	9.956
Germany	DEU	86	Schwaben	DE27	108611	2009	9.955
Germany	DEU	86	Schwaben	DE27	108611	2010	9.993
Germany	DEU	86	Schwaben	DE27	108611	2011	10.148
Germany	DEU	86	Schwaben	DE27	108611	2012	10.243
Germany	DEU	86	Schwaben	DE27	108611	2013	10.361
Germany	DEU	86	Schwaben	DE27	108611	2014	9.955
Germany	DEU	86	Schwaben	DE27	108611	2015	10.474
Germany	DEU	86	Schwaben	DE27	108611	2016	10.212
Germany	DEU	86	Schwaben	DE27	108611	2017	10.393
Germany	DEU	86	Schwaben	DE27	108611	2018	10.472
Germany	DEU	86	Schwaben	DE27	108611	2019	10.534
Germany	DEU	86	Berlin	DE30	108612	1990	12.155
Germany	DEU	86	Berlin	DE30	108612	1991	11.948
Germany	DEU	86	Berlin	DE30	108612	1992	11.531
Germany	DEU	86	Berlin	DE30	108612	1993	11.638
Germany	DEU	86	Berlin	DE30	108612	1994	11.43
Germany	DEU	86	Berlin	DE30	108612	1995	11.328
Germany	DEU	86	Berlin	DE30	108612	1996	11.33
Germany	DEU	86	Berlin	DE30	108612	1997	11.017
Germany	DEU	86	Berlin	DE30	108612	1998	10.914
Germany	DEU	86	Berlin	DE30	108612	1999	10.811
Germany	DEU	86	Berlin	DE30	108612	2000	10.708
Germany	DEU	86	Berlin	DE30	108612	2001	10.551
Germany	DEU	86	Berlin	DE30	108612	2002	10.708
Germany	DEU	86	Berlin	DE30	108612	2003	10.533
Germany	DEU	86	Berlin	DE30	108612	2004	10.134
Germany	DEU	86	Berlin	DE30	108612	2005	10.233
Germany	DEU	86	Berlin	DE30	108612	2006	10.083
Germany	DEU	86	Berlin	DE30	108612	2007	9.934
Germany	DEU	86	Berlin	DE30	108612	2008	10.218
Germany	DEU	86	Berlin	DE30	108612	2009	10.132
Germany	DEU	86	Berlin	DE30	108612	2010	10.33
Germany	DEU	86	Berlin	DE30	108612	2011	10.237
Germany	DEU	86	Berlin	DE30	108612	2012	10.478
Germany	DEU	86	Berlin	DE30	108612	2013	10.649
Germany	DEU	86	Berlin	DE30	108612	2014	10.397
Germany	DEU	86	Berlin	DE30	108612	2015	10.912
Germany	DEU	86	Berlin	DE30	108612	2016	10.844
Germany	DEU	86	Berlin	DE30	108612	2017	10.869
Germany	DEU	86	Berlin	DE30	108612	2018	11.272
Germany	DEU	86	Berlin	DE30	108612	2019	10.888
Germany	DEU	86	Brandenburg	DE40	108613	1990	10.185
Germany	DEU	86	Brandenburg	DE40	108613	1991	10.011
Germany	DEU	86	Brandenburg	DE40	108613	1992	9.662
Germany	DEU	86	Brandenburg	DE40	108613	1993	9.752
Germany	DEU	86	Brandenburg	DE40	108613	1994	9.578
Germany	DEU	86	Brandenburg	DE40	108613	1995	9.492
Germany	DEU	86	Brandenburg	DE40	108613	1996	9.494
Germany	DEU	86	Brandenburg	DE40	108613	1997	9.232
Germany	DEU	86	Brandenburg	DE40	108613	1998	9.145
Germany	DEU	86	Brandenburg	DE40	108613	1999	9.059
Germany	DEU	86	Brandenburg	DE40	108613	2000	8.973
Germany	DEU	86	Brandenburg	DE40	108613	2001	8.963
Germany	DEU	86	Brandenburg	DE40	108613	2002	9.126
Germany	DEU	86	Brandenburg	DE40	108613	2003	9.235
Germany	DEU	86	Brandenburg	DE40	108613	2004	8.944
Germany	DEU	86	Brandenburg	DE40	108613	2005	9.083
Germany	DEU	86	Brandenburg	DE40	108613	2006	9.192
Germany	DEU	86	Brandenburg	DE40	108613	2007	9.364
Germany	DEU	86	Brandenburg	DE40	108613	2008	9.421
Germany	DEU	86	Brandenburg	DE40	108613	2009	9.593
Germany	DEU	86	Brandenburg	DE40	108613	2010	9.875
Germany	DEU	86	Brandenburg	DE40	108613	2011	10.035
Germany	DEU	86	Brandenburg	DE40	108613	2012	10.25
Germany	DEU	86	Brandenburg	DE40	108613	2013	10.736
Germany	DEU	86	Brandenburg	DE40	108613	2014	10.437
Germany	DEU	86	Brandenburg	DE40	108613	2015	11.009
Germany	DEU	86	Brandenburg	DE40	108613	2016	10.978
Germany	DEU	86	Brandenburg	DE40	108613	2017	11.293
Germany	DEU	86	Brandenburg	DE40	108613	2018	11.576
Germany	DEU	86	Brandenburg	DE40	108613	2019	11.346
Germany	DEU	86	Bremen	DE50	108614	1990	15.209
Germany	DEU	86	Bremen	DE50	108614	1991	14.95
Germany	DEU	86	Bremen	DE50	108614	1992	14.428
Germany	DEU	86	Bremen	DE50	108614	1993	14.563
Germany	DEU	86	Bremen	DE50	108614	1994	14.303
Germany	DEU	86	Bremen	DE50	108614	1995	14.174
Germany	DEU	86	Bremen	DE50	108614	1996	14.177
Germany	DEU	86	Bremen	DE50	108614	1997	13.786
Germany	DEU	86	Bremen	DE50	108614	1998	13.657
Germany	DEU	86	Bremen	DE50	108614	1999	13.528
Germany	DEU	86	Bremen	DE50	108614	2000	13.399
Germany	DEU	86	Bremen	DE50	108614	2001	13.095
Germany	DEU	86	Bremen	DE50	108614	2002	13.276
Germany	DEU	86	Bremen	DE50	108614	2003	13.34
Germany	DEU	86	Bremen	DE50	108614	2004	12.88
Germany	DEU	86	Bremen	DE50	108614	2005	12.959
Germany	DEU	86	Bremen	DE50	108614	2006	12.61
Germany	DEU	86	Bremen	DE50	108614	2007	12.801
Germany	DEU	86	Bremen	DE50	108614	2008	12.799
Germany	DEU	86	Bremen	DE50	108614	2009	13.281
Germany	DEU	86	Bremen	DE50	108614	2010	13.086
Germany	DEU	86	Bremen	DE50	108614	2011	13.073
Germany	DEU	86	Bremen	DE50	108614	2012	13.139
Germany	DEU	86	Bremen	DE50	108614	2013	13.889
Germany	DEU	86	Bremen	DE50	108614	2014	12.972
Germany	DEU	86	Bremen	DE50	108614	2015	13.459
Germany	DEU	86	Bremen	DE50	108614	2016	13.318
Germany	DEU	86	Bremen	DE50	108614	2017	13.523
Germany	DEU	86	Bremen	DE50	108614	2018	13.655
Germany	DEU	86	Bremen	DE50	108614	2019	12.972
Germany	DEU	86	Hamburg	DE60	108615	1990	13.356
Germany	DEU	86	Hamburg	DE60	108615	1991	13.128
Germany	DEU	86	Hamburg	DE60	108615	1992	12.67
Germany	DEU	86	Hamburg	DE60	108615	1993	12.788
Germany	DEU	86	Hamburg	DE60	108615	1994	12.56
Germany	DEU	86	Hamburg	DE60	108615	1995	12.447
Germany	DEU	86	Hamburg	DE60	108615	1996	12.449
Germany	DEU	86	Hamburg	DE60	108615	1997	12.106
Germany	DEU	86	Hamburg	DE60	108615	1998	11.993
Germany	DEU	86	Hamburg	DE60	108615	1999	11.88
Germany	DEU	86	Hamburg	DE60	108615	2000	11.766
Germany	DEU	86	Hamburg	DE60	108615	2001	11.536
Germany	DEU	86	Hamburg	DE60	108615	2002	11.789
Germany	DEU	86	Hamburg	DE60	108615	2003	11.498
Germany	DEU	86	Hamburg	DE60	108615	2004	11.193
Germany	DEU	86	Hamburg	DE60	108615	2005	11.08
Germany	DEU	86	Hamburg	DE60	108615	2006	10.897
Germany	DEU	86	Hamburg	DE60	108615	2007	10.876
Germany	DEU	86	Hamburg	DE60	108615	2008	10.851
Germany	DEU	86	Hamburg	DE60	108615	2009	10.86
Germany	DEU	86	Hamburg	DE60	108615	2010	10.819
Germany	DEU	86	Hamburg	DE60	108615	2011	10.938
Germany	DEU	86	Hamburg	DE60	108615	2012	10.887
Germany	DEU	86	Hamburg	DE60	108615	2013	11.004
Germany	DEU	86	Hamburg	DE60	108615	2014	10.588
Germany	DEU	86	Hamburg	DE60	108615	2015	10.969
Germany	DEU	86	Hamburg	DE60	108615	2016	10.76
Germany	DEU	86	Hamburg	DE60	108615	2017	10.911
Germany	DEU	86	Hamburg	DE60	108615	2018	11.134
Germany	DEU	86	Hamburg	DE60	108615	2019	10.659
Germany	DEU	86	Darmstadt	DE71	108616	1990	10.404
Germany	DEU	86	Darmstadt	DE71	108616	1991	10.227
Germany	DEU	86	Darmstadt	DE71	108616	1992	9.87
Germany	DEU	86	Darmstadt	DE71	108616	1993	9.961
Germany	DEU	86	Darmstadt	DE71	108616	1994	9.784
Germany	DEU	86	Darmstadt	DE71	108616	1995	9.696
Germany	DEU	86	Darmstadt	DE71	108616	1996	9.698
Germany	DEU	86	Darmstadt	DE71	108616	1997	9.43
Germany	DEU	86	Darmstadt	DE71	108616	1998	9.342
Germany	DEU	86	Darmstadt	DE71	108616	1999	9.254
Germany	DEU	86	Darmstadt	DE71	108616	2000	9.166
Germany	DEU	86	Darmstadt	DE71	108616	2001	9.01
Germany	DEU	86	Darmstadt	DE71	108616	2002	9.131
Germany	DEU	86	Darmstadt	DE71	108616	2003	9.226
Germany	DEU	86	Darmstadt	DE71	108616	2004	8.716
Germany	DEU	86	Darmstadt	DE71	108616	2005	8.728
Germany	DEU	86	Darmstadt	DE71	108616	2006	8.68
Germany	DEU	86	Darmstadt	DE71	108616	2007	8.824
Germany	DEU	86	Darmstadt	DE71	108616	2008	8.89
Germany	DEU	86	Darmstadt	DE71	108616	2009	8.945
Germany	DEU	86	Darmstadt	DE71	108616	2010	8.961
Germany	DEU	86	Darmstadt	DE71	108616	2011	9.116
Germany	DEU	86	Darmstadt	DE71	108616	2012	9.271
Germany	DEU	86	Darmstadt	DE71	108616	2013	9.551
Germany	DEU	86	Darmstadt	DE71	108616	2014	9.088
Germany	DEU	86	Darmstadt	DE71	108616	2015	9.787
Germany	DEU	86	Darmstadt	DE71	108616	2016	9.332
Germany	DEU	86	Darmstadt	DE71	108616	2017	9.59
Germany	DEU	86	Darmstadt	DE71	108616	2018	9.605
Germany	DEU	86	Darmstadt	DE71	108616	2019	9.545
Germany	DEU	86	Gie√üen	DE72	108617	1990	11.724
Germany	DEU	86	Gie√üen	DE72	108617	1991	11.524
Germany	DEU	86	Gie√üen	DE72	108617	1992	11.122
Germany	DEU	86	Gie√üen	DE72	108617	1993	11.225
Germany	DEU	86	Gie√üen	DE72	108617	1994	11.025
Germany	DEU	86	Gie√üen	DE72	108617	1995	10.926
Germany	DEU	86	Gie√üen	DE72	108617	1996	10.928
Germany	DEU	86	Gie√üen	DE72	108617	1997	10.627
Germany	DEU	86	Gie√üen	DE72	108617	1998	10.528
Germany	DEU	86	Gie√üen	DE72	108617	1999	10.428
Germany	DEU	86	Gie√üen	DE72	108617	2000	10.329
Germany	DEU	86	Gie√üen	DE72	108617	2001	10.247
Germany	DEU	86	Gie√üen	DE72	108617	2002	10.273
Germany	DEU	86	Gie√üen	DE72	108617	2003	10.17
Germany	DEU	86	Gie√üen	DE72	108617	2004	10.034
Germany	DEU	86	Gie√üen	DE72	108617	2005	10.219
Germany	DEU	86	Gie√üen	DE72	108617	2006	9.871
Germany	DEU	86	Gie√üen	DE72	108617	2007	10.382
Germany	DEU	86	Gie√üen	DE72	108617	2008	10.44
Germany	DEU	86	Gie√üen	DE72	108617	2009	10.408
Germany	DEU	86	Gie√üen	DE72	108617	2010	10.467
Germany	DEU	86	Gie√üen	DE72	108617	2011	10.538
Germany	DEU	86	Gie√üen	DE72	108617	2012	10.906
Germany	DEU	86	Gie√üen	DE72	108617	2013	11.144
Germany	DEU	86	Gie√üen	DE72	108617	2014	10.754
Germany	DEU	86	Gie√üen	DE72	108617	2015	11.613
Germany	DEU	86	Gie√üen	DE72	108617	2016	11.146
Germany	DEU	86	Gie√üen	DE72	108617	2017	11.743
Germany	DEU	86	Gie√üen	DE72	108617	2018	11.573
Germany	DEU	86	Gie√üen	DE72	108617	2019	11.629
Germany	DEU	86	Kassel	DE73	108618	1990	12.048
Germany	DEU	86	Kassel	DE73	108618	1991	11.843
Germany	DEU	86	Kassel	DE73	108618	1992	11.43
Germany	DEU	86	Kassel	DE73	108618	1993	11.536
Germany	DEU	86	Kassel	DE73	108618	1994	11.33
Germany	DEU	86	Kassel	DE73	108618	1995	11.229
Germany	DEU	86	Kassel	DE73	108618	1996	11.231
Germany	DEU	86	Kassel	DE73	108618	1997	10.921
Germany	DEU	86	Kassel	DE73	108618	1998	10.819
Germany	DEU	86	Kassel	DE73	108618	1999	10.717
Germany	DEU	86	Kassel	DE73	108618	2000	10.615
Germany	DEU	86	Kassel	DE73	108618	2001	10.465
Germany	DEU	86	Kassel	DE73	108618	2002	10.538
Germany	DEU	86	Kassel	DE73	108618	2003	10.938
Germany	DEU	86	Kassel	DE73	108618	2004	10.375
Germany	DEU	86	Kassel	DE73	108618	2005	10.433
Germany	DEU	86	Kassel	DE73	108618	2006	10.304
Germany	DEU	86	Kassel	DE73	108618	2007	10.555
Germany	DEU	86	Kassel	DE73	108618	2008	10.949
Germany	DEU	86	Kassel	DE73	108618	2009	11.136
Germany	DEU	86	Kassel	DE73	108618	2010	10.851
Germany	DEU	86	Kassel	DE73	108618	2011	11.239
Germany	DEU	86	Kassel	DE73	108618	2012	11.493
Germany	DEU	86	Kassel	DE73	108618	2013	12.005
Germany	DEU	86	Kassel	DE73	108618	2014	11.183
Germany	DEU	86	Kassel	DE73	108618	2015	12.017
Germany	DEU	86	Kassel	DE73	108618	2016	11.748
Germany	DEU	86	Kassel	DE73	108618	2017	11.904
Germany	DEU	86	Kassel	DE73	108618	2018	12.278
Germany	DEU	86	Kassel	DE73	108618	2019	11.925
Germany	DEU	86	Mecklenburg-Vorpommern	DE80	108619	1990	11.62
Germany	DEU	86	Mecklenburg-Vorpommern	DE80	108619	1991	11.422
Germany	DEU	86	Mecklenburg-Vorpommern	DE80	108619	1992	11.024
Germany	DEU	86	Mecklenburg-Vorpommern	DE80	108619	1993	11.126
Germany	DEU	86	Mecklenburg-Vorpommern	DE80	108619	1994	10.928
Germany	DEU	86	Mecklenburg-Vorpommern	DE80	108619	1995	10.83
Germany	DEU	86	Mecklenburg-Vorpommern	DE80	108619	1996	10.832
Germany	DEU	86	Mecklenburg-Vorpommern	DE80	108619	1997	10.533
Germany	DEU	86	Mecklenburg-Vorpommern	DE80	108619	1998	10.434
Germany	DEU	86	Mecklenburg-Vorpommern	DE80	108619	1999	10.336
Germany	DEU	86	Mecklenburg-Vorpommern	DE80	108619	2000	10.237
Germany	DEU	86	Mecklenburg-Vorpommern	DE80	108619	2001	10.157
Germany	DEU	86	Mecklenburg-Vorpommern	DE80	108619	2002	10.256
Germany	DEU	86	Mecklenburg-Vorpommern	DE80	108619	2003	10.475
Germany	DEU	86	Mecklenburg-Vorpommern	DE80	108619	2004	10.211
Germany	DEU	86	Mecklenburg-Vorpommern	DE80	108619	2005	10.494
Germany	DEU	86	Mecklenburg-Vorpommern	DE80	108619	2006	10.518
Germany	DEU	86	Mecklenburg-Vorpommern	DE80	108619	2007	10.789
Germany	DEU	86	Mecklenburg-Vorpommern	DE80	108619	2008	10.994
Germany	DEU	86	Mecklenburg-Vorpommern	DE80	108619	2009	11.308
Germany	DEU	86	Mecklenburg-Vorpommern	DE80	108619	2010	11.692
Germany	DEU	86	Mecklenburg-Vorpommern	DE80	108619	2011	11.878
Germany	DEU	86	Mecklenburg-Vorpommern	DE80	108619	2012	12.18
Germany	DEU	86	Mecklenburg-Vorpommern	DE80	108619	2013	12.844
Germany	DEU	86	Mecklenburg-Vorpommern	DE80	108619	2014	12.231
Germany	DEU	86	Mecklenburg-Vorpommern	DE80	108619	2015	13.097
Germany	DEU	86	Mecklenburg-Vorpommern	DE80	108619	2016	13.235
Germany	DEU	86	Mecklenburg-Vorpommern	DE80	108619	2017	13.433
Germany	DEU	86	Mecklenburg-Vorpommern	DE80	108619	2018	14.211
Germany	DEU	86	Mecklenburg-Vorpommern	DE80	108619	2019	14.114
Germany	DEU	86	Braunschweig	DE91	108620	1990	12.792
Germany	DEU	86	Braunschweig	DE91	108620	1991	12.574
Germany	DEU	86	Braunschweig	DE91	108620	1992	12.135
Germany	DEU	86	Braunschweig	DE91	108620	1993	12.248
Germany	DEU	86	Braunschweig	DE91	108620	1994	12.029
Germany	DEU	86	Braunschweig	DE91	108620	1995	11.921
Germany	DEU	86	Braunschweig	DE91	108620	1996	11.924
Germany	DEU	86	Braunschweig	DE91	108620	1997	11.595
Germany	DEU	86	Braunschweig	DE91	108620	1998	11.486
Germany	DEU	86	Braunschweig	DE91	108620	1999	11.378
Germany	DEU	86	Braunschweig	DE91	108620	2000	11.27
Germany	DEU	86	Braunschweig	DE91	108620	2001	11.531
Germany	DEU	86	Braunschweig	DE91	108620	2002	11.485
Germany	DEU	86	Braunschweig	DE91	108620	2003	11.655
Germany	DEU	86	Braunschweig	DE91	108620	2004	11.168
Germany	DEU	86	Braunschweig	DE91	108620	2005	11.333
Germany	DEU	86	Braunschweig	DE91	108620	2006	11.37
Germany	DEU	86	Braunschweig	DE91	108620	2007	11.373
Germany	DEU	86	Braunschweig	DE91	108620	2008	11.684
Germany	DEU	86	Braunschweig	DE91	108620	2009	11.65
Germany	DEU	86	Braunschweig	DE91	108620	2010	11.863
Germany	DEU	86	Braunschweig	DE91	108620	2011	11.873
Germany	DEU	86	Braunschweig	DE91	108620	2012	12.092
Germany	DEU	86	Braunschweig	DE91	108620	2013	12.752
Germany	DEU	86	Braunschweig	DE91	108620	2014	12.286
Germany	DEU	86	Braunschweig	DE91	108620	2015	12.95
Germany	DEU	86	Braunschweig	DE91	108620	2016	13.186
Germany	DEU	86	Braunschweig	DE91	108620	2017	12.99
Germany	DEU	86	Braunschweig	DE91	108620	2018	13.194
Germany	DEU	86	Braunschweig	DE91	108620	2019	12.873
Germany	DEU	86	Hannover	DE92	108621	1990	12.55
Germany	DEU	86	Hannover	DE92	108621	1991	12.336
Germany	DEU	86	Hannover	DE92	108621	1992	11.906
Germany	DEU	86	Hannover	DE92	108621	1993	12.016
Germany	DEU	86	Hannover	DE92	108621	1994	11.802
Germany	DEU	86	Hannover	DE92	108621	1995	11.696
Germany	DEU	86	Hannover	DE92	108621	1996	11.698
Germany	DEU	86	Hannover	DE92	108621	1997	11.375
Germany	DEU	86	Hannover	DE92	108621	1998	11.269
Germany	DEU	86	Hannover	DE92	108621	1999	11.163
Germany	DEU	86	Hannover	DE92	108621	2000	11.056
Germany	DEU	86	Hannover	DE92	108621	2001	10.797
Germany	DEU	86	Hannover	DE92	108621	2002	10.955
Germany	DEU	86	Hannover	DE92	108621	2003	11.09
Germany	DEU	86	Hannover	DE92	108621	2004	10.582
Germany	DEU	86	Hannover	DE92	108621	2005	10.752
Germany	DEU	86	Hannover	DE92	108621	2006	10.586
Germany	DEU	86	Hannover	DE92	108621	2007	10.736
Germany	DEU	86	Hannover	DE92	108621	2008	10.905
Germany	DEU	86	Hannover	DE92	108621	2009	11.052
Germany	DEU	86	Hannover	DE92	108621	2010	11.156
Germany	DEU	86	Hannover	DE92	108621	2011	11.203
Germany	DEU	86	Hannover	DE92	108621	2012	11.468
Germany	DEU	86	Hannover	DE92	108621	2013	11.759
Germany	DEU	86	Hannover	DE92	108621	2014	11.51
Germany	DEU	86	Hannover	DE92	108621	2015	12.117
Germany	DEU	86	Hannover	DE92	108621	2016	11.568
Germany	DEU	86	Hannover	DE92	108621	2017	12.016
Germany	DEU	86	Hannover	DE92	108621	2018	12.166
Germany	DEU	86	Hannover	DE92	108621	2019	11.936
Germany	DEU	86	L√ºneburg	DE93	108622	1990	11.377
Germany	DEU	86	L√ºneburg	DE93	108622	1991	11.183
Germany	DEU	86	L√ºneburg	DE93	108622	1992	10.793
Germany	DEU	86	L√ºneburg	DE93	108622	1993	10.893
Germany	DEU	86	L√ºneburg	DE93	108622	1994	10.699
Germany	DEU	86	L√ºneburg	DE93	108622	1995	10.603
Germany	DEU	86	L√ºneburg	DE93	108622	1996	10.605
Germany	DEU	86	L√ºneburg	DE93	108622	1997	10.312
Germany	DEU	86	L√ºneburg	DE93	108622	1998	10.216
Germany	DEU	86	L√ºneburg	DE93	108622	1999	10.119
Germany	DEU	86	L√ºneburg	DE93	108622	2000	10.023
Germany	DEU	86	L√ºneburg	DE93	108622	2001	9.989
Germany	DEU	86	L√ºneburg	DE93	108622	2002	10.204
Germany	DEU	86	L√ºneburg	DE93	108622	2003	10.259
Germany	DEU	86	L√ºneburg	DE93	108622	2004	9.863
Germany	DEU	86	L√ºneburg	DE93	108622	2005	10.138
Germany	DEU	86	L√ºneburg	DE93	108622	2006	9.994
Germany	DEU	86	L√ºneburg	DE93	108622	2007	9.993
Germany	DEU	86	L√ºneburg	DE93	108622	2008	10.354
Germany	DEU	86	L√ºneburg	DE93	108622	2009	10.488
Germany	DEU	86	L√ºneburg	DE93	108622	2010	10.44
Germany	DEU	86	L√ºneburg	DE93	108622	2011	10.7
Germany	DEU	86	L√ºneburg	DE93	108622	2012	10.808
Germany	DEU	86	L√ºneburg	DE93	108622	2013	11.245
Germany	DEU	86	L√ºneburg	DE93	108622	2014	10.696
Germany	DEU	86	L√ºneburg	DE93	108622	2015	10.947
Germany	DEU	86	L√ºneburg	DE93	108622	2016	11.085
Germany	DEU	86	L√ºneburg	DE93	108622	2017	11.278
Germany	DEU	86	L√ºneburg	DE93	108622	2018	11.514
Germany	DEU	86	L√ºneburg	DE93	108622	2019	11.391
Germany	DEU	86	Weser-Ems	DE94	108623	1990	10.853
Germany	DEU	86	Weser-Ems	DE94	108623	1991	10.668
Germany	DEU	86	Weser-Ems	DE94	108623	1992	10.296
Germany	DEU	86	Weser-Ems	DE94	108623	1993	10.392
Germany	DEU	86	Weser-Ems	DE94	108623	1994	10.206
Germany	DEU	86	Weser-Ems	DE94	108623	1995	10.115
Germany	DEU	86	Weser-Ems	DE94	108623	1996	10.117
Germany	DEU	86	Weser-Ems	DE94	108623	1997	9.838
Germany	DEU	86	Weser-Ems	DE94	108623	1998	9.746
Germany	DEU	86	Weser-Ems	DE94	108623	1999	9.654
Germany	DEU	86	Weser-Ems	DE94	108623	2000	9.562
Germany	DEU	86	Weser-Ems	DE94	108623	2001	9.576
Germany	DEU	86	Weser-Ems	DE94	108623	2002	9.54
Germany	DEU	86	Weser-Ems	DE94	108623	2003	9.846
Germany	DEU	86	Weser-Ems	DE94	108623	2004	9.426
Germany	DEU	86	Weser-Ems	DE94	108623	2005	9.714
Germany	DEU	86	Weser-Ems	DE94	108623	2006	9.606
Germany	DEU	86	Weser-Ems	DE94	108623	2007	9.636
Germany	DEU	86	Weser-Ems	DE94	108623	2008	10.057
Germany	DEU	86	Weser-Ems	DE94	108623	2009	10.098
Germany	DEU	86	Weser-Ems	DE94	108623	2010	10.111
Germany	DEU	86	Weser-Ems	DE94	108623	2011	10.344
Germany	DEU	86	Weser-Ems	DE94	108623	2012	10.547
Germany	DEU	86	Weser-Ems	DE94	108623	2013	11.009
Germany	DEU	86	Weser-Ems	DE94	108623	2014	10.391
Germany	DEU	86	Weser-Ems	DE94	108623	2015	10.944
Germany	DEU	86	Weser-Ems	DE94	108623	2016	11.035
Germany	DEU	86	Weser-Ems	DE94	108623	2017	10.978
Germany	DEU	86	Weser-Ems	DE94	108623	2018	11.311
Germany	DEU	86	Weser-Ems	DE94	108623	2019	11.008
Germany	DEU	86	D√ºsseldorf	DEA1	108624	1990	12.77
Germany	DEU	86	D√ºsseldorf	DEA1	108624	1991	12.552
Germany	DEU	86	D√ºsseldorf	DEA1	108624	1992	12.114
Germany	DEU	86	D√ºsseldorf	DEA1	108624	1993	12.227
Germany	DEU	86	D√ºsseldorf	DEA1	108624	1994	12.009
Germany	DEU	86	D√ºsseldorf	DEA1	108624	1995	11.901
Germany	DEU	86	D√ºsseldorf	DEA1	108624	1996	11.903
Germany	DEU	86	D√ºsseldorf	DEA1	108624	1997	11.575
Germany	DEU	86	D√ºsseldorf	DEA1	108624	1998	11.467
Germany	DEU	86	D√ºsseldorf	DEA1	108624	1999	11.358
Germany	DEU	86	D√ºsseldorf	DEA1	108624	2000	11.25
Germany	DEU	86	D√ºsseldorf	DEA1	108624	2001	11.13
Germany	DEU	86	D√ºsseldorf	DEA1	108624	2002	11.243
Germany	DEU	86	D√ºsseldorf	DEA1	108624	2003	11.452
Germany	DEU	86	D√ºsseldorf	DEA1	108624	2004	10.965
Germany	DEU	86	D√ºsseldorf	DEA1	108624	2005	11.173
Germany	DEU	86	D√ºsseldorf	DEA1	108624	2006	10.982
Germany	DEU	86	D√ºsseldorf	DEA1	108624	2007	11.019
Germany	DEU	86	D√ºsseldorf	DEA1	108624	2008	11.308
Germany	DEU	86	D√ºsseldorf	DEA1	108624	2009	11.376
Germany	DEU	86	D√ºsseldorf	DEA1	108624	2010	11.552
Germany	DEU	86	D√ºsseldorf	DEA1	108624	2011	11.476
Germany	DEU	86	D√ºsseldorf	DEA1	108624	2012	11.752
Germany	DEU	86	D√ºsseldorf	DEA1	108624	2013	12.193
Germany	DEU	86	D√ºsseldorf	DEA1	108624	2014	11.568
Germany	DEU	86	D√ºsseldorf	DEA1	108624	2015	12.219
Germany	DEU	86	D√ºsseldorf	DEA1	108624	2016	11.984
Germany	DEU	86	D√ºsseldorf	DEA1	108624	2017	12.102
Germany	DEU	86	D√ºsseldorf	DEA1	108624	2018	12.397
Germany	DEU	86	D√ºsseldorf	DEA1	108624	2019	12.061
Germany	DEU	86	K√∂ln	DEA2	108625	1990	10.842
Germany	DEU	86	K√∂ln	DEA2	108625	1991	10.657
Germany	DEU	86	K√∂ln	DEA2	108625	1992	10.285
Germany	DEU	86	K√∂ln	DEA2	108625	1993	10.381
Germany	DEU	86	K√∂ln	DEA2	108625	1994	10.196
Germany	DEU	86	K√∂ln	DEA2	108625	1995	10.104
Germany	DEU	86	K√∂ln	DEA2	108625	1996	10.106
Germany	DEU	86	K√∂ln	DEA2	108625	1997	9.827
Germany	DEU	86	K√∂ln	DEA2	108625	1998	9.735
Germany	DEU	86	K√∂ln	DEA2	108625	1999	9.644
Germany	DEU	86	K√∂ln	DEA2	108625	2000	9.552
Germany	DEU	86	K√∂ln	DEA2	108625	2001	9.406
Germany	DEU	86	K√∂ln	DEA2	108625	2002	9.656
Germany	DEU	86	K√∂ln	DEA2	108625	2003	9.588
Germany	DEU	86	K√∂ln	DEA2	108625	2004	9.322
Germany	DEU	86	K√∂ln	DEA2	108625	2005	9.459
Germany	DEU	86	K√∂ln	DEA2	108625	2006	9.293
Germany	DEU	86	K√∂ln	DEA2	108625	2007	9.428
Germany	DEU	86	K√∂ln	DEA2	108625	2008	9.551
Germany	DEU	86	K√∂ln	DEA2	108625	2009	9.706
Germany	DEU	86	K√∂ln	DEA2	108625	2010	9.741
Germany	DEU	86	K√∂ln	DEA2	108625	2011	9.69
Germany	DEU	86	K√∂ln	DEA2	108625	2012	10.018
Germany	DEU	86	K√∂ln	DEA2	108625	2013	10.337
Germany	DEU	86	K√∂ln	DEA2	108625	2014	9.941
Germany	DEU	86	K√∂ln	DEA2	108625	2015	10.375
Germany	DEU	86	K√∂ln	DEA2	108625	2016	10.198
Germany	DEU	86	K√∂ln	DEA2	108625	2017	10.345
Germany	DEU	86	K√∂ln	DEA2	108625	2018	10.659
Germany	DEU	86	K√∂ln	DEA2	108625	2019	10.427
Germany	DEU	86	M√ºnster	DEA3	108626	1990	11.367
Germany	DEU	86	M√ºnster	DEA3	108626	1991	11.173
Germany	DEU	86	M√ºnster	DEA3	108626	1992	10.783
Germany	DEU	86	M√ºnster	DEA3	108626	1993	10.883
Germany	DEU	86	M√ºnster	DEA3	108626	1994	10.689
Germany	DEU	86	M√ºnster	DEA3	108626	1995	10.593
Germany	DEU	86	M√ºnster	DEA3	108626	1996	10.595
Germany	DEU	86	M√ºnster	DEA3	108626	1997	10.303
Germany	DEU	86	M√ºnster	DEA3	108626	1998	10.207
Germany	DEU	86	M√ºnster	DEA3	108626	1999	10.11
Germany	DEU	86	M√ºnster	DEA3	108626	2000	10.014
Germany	DEU	86	M√ºnster	DEA3	108626	2001	9.687
Germany	DEU	86	M√ºnster	DEA3	108626	2002	10.048
Germany	DEU	86	M√ºnster	DEA3	108626	2003	10.108
Germany	DEU	86	M√ºnster	DEA3	108626	2004	9.914
Germany	DEU	86	M√ºnster	DEA3	108626	2005	9.978
Germany	DEU	86	M√ºnster	DEA3	108626	2006	9.966
Germany	DEU	86	M√ºnster	DEA3	108626	2007	10.032
Germany	DEU	86	M√ºnster	DEA3	108626	2008	10.361
Germany	DEU	86	M√ºnster	DEA3	108626	2009	10.4
Germany	DEU	86	M√ºnster	DEA3	108626	2010	10.45
Germany	DEU	86	M√ºnster	DEA3	108626	2011	10.633
Germany	DEU	86	M√ºnster	DEA3	108626	2012	10.63
Germany	DEU	86	M√ºnster	DEA3	108626	2013	10.923
Germany	DEU	86	M√ºnster	DEA3	108626	2014	10.585
Germany	DEU	86	M√ºnster	DEA3	108626	2015	10.986
Germany	DEU	86	M√ºnster	DEA3	108626	2016	11.034
Germany	DEU	86	M√ºnster	DEA3	108626	2017	11.144
Germany	DEU	86	M√ºnster	DEA3	108626	2018	11.322
Germany	DEU	86	M√ºnster	DEA3	108626	2019	11.16
Germany	DEU	86	Detmold	DEA4	108627	1990	11.409
Germany	DEU	86	Detmold	DEA4	108627	1991	11.214
Germany	DEU	86	Detmold	DEA4	108627	1992	10.823
Germany	DEU	86	Detmold	DEA4	108627	1993	10.924
Germany	DEU	86	Detmold	DEA4	108627	1994	10.729
Germany	DEU	86	Detmold	DEA4	108627	1995	10.632
Germany	DEU	86	Detmold	DEA4	108627	1996	10.634
Germany	DEU	86	Detmold	DEA4	108627	1997	10.341
Germany	DEU	86	Detmold	DEA4	108627	1998	10.244
Germany	DEU	86	Detmold	DEA4	108627	1999	10.148
Germany	DEU	86	Detmold	DEA4	108627	2000	10.051
Germany	DEU	86	Detmold	DEA4	108627	2001	10.009
Germany	DEU	86	Detmold	DEA4	108627	2002	9.894
Germany	DEU	86	Detmold	DEA4	108627	2003	9.936
Germany	DEU	86	Detmold	DEA4	108627	2004	9.776
Germany	DEU	86	Detmold	DEA4	108627	2005	9.774
Germany	DEU	86	Detmold	DEA4	108627	2006	9.782
Germany	DEU	86	Detmold	DEA4	108627	2007	9.936
Germany	DEU	86	Detmold	DEA4	108627	2008	10.008
Germany	DEU	86	Detmold	DEA4	108627	2009	10.189
Germany	DEU	86	Detmold	DEA4	108627	2010	10.232
Germany	DEU	86	Detmold	DEA4	108627	2011	10.237
Germany	DEU	86	Detmold	DEA4	108627	2012	10.574
Germany	DEU	86	Detmold	DEA4	108627	2013	10.814
Germany	DEU	86	Detmold	DEA4	108627	2014	10.357
Germany	DEU	86	Detmold	DEA4	108627	2015	10.808
Germany	DEU	86	Detmold	DEA4	108627	2016	10.867
Germany	DEU	86	Detmold	DEA4	108627	2017	10.874
Germany	DEU	86	Detmold	DEA4	108627	2018	11.14
Germany	DEU	86	Detmold	DEA4	108627	2019	10.81
Germany	DEU	86	Arnsberg	DEA5	108628	1990	12.113
Germany	DEU	86	Arnsberg	DEA5	108628	1991	11.906
Germany	DEU	86	Arnsberg	DEA5	108628	1992	11.491
Germany	DEU	86	Arnsberg	DEA5	108628	1993	11.598
Germany	DEU	86	Arnsberg	DEA5	108628	1994	11.391
Germany	DEU	86	Arnsberg	DEA5	108628	1995	11.289
Germany	DEU	86	Arnsberg	DEA5	108628	1996	11.291
Germany	DEU	86	Arnsberg	DEA5	108628	1997	10.979
Germany	DEU	86	Arnsberg	DEA5	108628	1998	10.877
Germany	DEU	86	Arnsberg	DEA5	108628	1999	10.774
Germany	DEU	86	Arnsberg	DEA5	108628	2000	10.671
Germany	DEU	86	Arnsberg	DEA5	108628	2001	10.609
Germany	DEU	86	Arnsberg	DEA5	108628	2002	10.632
Germany	DEU	86	Arnsberg	DEA5	108628	2003	10.808
Germany	DEU	86	Arnsberg	DEA5	108628	2004	10.471
Germany	DEU	86	Arnsberg	DEA5	108628	2005	10.811
Germany	DEU	86	Arnsberg	DEA5	108628	2006	10.605
Germany	DEU	86	Arnsberg	DEA5	108628	2007	10.765
Germany	DEU	86	Arnsberg	DEA5	108628	2008	11.162
Germany	DEU	86	Arnsberg	DEA5	108628	2009	11.004
Germany	DEU	86	Arnsberg	DEA5	108628	2010	11.275
Germany	DEU	86	Arnsberg	DEA5	108628	2011	11.343
Germany	DEU	86	Arnsberg	DEA5	108628	2012	11.616
Germany	DEU	86	Arnsberg	DEA5	108628	2013	12.053
Germany	DEU	86	Arnsberg	DEA5	108628	2014	11.531
Germany	DEU	86	Arnsberg	DEA5	108628	2015	12.242
Germany	DEU	86	Arnsberg	DEA5	108628	2016	12.045
Germany	DEU	86	Arnsberg	DEA5	108628	2017	12.061
Germany	DEU	86	Arnsberg	DEA5	108628	2018	12.365
Germany	DEU	86	Arnsberg	DEA5	108628	2019	12.119
Germany	DEU	86	Koblenz	DEB1	108629	1990	11.584
Germany	DEU	86	Koblenz	DEB1	108629	1991	11.386
Germany	DEU	86	Koblenz	DEB1	108629	1992	10.989
Germany	DEU	86	Koblenz	DEB1	108629	1993	11.091
Germany	DEU	86	Koblenz	DEB1	108629	1994	10.893
Germany	DEU	86	Koblenz	DEB1	108629	1995	10.796
Germany	DEU	86	Koblenz	DEB1	108629	1996	10.798
Germany	DEU	86	Koblenz	DEB1	108629	1997	10.5
Germany	DEU	86	Koblenz	DEB1	108629	1998	10.402
Germany	DEU	86	Koblenz	DEB1	108629	1999	10.304
Germany	DEU	86	Koblenz	DEB1	108629	2000	10.205
Germany	DEU	86	Koblenz	DEB1	108629	2001	10.221
Germany	DEU	86	Koblenz	DEB1	108629	2002	10.313
Germany	DEU	86	Koblenz	DEB1	108629	2003	10.656
Germany	DEU	86	Koblenz	DEB1	108629	2004	10.185
Germany	DEU	86	Koblenz	DEB1	108629	2005	10.296
Germany	DEU	86	Koblenz	DEB1	108629	2006	10.332
Germany	DEU	86	Koblenz	DEB1	108629	2007	10.262
Germany	DEU	86	Koblenz	DEB1	108629	2008	10.417
Germany	DEU	86	Koblenz	DEB1	108629	2009	10.779
Germany	DEU	86	Koblenz	DEB1	108629	2010	10.653
Germany	DEU	86	Koblenz	DEB1	108629	2011	10.839
Germany	DEU	86	Koblenz	DEB1	108629	2012	11.133
Germany	DEU	86	Koblenz	DEB1	108629	2013	11.359
Germany	DEU	86	Koblenz	DEB1	108629	2014	11.103
Germany	DEU	86	Koblenz	DEB1	108629	2015	11.355
Germany	DEU	86	Koblenz	DEB1	108629	2016	11.359
Germany	DEU	86	Koblenz	DEB1	108629	2017	11.521
Germany	DEU	86	Koblenz	DEB1	108629	2018	11.563
Germany	DEU	86	Koblenz	DEB1	108629	2019	11.336
Germany	DEU	86	Trier	DEB2	108630	1990	11.936
Germany	DEU	86	Trier	DEB2	108630	1991	11.732
Germany	DEU	86	Trier	DEB2	108630	1992	11.323
Germany	DEU	86	Trier	DEB2	108630	1993	11.428
Germany	DEU	86	Trier	DEB2	108630	1994	11.224
Germany	DEU	86	Trier	DEB2	108630	1995	11.123
Germany	DEU	86	Trier	DEB2	108630	1996	11.125
Germany	DEU	86	Trier	DEB2	108630	1997	10.818
Germany	DEU	86	Trier	DEB2	108630	1998	10.717
Germany	DEU	86	Trier	DEB2	108630	1999	10.616
Germany	DEU	86	Trier	DEB2	108630	2000	10.515
Germany	DEU	86	Trier	DEB2	108630	2001	10.658
Germany	DEU	86	Trier	DEB2	108630	2002	10.678
Germany	DEU	86	Trier	DEB2	108630	2003	10.704
Germany	DEU	86	Trier	DEB2	108630	2004	10.311
Germany	DEU	86	Trier	DEB2	108630	2005	10.915
Germany	DEU	86	Trier	DEB2	108630	2006	10.39
Germany	DEU	86	Trier	DEB2	108630	2007	10.403
Germany	DEU	86	Trier	DEB2	108630	2008	10.502
Germany	DEU	86	Trier	DEB2	108630	2009	10.66
Germany	DEU	86	Trier	DEB2	108630	2010	10.684
Germany	DEU	86	Trier	DEB2	108630	2011	10.789
Germany	DEU	86	Trier	DEB2	108630	2012	10.589
Germany	DEU	86	Trier	DEB2	108630	2013	11.047
Germany	DEU	86	Trier	DEB2	108630	2014	10.742
Germany	DEU	86	Trier	DEB2	108630	2015	11.376
Germany	DEU	86	Trier	DEB2	108630	2016	10.896
Germany	DEU	86	Trier	DEB2	108630	2017	11.054
Germany	DEU	86	Trier	DEB2	108630	2018	11.312
Germany	DEU	86	Trier	DEB2	108630	2019	10.978
Germany	DEU	86	Rheinhessen-Pfalz	DEB3	108631	1990	12.338
Germany	DEU	86	Rheinhessen-Pfalz	DEB3	108631	1991	12.128
Germany	DEU	86	Rheinhessen-Pfalz	DEB3	108631	1992	11.704
Germany	DEU	86	Rheinhessen-Pfalz	DEB3	108631	1993	11.813
Germany	DEU	86	Rheinhessen-Pfalz	DEB3	108631	1994	11.602
Germany	DEU	86	Rheinhessen-Pfalz	DEB3	108631	1995	11.498
Germany	DEU	86	Rheinhessen-Pfalz	DEB3	108631	1996	11.5
Germany	DEU	86	Rheinhessen-Pfalz	DEB3	108631	1997	11.183
Germany	DEU	86	Rheinhessen-Pfalz	DEB3	108631	1998	11.079
Germany	DEU	86	Rheinhessen-Pfalz	DEB3	108631	1999	10.974
Germany	DEU	86	Rheinhessen-Pfalz	DEB3	108631	2000	10.87
Germany	DEU	86	Rheinhessen-Pfalz	DEB3	108631	2001	10.916
Germany	DEU	86	Rheinhessen-Pfalz	DEB3	108631	2002	10.876
Germany	DEU	86	Rheinhessen-Pfalz	DEB3	108631	2003	11.025
Germany	DEU	86	Rheinhessen-Pfalz	DEB3	108631	2004	10.382
Germany	DEU	86	Rheinhessen-Pfalz	DEB3	108631	2005	10.817
Germany	DEU	86	Rheinhessen-Pfalz	DEB3	108631	2006	10.459
Germany	DEU	86	Rheinhessen-Pfalz	DEB3	108631	2007	10.645
Germany	DEU	86	Rheinhessen-Pfalz	DEB3	108631	2008	10.811
Germany	DEU	86	Rheinhessen-Pfalz	DEB3	108631	2009	10.822
Germany	DEU	86	Rheinhessen-Pfalz	DEB3	108631	2010	10.755
Germany	DEU	86	Rheinhessen-Pfalz	DEB3	108631	2011	11.006
Germany	DEU	86	Rheinhessen-Pfalz	DEB3	108631	2012	11.154
Germany	DEU	86	Rheinhessen-Pfalz	DEB3	108631	2013	11.385
Germany	DEU	86	Rheinhessen-Pfalz	DEB3	108631	2014	10.817
Germany	DEU	86	Rheinhessen-Pfalz	DEB3	108631	2015	11.441
Germany	DEU	86	Rheinhessen-Pfalz	DEB3	108631	2016	10.985
Germany	DEU	86	Rheinhessen-Pfalz	DEB3	108631	2017	11.393
Germany	DEU	86	Rheinhessen-Pfalz	DEB3	108631	2018	11.541
Germany	DEU	86	Rheinhessen-Pfalz	DEB3	108631	2019	11.392
Germany	DEU	86	Saarland	2000-12-01	108632	1990	13.247
Germany	DEU	86	Saarland	2000-12-01	108632	1991	13.021
Germany	DEU	86	Saarland	2000-12-01	108632	1992	12.567
Germany	DEU	86	Saarland	2000-12-01	108632	1993	12.684
Germany	DEU	86	Saarland	2000-12-01	108632	1994	12.457
Germany	DEU	86	Saarland	2000-12-01	108632	1995	12.346
Germany	DEU	86	Saarland	2000-12-01	108632	1996	12.348
Germany	DEU	86	Saarland	2000-12-01	108632	1997	12.007
Germany	DEU	86	Saarland	2000-12-01	108632	1998	11.895
Germany	DEU	86	Saarland	2000-12-01	108632	1999	11.783
Germany	DEU	86	Saarland	2000-12-01	108632	2000	11.671
Germany	DEU	86	Saarland	2000-12-01	108632	2001	11.735
Germany	DEU	86	Saarland	2000-12-01	108632	2002	11.766
Germany	DEU	86	Saarland	2000-12-01	108632	2003	12.253
Germany	DEU	86	Saarland	2000-12-01	108632	2004	11.47
Germany	DEU	86	Saarland	2000-12-01	108632	2005	11.892
Germany	DEU	86	Saarland	2000-12-01	108632	2006	11.914
Germany	DEU	86	Saarland	2000-12-01	108632	2007	12.022
Germany	DEU	86	Saarland	2000-12-01	108632	2008	12.297
Germany	DEU	86	Saarland	2000-12-01	108632	2009	12.334
Germany	DEU	86	Saarland	2000-12-01	108632	2010	12.157
Germany	DEU	86	Saarland	2000-12-01	108632	2011	12.5
Germany	DEU	86	Saarland	2000-12-01	108632	2012	12.479
Germany	DEU	86	Saarland	2000-12-01	108632	2013	13.082
Germany	DEU	86	Saarland	2000-12-01	108632	2014	12.72
Germany	DEU	86	Saarland	2000-12-01	108632	2015	13.563
Germany	DEU	86	Saarland	2000-12-01	108632	2016	13.053
Germany	DEU	86	Saarland	2000-12-01	108632	2017	13.419
Germany	DEU	86	Saarland	2000-12-01	108632	2018	13.988
Germany	DEU	86	Saarland	2000-12-01	108632	2019	13.705
Germany	DEU	86	Sachsen	DED	108633	1990	12.93
Germany	DEU	86	Sachsen	DED	108633	1991	12.709
Germany	DEU	86	Sachsen	DED	108633	1992	12.266
Germany	DEU	86	Sachsen	DED	108633	1993	12.38
Germany	DEU	86	Sachsen	DED	108633	1994	12.159
Germany	DEU	86	Sachsen	DED	108633	1995	12.05
Germany	DEU	86	Sachsen	DED	108633	1996	12.052
Germany	DEU	86	Sachsen	DED	108633	1997	11.719
Germany	DEU	86	Sachsen	DED	108633	1998	11.61
Germany	DEU	86	Sachsen	DED	108633	1999	11.501
Germany	DEU	86	Sachsen	DED	108633	2000	11.391
Germany	DEU	86	Sachsen	DED	108633	2001	11.214
Germany	DEU	86	Sachsen	DED	108633	2002	11.404
Germany	DEU	86	Sachsen	DED	108633	2003	11.549
Germany	DEU	86	Sachsen	DED	108633	2004	11.098
Germany	DEU	86	Sachsen	DED	108633	2005	11.367
Germany	DEU	86	Sachsen	DED	108633	2006	11.275
Germany	DEU	86	Sachsen	DED	108633	2007	11.573
Germany	DEU	86	Sachsen	DED	108633	2008	11.602
Germany	DEU	86	Sachsen	DED	108633	2009	11.965
Germany	DEU	86	Sachsen	DED	108633	2010	12.215
Germany	DEU	86	Sachsen	DED	108633	2011	12.417
Germany	DEU	86	Sachsen	DED	108633	2012	12.636
Germany	DEU	86	Sachsen	DED	108633	2013	13.106
Germany	DEU	86	Sachsen	DED	108633	2014	12.633
Germany	DEU	86	Sachsen	DED	108633	2015	13.402
Germany	DEU	86	Sachsen	DED	108633	2016	13.167
Germany	DEU	86	Sachsen	DED	108633	2017	13.504
Germany	DEU	86	Sachsen	DED	108633	2018	13.881
Germany	DEU	86	Sachsen	DED	108633	2019	13.604
Germany	DEU	86	Sachsen-Anhalt	DEE0	108634	1990	13.046
Germany	DEU	86	Sachsen-Anhalt	DEE0	108634	1991	12.824
Germany	DEU	86	Sachsen-Anhalt	DEE0	108634	1992	12.376
Germany	DEU	86	Sachsen-Anhalt	DEE0	108634	1993	12.491
Germany	DEU	86	Sachsen-Anhalt	DEE0	108634	1994	12.269
Germany	DEU	86	Sachsen-Anhalt	DEE0	108634	1995	12.158
Germany	DEU	86	Sachsen-Anhalt	DEE0	108634	1996	12.161
Germany	DEU	86	Sachsen-Anhalt	DEE0	108634	1997	11.825
Germany	DEU	86	Sachsen-Anhalt	DEE0	108634	1998	11.715
Germany	DEU	86	Sachsen-Anhalt	DEE0	108634	1999	11.604
Germany	DEU	86	Sachsen-Anhalt	DEE0	108634	2000	11.494
Germany	DEU	86	Sachsen-Anhalt	DEE0	108634	2001	11.422
Germany	DEU	86	Sachsen-Anhalt	DEE0	108634	2002	11.669
Germany	DEU	86	Sachsen-Anhalt	DEE0	108634	2003	11.521
Germany	DEU	86	Sachsen-Anhalt	DEE0	108634	2004	11.424
Germany	DEU	86	Sachsen-Anhalt	DEE0	108634	2005	11.708
Germany	DEU	86	Sachsen-Anhalt	DEE0	108634	2006	11.775
Germany	DEU	86	Sachsen-Anhalt	DEE0	108634	2007	12.028
Germany	DEU	86	Sachsen-Anhalt	DEE0	108634	2008	12.33
Germany	DEU	86	Sachsen-Anhalt	DEE0	108634	2009	12.658
Germany	DEU	86	Sachsen-Anhalt	DEE0	108634	2010	12.937
Germany	DEU	86	Sachsen-Anhalt	DEE0	108634	2011	13.028
Germany	DEU	86	Sachsen-Anhalt	DEE0	108634	2012	13.184
Germany	DEU	86	Sachsen-Anhalt	DEE0	108634	2013	13.773
Germany	DEU	86	Sachsen-Anhalt	DEE0	108634	2014	13.551
Germany	DEU	86	Sachsen-Anhalt	DEE0	108634	2015	14.229
Germany	DEU	86	Sachsen-Anhalt	DEE0	108634	2016	13.926
Germany	DEU	86	Sachsen-Anhalt	DEE0	108634	2017	14.576
Germany	DEU	86	Sachsen-Anhalt	DEE0	108634	2018	14.92
Germany	DEU	86	Sachsen-Anhalt	DEE0	108634	2019	14.503
Germany	DEU	86	Schleswig-Holstein	DEF0	108635	1990	12.2
Germany	DEU	86	Schleswig-Holstein	DEF0	108635	1991	11.992
Germany	DEU	86	Schleswig-Holstein	DEF0	108635	1992	11.573
Germany	DEU	86	Schleswig-Holstein	DEF0	108635	1993	11.681
Germany	DEU	86	Schleswig-Holstein	DEF0	108635	1994	11.473
Germany	DEU	86	Schleswig-Holstein	DEF0	108635	1995	11.369
Germany	DEU	86	Schleswig-Holstein	DEF0	108635	1996	11.372
Germany	DEU	86	Schleswig-Holstein	DEF0	108635	1997	11.058
Germany	DEU	86	Schleswig-Holstein	DEF0	108635	1998	10.955
Germany	DEU	86	Schleswig-Holstein	DEF0	108635	1999	10.851
Germany	DEU	86	Schleswig-Holstein	DEF0	108635	2000	10.748
Germany	DEU	86	Schleswig-Holstein	DEF0	108635	2001	10.676
Germany	DEU	86	Schleswig-Holstein	DEF0	108635	2002	10.663
Germany	DEU	86	Schleswig-Holstein	DEF0	108635	2003	10.805
Germany	DEU	86	Schleswig-Holstein	DEF0	108635	2004	10.558
Germany	DEU	86	Schleswig-Holstein	DEF0	108635	2005	10.551
Germany	DEU	86	Schleswig-Holstein	DEF0	108635	2006	10.571
Germany	DEU	86	Schleswig-Holstein	DEF0	108635	2007	10.62
Germany	DEU	86	Schleswig-Holstein	DEF0	108635	2008	10.873
Germany	DEU	86	Schleswig-Holstein	DEF0	108635	2009	10.93
Germany	DEU	86	Schleswig-Holstein	DEF0	108635	2010	11.008
Germany	DEU	86	Schleswig-Holstein	DEF0	108635	2011	11.125
Germany	DEU	86	Schleswig-Holstein	DEF0	108635	2012	11.249
Germany	DEU	86	Schleswig-Holstein	DEF0	108635	2013	11.69
Germany	DEU	86	Schleswig-Holstein	DEF0	108635	2014	11.201
Germany	DEU	86	Schleswig-Holstein	DEF0	108635	2015	11.768
Germany	DEU	86	Schleswig-Holstein	DEF0	108635	2016	11.793
Germany	DEU	86	Schleswig-Holstein	DEF0	108635	2017	11.904
Germany	DEU	86	Schleswig-Holstein	DEF0	108635	2018	12.306
Germany	DEU	86	Schleswig-Holstein	DEF0	108635	2019	11.939
Germany	DEU	86	Th√ºringen	DEG0	108636	1990	11.91
Germany	DEU	86	Th√ºringen	DEG0	108636	1991	11.707
Germany	DEU	86	Th√ºringen	DEG0	108636	1992	11.299
Germany	DEU	86	Th√ºringen	DEG0	108636	1993	11.403
Germany	DEU	86	Th√ºringen	DEG0	108636	1994	11.2
Germany	DEU	86	Th√ºringen	DEG0	108636	1995	11.1
Germany	DEU	86	Th√ºringen	DEG0	108636	1996	11.102
Germany	DEU	86	Th√ºringen	DEG0	108636	1997	10.795
Germany	DEU	86	Th√ºringen	DEG0	108636	1998	10.695
Germany	DEU	86	Th√ºringen	DEG0	108636	1999	10.594
Germany	DEU	86	Th√ºringen	DEG0	108636	2000	10.493
Germany	DEU	86	Th√ºringen	DEG0	108636	2001	10.378
Germany	DEU	86	Th√ºringen	DEG0	108636	2002	10.617
Germany	DEU	86	Th√ºringen	DEG0	108636	2003	10.747
Germany	DEU	86	Th√ºringen	DEG0	108636	2004	10.508
Germany	DEU	86	Th√ºringen	DEG0	108636	2005	10.831
Germany	DEU	86	Th√ºringen	DEG0	108636	2006	10.893
Germany	DEU	86	Th√ºringen	DEG0	108636	2007	11.116
Germany	DEU	86	Th√ºringen	DEG0	108636	2008	11.41
Germany	DEU	86	Th√ºringen	DEG0	108636	2009	11.705
Germany	DEU	86	Th√ºringen	DEG0	108636	2010	11.835
Germany	DEU	86	Th√ºringen	DEG0	108636	2011	12.164
Germany	DEU	86	Th√ºringen	DEG0	108636	2012	12.453
Germany	DEU	86	Th√ºringen	DEG0	108636	2013	12.772
Germany	DEU	86	Th√ºringen	DEG0	108636	2014	12.496
Germany	DEU	86	Th√ºringen	DEG0	108636	2015	13.363
Germany	DEU	86	Th√ºringen	DEG0	108636	2016	13.205
Germany	DEU	86	Th√ºringen	DEG0	108636	2017	13.739
Germany	DEU	86	Th√ºringen	DEG0	108636	2018	13.989
Germany	DEU	86	Th√ºringen	DEG0	108636	2019	13.792
Denmark	DNK	64	Hovedstaden	DK01	106401	1990	12.062
Denmark	DNK	64	Hovedstaden	DK01	106401	1991	11.759
Denmark	DNK	64	Hovedstaden	DK01	106401	1992	11.962
Denmark	DNK	64	Hovedstaden	DK01	106401	1993	12.267
Denmark	DNK	64	Hovedstaden	DK01	106401	1994	11.862
Denmark	DNK	64	Hovedstaden	DK01	106401	1995	12.268
Denmark	DNK	64	Hovedstaden	DK01	106401	1996	11.762
Denmark	DNK	64	Hovedstaden	DK01	106401	1997	11.459
Denmark	DNK	64	Hovedstaden	DK01	106401	1998	11.155
Denmark	DNK	64	Hovedstaden	DK01	106401	1999	11.257
Denmark	DNK	64	Hovedstaden	DK01	106401	2000	11.055
Denmark	DNK	64	Hovedstaden	DK01	106401	2001	11.056
Denmark	DNK	64	Hovedstaden	DK01	106401	2002	11.058
Denmark	DNK	64	Hovedstaden	DK01	106401	2003	10.856
Denmark	DNK	64	Hovedstaden	DK01	106401	2004	10.451
Denmark	DNK	64	Hovedstaden	DK01	106401	2005	10.249
Denmark	DNK	64	Hovedstaden	DK01	106401	2006	10.352
Denmark	DNK	64	Hovedstaden	DK01	106401	2007	10.182
Denmark	DNK	64	Hovedstaden	DK01	106401	2008	9.818
[truncated: 60,011 more rows]

## Sheet: subnat_ratio_births
Country	iso3	GADM_code	Subnat	GID_1	GID_nmbr	year	ratio
Albania	ALB	4	Veri	AL01	100401	1990	26.578
Albania	ALB	4	Veri	AL01	100401	1991	25.913
Albania	ALB	4	Veri	AL01	100401	1992	25.147
Albania	ALB	4	Veri	AL01	100401	1993	24.306
Albania	ALB	4	Veri	AL01	100401	1994	23.408
Albania	ALB	4	Veri	AL01	100401	1995	22.466
Albania	ALB	4	Veri	AL01	100401	1996	21.489
Albania	ALB	4	Veri	AL01	100401	1997	20.492
Albania	ALB	4	Veri	AL01	100401	1998	19.492
Albania	ALB	4	Veri	AL01	100401	1999	18.512
Albania	ALB	4	Veri	AL01	100401	2000	17.566
Albania	ALB	4	Veri	AL01	100401	2001	16.661
Albania	ALB	4	Veri	AL01	100401	2002	15.806
Albania	ALB	4	Veri	AL01	100401	2003	15.013
Albania	ALB	4	Veri	AL01	100401	2004	14.301
Albania	ALB	4	Veri	AL01	100401	2005	13.702
Albania	ALB	4	Veri	AL01	100401	2006	13.25
Albania	ALB	4	Veri	AL01	100401	2007	12.951
Albania	ALB	4	Veri	AL01	100401	2008	12.796
Albania	ALB	4	Veri	AL01	100401	2009	12.766
Albania	ALB	4	Veri	AL01	100401	2010	12.826
Albania	ALB	4	Veri	AL01	100401	2011	12.932
Albania	ALB	4	Veri	AL01	100401	2012	13.036
Albania	ALB	4	Veri	AL01	100401	2013	13.101
Albania	ALB	4	Veri	AL01	100401	2014	13.286
Albania	ALB	4	Veri	AL01	100401	2015	13.15
Albania	ALB	4	Veri	AL01	100401	2016	13.388
Albania	ALB	4	Veri	AL01	100401	2017	13.442
Albania	ALB	4	Veri	AL01	100401	2018	13.312
Albania	ALB	4	Veri	AL01	100401	2019	13.413
Albania	ALB	4	Qender	AL02	100402	1990	24.507
Albania	ALB	4	Qender	AL02	100402	1991	23.894
Albania	ALB	4	Qender	AL02	100402	1992	23.188
Albania	ALB	4	Qender	AL02	100402	1993	22.412
Albania	ALB	4	Qender	AL02	100402	1994	21.585
Albania	ALB	4	Qender	AL02	100402	1995	20.715
Albania	ALB	4	Qender	AL02	100402	1996	19.815
Albania	ALB	4	Qender	AL02	100402	1997	18.895
Albania	ALB	4	Qender	AL02	100402	1998	17.974
Albania	ALB	4	Qender	AL02	100402	1999	17.07
Albania	ALB	4	Qender	AL02	100402	2000	16.198
Albania	ALB	4	Qender	AL02	100402	2001	15.363
Albania	ALB	4	Qender	AL02	100402	2002	14.574
Albania	ALB	4	Qender	AL02	100402	2003	13.843
Albania	ALB	4	Qender	AL02	100402	2004	13.187
Albania	ALB	4	Qender	AL02	100402	2005	12.634
Albania	ALB	4	Qender	AL02	100402	2006	12.217
Albania	ALB	4	Qender	AL02	100402	2007	11.942
Albania	ALB	4	Qender	AL02	100402	2008	11.799
Albania	ALB	4	Qender	AL02	100402	2009	11.772
Albania	ALB	4	Qender	AL02	100402	2010	11.827
Albania	ALB	4	Qender	AL02	100402	2011	11.924
Albania	ALB	4	Qender	AL02	100402	2012	12.02
Albania	ALB	4	Qender	AL02	100402	2013	12.08
Albania	ALB	4	Qender	AL02	100402	2014	11.803
Albania	ALB	4	Qender	AL02	100402	2015	11.74
Albania	ALB	4	Qender	AL02	100402	2016	11.487
Albania	ALB	4	Qender	AL02	100402	2017	11.33
Albania	ALB	4	Qender	AL02	100402	2018	11.532
Albania	ALB	4	Qender	AL02	100402	2019	10.916
Albania	ALB	4	Jug	AL03	100403	1990	23.731
Albania	ALB	4	Jug	AL03	100403	1991	23.138
Albania	ALB	4	Jug	AL03	100403	1992	22.454
Albania	ALB	4	Jug	AL03	100403	1993	21.703
Albania	ALB	4	Jug	AL03	100403	1994	20.902
Albania	ALB	4	Jug	AL03	100403	1995	20.06
Albania	ALB	4	Jug	AL03	100403	1996	19.188
Albania	ALB	4	Jug	AL03	100403	1997	18.297
Albania	ALB	4	Jug	AL03	100403	1998	17.405
Albania	ALB	4	Jug	AL03	100403	1999	16.53
Albania	ALB	4	Jug	AL03	100403	2000	15.685
Albania	ALB	4	Jug	AL03	100403	2001	14.877
Albania	ALB	4	Jug	AL03	100403	2002	14.113
Albania	ALB	4	Jug	AL03	100403	2003	13.405
Albania	ALB	4	Jug	AL03	100403	2004	12.77
Albania	ALB	4	Jug	AL03	100403	2005	12.235
Albania	ALB	4	Jug	AL03	100403	2006	11.831
Albania	ALB	4	Jug	AL03	100403	2007	11.564
Albania	ALB	4	Jug	AL03	100403	2008	11.426
Albania	ALB	4	Jug	AL03	100403	2009	11.399
Albania	ALB	4	Jug	AL03	100403	2010	11.452
Albania	ALB	4	Jug	AL03	100403	2011	11.547
Albania	ALB	4	Jug	AL03	100403	2012	11.64
Albania	ALB	4	Jug	AL03	100403	2013	11.698
Albania	ALB	4	Jug	AL03	100403	2014	11.906
Albania	ALB	4	Jug	AL03	100403	2015	11.931
Albania	ALB	4	Jug	AL03	100403	2016	11.689
Albania	ALB	4	Jug	AL03	100403	2017	11.389
Albania	ALB	4	Jug	AL03	100403	2018	10.678
Albania	ALB	4	Jug	AL03	100403	2019	11.011
Austria	AUT	16	Burgenland (AT)	AT11	101601	1990	8.875
Austria	AUT	16	Burgenland (AT)	AT11	101601	1991	9.174
Austria	AUT	16	Burgenland (AT)	AT11	101601	1992	9.173
Austria	AUT	16	Burgenland (AT)	AT11	101601	1993	9.022
Austria	AUT	16	Burgenland (AT)	AT11	101601	1994	8.72
Austria	AUT	16	Burgenland (AT)	AT11	101601	1995	8.418
Austria	AUT	16	Burgenland (AT)	AT11	101601	1996	8.417
Austria	AUT	16	Burgenland (AT)	AT11	101601	1997	7.89
Austria	AUT	16	Burgenland (AT)	AT11	101601	1998	7.663
Austria	AUT	16	Burgenland (AT)	AT11	101601	1999	7.362
Austria	AUT	16	Burgenland (AT)	AT11	101601	2000	7.361
Austria	AUT	16	Burgenland (AT)	AT11	101601	2001	7.339
Austria	AUT	16	Burgenland (AT)	AT11	101601	2002	7.293
Austria	AUT	16	Burgenland (AT)	AT11	101601	2003	7.302
Austria	AUT	16	Burgenland (AT)	AT11	101601	2004	7.276
Austria	AUT	16	Burgenland (AT)	AT11	101601	2005	7.155
Austria	AUT	16	Burgenland (AT)	AT11	101601	2006	6.893
Austria	AUT	16	Burgenland (AT)	AT11	101601	2007	7.089
Austria	AUT	16	Burgenland (AT)	AT11	101601	2008	7.178
Austria	AUT	16	Burgenland (AT)	AT11	101601	2009	6.93
Austria	AUT	16	Burgenland (AT)	AT11	101601	2010	6.88
Austria	AUT	16	Burgenland (AT)	AT11	101601	2011	6.891
Austria	AUT	16	Burgenland (AT)	AT11	101601	2012	7.05
Austria	AUT	16	Burgenland (AT)	AT11	101601	2013	6.84
Austria	AUT	16	Burgenland (AT)	AT11	101601	2014	7.053
Austria	AUT	16	Burgenland (AT)	AT11	101601	2015	7.175
Austria	AUT	16	Burgenland (AT)	AT11	101601	2016	7.266
Austria	AUT	16	Burgenland (AT)	AT11	101601	2017	6.942
Austria	AUT	16	Burgenland (AT)	AT11	101601	2018	6.987
Austria	AUT	16	Burgenland (AT)	AT11	101601	2019	6.993
Austria	AUT	16	Nieder√∂sterreich	AT12	101602	1990	7.736
Austria	AUT	16	Nieder√∂sterreich	AT12	101602	1991	7.997
Austria	AUT	16	Nieder√∂sterreich	AT12	101602	1992	7.996
Austria	AUT	16	Nieder√∂sterreich	AT12	101602	1993	7.864
Austria	AUT	16	Nieder√∂sterreich	AT12	101602	1994	7.601
Austria	AUT	16	Nieder√∂sterreich	AT12	101602	1995	7.338
Austria	AUT	16	Nieder√∂sterreich	AT12	101602	1996	7.337
Austria	AUT	16	Nieder√∂sterreich	AT12	101602	1997	6.878
Austria	AUT	16	Nieder√∂sterreich	AT12	101602	1998	6.68
Austria	AUT	16	Nieder√∂sterreich	AT12	101602	1999	6.417
Austria	AUT	16	Nieder√∂sterreich	AT12	101602	2000	6.417
Austria	AUT	16	Nieder√∂sterreich	AT12	101602	2001	6.181
Austria	AUT	16	Nieder√∂sterreich	AT12	101602	2002	6.362
Austria	AUT	16	Nieder√∂sterreich	AT12	101602	2003	6.191
Austria	AUT	16	Nieder√∂sterreich	AT12	101602	2004	6.344
Austria	AUT	16	Nieder√∂sterreich	AT12	101602	2005	6.223
Austria	AUT	16	Nieder√∂sterreich	AT12	101602	2006	6.157
Austria	AUT	16	Nieder√∂sterreich	AT12	101602	2007	5.91
Austria	AUT	16	Nieder√∂sterreich	AT12	101602	2008	6.065
Austria	AUT	16	Nieder√∂sterreich	AT12	101602	2009	5.919
Austria	AUT	16	Nieder√∂sterreich	AT12	101602	2010	6.005
Austria	AUT	16	Nieder√∂sterreich	AT12	101602	2011	5.974
Austria	AUT	16	Nieder√∂sterreich	AT12	101602	2012	6.024
Austria	AUT	16	Nieder√∂sterreich	AT12	101602	2013	5.994
Austria	AUT	16	Nieder√∂sterreich	AT12	101602	2014	6.037
Austria	AUT	16	Nieder√∂sterreich	AT12	101602	2015	6.075
Austria	AUT	16	Nieder√∂sterreich	AT12	101602	2016	6.354
Austria	AUT	16	Nieder√∂sterreich	AT12	101602	2017	6.25
Austria	AUT	16	Nieder√∂sterreich	AT12	101602	2018	6.049
Austria	AUT	16	Nieder√∂sterreich	AT12	101602	2019	5.965
Austria	AUT	16	Wien	AT13	101603	1990	20.926
Austria	AUT	16	Wien	AT13	101603	1991	21.633
Austria	AUT	16	Wien	AT13	101603	1992	21.63
Austria	AUT	16	Wien	AT13	101603	1993	21.272
Austria	AUT	16	Wien	AT13	101603	1994	20.561
Austria	AUT	16	Wien	AT13	101603	1995	19.849
Austria	AUT	16	Wien	AT13	101603	1996	19.847
Austria	AUT	16	Wien	AT13	101603	1997	18.604
Austria	AUT	16	Wien	AT13	101603	1998	18.07
Austria	AUT	16	Wien	AT13	101603	1999	17.359
Austria	AUT	16	Wien	AT13	101603	2000	17.357
Austria	AUT	16	Wien	AT13	101603	2001	16.847
Austria	AUT	16	Wien	AT13	101603	2002	17.934
Austria	AUT	16	Wien	AT13	101603	2003	17.644
Austria	AUT	16	Wien	AT13	101603	2004	18.171
Austria	AUT	16	Wien	AT13	101603	2005	17.642
Austria	AUT	16	Wien	AT13	101603	2006	17.83
Austria	AUT	16	Wien	AT13	101603	2007	17.495
Austria	AUT	16	Wien	AT13	101603	2008	17.667
Austria	AUT	16	Wien	AT13	101603	2009	17.449
Austria	AUT	16	Wien	AT13	101603	2010	18.069
Austria	AUT	16	Wien	AT13	101603	2011	18.182
Austria	AUT	16	Wien	AT13	101603	2012	17.837
Austria	AUT	16	Wien	AT13	101603	2013	17.888
Austria	AUT	16	Wien	AT13	101603	2014	18.398
Austria	AUT	16	Wien	AT13	101603	2015	18.819
Austria	AUT	16	Wien	AT13	101603	2016	18.796
Austria	AUT	16	Wien	AT13	101603	2017	18.817
Austria	AUT	16	Wien	AT13	101603	2018	17.951
Austria	AUT	16	Wien	AT13	101603	2019	17.53
Austria	AUT	16	K√§rnten	AT21	101604	1990	11.483
Austria	AUT	16	K√§rnten	AT21	101604	1991	11.871
Austria	AUT	16	K√§rnten	AT21	101604	1992	11.869
Austria	AUT	16	K√§rnten	AT21	101604	1993	11.673
Austria	AUT	16	K√§rnten	AT21	101604	1994	11.282
Austria	AUT	16	K√§rnten	AT21	101604	1995	10.892
Austria	AUT	16	K√§rnten	AT21	101604	1996	10.891
Austria	AUT	16	K√§rnten	AT21	101604	1997	10.209
Austria	AUT	16	K√§rnten	AT21	101604	1998	9.916
Austria	AUT	16	K√§rnten	AT21	101604	1999	9.526
Austria	AUT	16	K√§rnten	AT21	101604	2000	9.525
Austria	AUT	16	K√§rnten	AT21	101604	2001	9.138
Austria	AUT	16	K√§rnten	AT21	101604	2002	8.753
Austria	AUT	16	K√§rnten	AT21	101604	2003	8.76
Austria	AUT	16	K√§rnten	AT21	101604	2004	8.77
Austria	AUT	16	K√§rnten	AT21	101604	2005	8.745
Austria	AUT	16	K√§rnten	AT21	101604	2006	8.9
Austria	AUT	16	K√§rnten	AT21	101604	2007	8.55
Austria	AUT	16	K√§rnten	AT21	101604	2008	8.54
Austria	AUT	16	K√§rnten	AT21	101604	2009	8.362
Austria	AUT	16	K√§rnten	AT21	101604	2010	8.574
Austria	AUT	16	K√§rnten	AT21	101604	2011	8.364
Austria	AUT	16	K√§rnten	AT21	101604	2012	8.409
Austria	AUT	16	K√§rnten	AT21	101604	2013	8.388
Austria	AUT	16	K√§rnten	AT21	101604	2014	8.442
Austria	AUT	16	K√§rnten	AT21	101604	2015	8.459
Austria	AUT	16	K√§rnten	AT21	101604	2016	8.749
Austria	AUT	16	K√§rnten	AT21	101604	2017	8.816
Austria	AUT	16	K√§rnten	AT21	101604	2018	8.358
Austria	AUT	16	K√§rnten	AT21	101604	2019	8.095
Austria	AUT	16	Steiermark	AT22	101605	1990	11.105
Austria	AUT	16	Steiermark	AT22	101605	1991	11.48
Austria	AUT	16	Steiermark	AT22	101605	1992	11.479
Austria	AUT	16	Steiermark	AT22	101605	1993	11.289
Austria	AUT	16	Steiermark	AT22	101605	1994	10.911
Austria	AUT	16	Steiermark	AT22	101605	1995	10.534
Austria	AUT	16	Steiermark	AT22	101605	1996	10.532
Austria	AUT	16	Steiermark	AT22	101605	1997	9.873
Austria	AUT	16	Steiermark	AT22	101605	1998	9.59
Austria	AUT	16	Steiermark	AT22	101605	1999	9.212
Austria	AUT	16	Steiermark	AT22	101605	2000	9.211
Austria	AUT	16	Steiermark	AT22	101605	2001	8.572
Austria	AUT	16	Steiermark	AT22	101605	2002	8.965
Austria	AUT	16	Steiermark	AT22	101605	2003	8.872
Austria	AUT	16	Steiermark	AT22	101605	2004	8.952
Austria	AUT	16	Steiermark	AT22	101605	2005	8.827
Austria	AUT	16	Steiermark	AT22	101605	2006	8.646
Austria	AUT	16	Steiermark	AT22	101605	2007	8.559
Austria	AUT	16	Steiermark	AT22	101605	2008	8.58
Austria	AUT	16	Steiermark	AT22	101605	2009	8.615
Austria	AUT	16	Steiermark	AT22	101605	2010	8.726
Austria	AUT	16	Steiermark	AT22	101605	2011	8.551
Austria	AUT	16	Steiermark	AT22	101605	2012	8.684
Austria	AUT	16	Steiermark	AT22	101605	2013	8.63
Austria	AUT	16	Steiermark	AT22	101605	2014	8.659
Austria	AUT	16	Steiermark	AT22	101605	2015	9.175
Austria	AUT	16	Steiermark	AT22	101605	2016	9.082
Austria	AUT	16	Steiermark	AT22	101605	2017	9.243
Austria	AUT	16	Steiermark	AT22	101605	2018	8.926
Austria	AUT	16	Steiermark	AT22	101605	2019	8.847
Austria	AUT	16	Ober√∂sterreich	AT31	101606	1990	12.297
Austria	AUT	16	Ober√∂sterreich	AT31	101606	1991	12.712
Austria	AUT	16	Ober√∂sterreich	AT31	101606	1992	12.711
Austria	AUT	16	Ober√∂sterreich	AT31	101606	1993	12.501
Austria	AUT	16	Ober√∂sterreich	AT31	101606	1994	12.082
Austria	AUT	16	Ober√∂sterreich	AT31	101606	1995	11.664
Austria	AUT	16	Ober√∂sterreich	AT31	101606	1996	11.663
Austria	AUT	16	Ober√∂sterreich	AT31	101606	1997	10.932
Austria	AUT	16	Ober√∂sterreich	AT31	101606	1998	10.619
Austria	AUT	16	Ober√∂sterreich	AT31	101606	1999	10.201
Austria	AUT	16	Ober√∂sterreich	AT31	101606	2000	10.2
Austria	AUT	16	Ober√∂sterreich	AT31	101606	2001	9.637
Austria	AUT	16	Ober√∂sterreich	AT31	101606	2002	9.957
Austria	AUT	16	Ober√∂sterreich	AT31	101606	2003	9.668
Austria	AUT	16	Ober√∂sterreich	AT31	101606	2004	9.935
Austria	AUT	16	Ober√∂sterreich	AT31	101606	2005	9.638
Austria	AUT	16	Ober√∂sterreich	AT31	101606	2006	9.53
Austria	AUT	16	Ober√∂sterreich	AT31	101606	2007	9.387
Austria	AUT	16	Ober√∂sterreich	AT31	101606	2008	9.487
Austria	AUT	16	Ober√∂sterreich	AT31	101606	2009	9.47
Austria	AUT	16	Ober√∂sterreich	AT31	101606	2010	9.653
Austria	AUT	16	Ober√∂sterreich	AT31	101606	2011	9.458
Austria	AUT	16	Ober√∂sterreich	AT31	101606	2012	9.649
Austria	AUT	16	Ober√∂sterreich	AT31	101606	2013	9.653
Austria	AUT	16	Ober√∂sterreich	AT31	101606	2014	10.046
Austria	AUT	16	Ober√∂sterreich	AT31	101606	2015	10.099
Austria	AUT	16	Ober√∂sterreich	AT31	101606	2016	10.496
Austria	AUT	16	Ober√∂sterreich	AT31	101606	2017	10.478
Austria	AUT	16	Ober√∂sterreich	AT31	101606	2018	10.246
Austria	AUT	16	Ober√∂sterreich	AT31	101606	2019	10.193
Austria	AUT	16	Salzburg	AT32	101607	1990	12.97
Austria	AUT	16	Salzburg	AT32	101607	1991	13.408
Austria	AUT	16	Salzburg	AT32	101607	1992	13.406
Austria	AUT	16	Salzburg	AT32	101607	1993	13.184
Austria	AUT	16	Salzburg	AT32	101607	1994	12.743
Austria	AUT	16	Salzburg	AT32	101607	1995	12.302
Austria	AUT	16	Salzburg	AT32	101607	1996	12.301
Austria	AUT	16	Salzburg	AT32	101607	1997	11.53
Austria	AUT	16	Salzburg	AT32	101607	1998	11.199
Austria	AUT	16	Salzburg	AT32	101607	1999	10.759
Austria	AUT	16	Salzburg	AT32	101607	2000	10.758
Austria	AUT	16	Salzburg	AT32	101607	2001	10.302
Austria	AUT	16	Salzburg	AT32	101607	2002	10.643
Austria	AUT	16	Salzburg	AT32	101607	2003	10.232
Austria	AUT	16	Salzburg	AT32	101607	2004	10.414
Austria	AUT	16	Salzburg	AT32	101607	2005	10.268
Austria	AUT	16	Salzburg	AT32	101607	2006	9.71
Austria	AUT	16	Salzburg	AT32	101607	2007	9.74
Austria	AUT	16	Salzburg	AT32	101607	2008	9.757
Austria	AUT	16	Salzburg	AT32	101607	2009	9.452
Austria	AUT	16	Salzburg	AT32	101607	2010	9.803
Austria	AUT	16	Salzburg	AT32	101607	2011	9.721
Austria	AUT	16	Salzburg	AT32	101607	2012	9.797
Austria	AUT	16	Salzburg	AT32	101607	2013	9.966
Austria	AUT	16	Salzburg	AT32	101607	2014	10.386
Austria	AUT	16	Salzburg	AT32	101607	2015	10.368
Austria	AUT	16	Salzburg	AT32	101607	2016	10.495
Austria	AUT	16	Salzburg	AT32	101607	2017	10.872
Austria	AUT	16	Salzburg	AT32	101607	2018	10.368
Austria	AUT	16	Salzburg	AT32	101607	2019	10.682
Austria	AUT	16	Tirol	AT33	101608	1990	12.688
Austria	AUT	16	Tirol	AT33	101608	1991	13.116
Austria	AUT	16	Tirol	AT33	101608	1992	13.114
Austria	AUT	16	Tirol	AT33	101608	1993	12.898
Austria	AUT	16	Tirol	AT33	101608	1994	12.466
Austria	AUT	16	Tirol	AT33	101608	1995	12.035
Austria	AUT	16	Tirol	AT33	101608	1996	12.033
Austria	AUT	16	Tirol	AT33	101608	1997	11.28
Austria	AUT	16	Tirol	AT33	101608	1998	10.956
Austria	AUT	16	Tirol	AT33	101608	1999	10.525
Austria	AUT	16	Tirol	AT33	101608	2000	10.524
Austria	AUT	16	Tirol	AT33	101608	2001	10.01
Austria	AUT	16	Tirol	AT33	101608	2002	10.225
Austria	AUT	16	Tirol	AT33	101608	2003	9.896
Austria	AUT	16	Tirol	AT33	101608	2004	10.149
Austria	AUT	16	Tirol	AT33	101608	2005	9.891
Austria	AUT	16	Tirol	AT33	101608	2006	9.799
Austria	AUT	16	Tirol	AT33	101608	2007	9.436
Austria	AUT	16	Tirol	AT33	101608	2008	9.411
Austria	AUT	16	Tirol	AT33	101608	2009	9.373
Austria	AUT	16	Tirol	AT33	101608	2010	9.535
Austria	AUT	16	Tirol	AT33	101608	2011	9.369
Austria	AUT	16	Tirol	AT33	101608	2012	9.608
Austria	AUT	16	Tirol	AT33	101608	2013	9.621
Austria	AUT	16	Tirol	AT33	101608	2014	9.672
Austria	AUT	16	Tirol	AT33	101608	2015	10.25
Austria	AUT	16	Tirol	AT33	101608	2016	10.094
Austria	AUT	16	Tirol	AT33	101608	2017	10.302
Austria	AUT	16	Tirol	AT33	101608	2018	10.143
Austria	AUT	16	Tirol	AT33	101608	2019	9.871
Austria	AUT	16	Vorarlberg	AT34	101609	1990	14.526
Austria	AUT	16	Vorarlberg	AT34	101609	1991	15.016
Austria	AUT	16	Vorarlberg	AT34	101609	1992	15.014
Austria	AUT	16	Vorarlberg	AT34	101609	1993	14.766
Austria	AUT	16	Vorarlberg	AT34	101609	1994	14.272
Austria	AUT	16	Vorarlberg	AT34	101609	1995	13.778
Austria	AUT	16	Vorarlberg	AT34	101609	1996	13.776
Austria	AUT	16	Vorarlberg	AT34	101609	1997	12.914
Austria	AUT	16	Vorarlberg	AT34	101609	1998	12.543
Austria	AUT	16	Vorarlberg	AT34	101609	1999	12.05
Austria	AUT	16	Vorarlberg	AT34	101609	2000	12.048
Austria	AUT	16	Vorarlberg	AT34	101609	2001	12.309
Austria	AUT	16	Vorarlberg	AT34	101609	2002	12.243
Austria	AUT	16	Vorarlberg	AT34	101609	2003	11.593
Austria	AUT	16	Vorarlberg	AT34	101609	2004	12.144
Austria	AUT	16	Vorarlberg	AT34	101609	2005	11.946
Austria	AUT	16	Vorarlberg	AT34	101609	2006	11.471
Austria	AUT	16	Vorarlberg	AT34	101609	2007	11.087
Austria	AUT	16	Vorarlberg	AT34	101609	2008	11.165
Austria	AUT	16	Vorarlberg	AT34	101609	2009	11.18
Austria	AUT	16	Vorarlberg	AT34	101609	2010	11.337
Austria	AUT	16	Vorarlberg	AT34	101609	2011	10.991
Austria	AUT	16	Vorarlberg	AT34	101609	2012	11.226
Austria	AUT	16	Vorarlberg	AT34	101609	2013	10.906
Austria	AUT	16	Vorarlberg	AT34	101609	2014	11.541
Austria	AUT	16	Vorarlberg	AT34	101609	2015	11.653
Austria	AUT	16	Vorarlberg	AT34	101609	2016	12.077
Austria	AUT	16	Vorarlberg	AT34	101609	2017	11.947
Austria	AUT	16	Vorarlberg	AT34	101609	2018	11.976
Austria	AUT	16	Vorarlberg	AT34	101609	2019	11.924
Belgium	BEL	23	R√©gion de Bruxelles-Capitale/Brussels Hoofdstedelijk Gewest	BE10	102301	1990	21.862
Belgium	BEL	23	R√©gion de Bruxelles-Capitale/Brussels Hoofdstedelijk Gewest	BE10	102301	1991	22.209
Belgium	BEL	23	R√©gion de Bruxelles-Capitale/Brussels Hoofdstedelijk Gewest	BE10	102301	1992	21.852
Belgium	BEL	23	R√©gion de Bruxelles-Capitale/Brussels Hoofdstedelijk Gewest	BE10	102301	1993	21.142
Belgium	BEL	23	R√©gion de Bruxelles-Capitale/Brussels Hoofdstedelijk Gewest	BE10	102301	1994	20.256
Belgium	BEL	23	R√©gion de Bruxelles-Capitale/Brussels Hoofdstedelijk Gewest	BE10	102301	1995	20.075
Belgium	BEL	23	R√©gion de Bruxelles-Capitale/Brussels Hoofdstedelijk Gewest	BE10	102301	1996	20.247
Belgium	BEL	23	R√©gion de Bruxelles-Capitale/Brussels Hoofdstedelijk Gewest	BE10	102301	1997	20.066
Belgium	BEL	23	R√©gion de Bruxelles-Capitale/Brussels Hoofdstedelijk Gewest	BE10	102301	1998	19.71
Belgium	BEL	23	R√©gion de Bruxelles-Capitale/Brussels Hoofdstedelijk Gewest	BE10	102301	1999	19.705
Belgium	BEL	23	R√©gion de Bruxelles-Capitale/Brussels Hoofdstedelijk Gewest	BE10	102301	2000	20.053
Belgium	BEL	23	R√©gion de Bruxelles-Capitale/Brussels Hoofdstedelijk Gewest	BE10	102301	2001	20.878
Belgium	BEL	23	R√©gion de Bruxelles-Capitale/Brussels Hoofdstedelijk Gewest	BE10	102301	2002	19.866
Belgium	BEL	23	R√©gion de Bruxelles-Capitale/Brussels Hoofdstedelijk Gewest	BE10	102301	2003	20.912
Belgium	BEL	23	R√©gion de Bruxelles-Capitale/Brussels Hoofdstedelijk Gewest	BE10	102301	2004	21.576
Belgium	BEL	23	R√©gion de Bruxelles-Capitale/Brussels Hoofdstedelijk Gewest	BE10	102301	2005	21.505
Belgium	BEL	23	R√©gion de Bruxelles-Capitale/Brussels Hoofdstedelijk Gewest	BE10	102301	2006	22.065
Belgium	BEL	23	R√©gion de Bruxelles-Capitale/Brussels Hoofdstedelijk Gewest	BE10	102301	2007	22.096
Belgium	BEL	23	R√©gion de Bruxelles-Capitale/Brussels Hoofdstedelijk Gewest	BE10	102301	2008	23.598
Belgium	BEL	23	R√©gion de Bruxelles-Capitale/Brussels Hoofdstedelijk Gewest	BE10	102301	2009	24.258
Belgium	BEL	23	R√©gion de Bruxelles-Capitale/Brussels Hoofdstedelijk Gewest	BE10	102301	2010	23.843
Belgium	BEL	23	R√©gion de Bruxelles-Capitale/Brussels Hoofdstedelijk Gewest	BE10	102301	2011	23.185
Belgium	BEL	23	R√©gion de Bruxelles-Capitale/Brussels Hoofdstedelijk Gewest	BE10	102301	2012	23.007
Belgium	BEL	23	R√©gion de Bruxelles-Capitale/Brussels Hoofdstedelijk Gewest	BE10	102301	2013	22.46
Belgium	BEL	23	R√©gion de Bruxelles-Capitale/Brussels Hoofdstedelijk Gewest	BE10	102301	2014	22.449
Belgium	BEL	23	R√©gion de Bruxelles-Capitale/Brussels Hoofdstedelijk Gewest	BE10	102301	2015	21.657
Belgium	BEL	23	R√©gion de Bruxelles-Capitale/Brussels Hoofdstedelijk Gewest	BE10	102301	2016	21.244
Belgium	BEL	23	R√©gion de Bruxelles-Capitale/Brussels Hoofdstedelijk Gewest	BE10	102301	2017	20.645
Belgium	BEL	23	R√©gion de Bruxelles-Capitale/Brussels Hoofdstedelijk Gewest	BE10	102301	2018	20.156
Belgium	BEL	23	R√©gion de Bruxelles-Capitale/Brussels Hoofdstedelijk Gewest	BE10	102301	2019	18.964
Belgium	BEL	23	Prov. Antwerpen	BE21	102302	1990	11.877
Belgium	BEL	23	Prov. Antwerpen	BE21	102302	1991	12.066
Belgium	BEL	23	Prov. Antwerpen	BE21	102302	1992	11.872
Belgium	BEL	23	Prov. Antwerpen	BE21	102302	1993	11.486
Belgium	BEL	23	Prov. Antwerpen	BE21	102302	1994	11.005
Belgium	BEL	23	Prov. Antwerpen	BE21	102302	1995	10.907
Belgium	BEL	23	Prov. Antwerpen	BE21	102302	1996	11
Belgium	BEL	23	Prov. Antwerpen	BE21	102302	1997	10.902
Belgium	BEL	23	Prov. Antwerpen	BE21	102302	1998	10.708
Belgium	BEL	23	Prov. Antwerpen	BE21	102302	1999	10.706
Belgium	BEL	23	Prov. Antwerpen	BE21	102302	2000	10.895
Belgium	BEL	23	Prov. Antwerpen	BE21	102302	2001	10.491
Belgium	BEL	23	Prov. Antwerpen	BE21	102302	2002	10.455
Belgium	BEL	23	Prov. Antwerpen	BE21	102302	2003	10.755
Belgium	BEL	23	Prov. Antwerpen	BE21	102302	2004	11.139
Belgium	BEL	23	Prov. Antwerpen	BE21	102302	2005	11.208
Belgium	BEL	23	Prov. Antwerpen	BE21	102302	2006	11.428
Belgium	BEL	23	Prov. Antwerpen	BE21	102302	2007	11.706
Belgium	BEL	23	Prov. Antwerpen	BE21	102302	2008	12.168
Belgium	BEL	23	Prov. Antwerpen	BE21	102302	2009	12.028
Belgium	BEL	23	Prov. Antwerpen	BE21	102302	2010	12.181
Belgium	BEL	23	Prov. Antwerpen	BE21	102302	2011	11.997
Belgium	BEL	23	Prov. Antwerpen	BE21	102302	2012	11.908
Belgium	BEL	23	Prov. Antwerpen	BE21	102302	2013	11.605
Belgium	BEL	23	Prov. Antwerpen	BE21	102302	2014	11.618
Belgium	BEL	23	Prov. Antwerpen	BE21	102302	2015	11.04
Belgium	BEL	23	Prov. Antwerpen	BE21	102302	2016	11.197
Belgium	BEL	23	Prov. Antwerpen	BE21	102302	2017	10.962
Belgium	BEL	23	Prov. Antwerpen	BE21	102302	2018	10.859
Belgium	BEL	23	Prov. Antwerpen	BE21	102302	2019	10.505
Belgium	BEL	23	Prov. Limburg (BE)	BE22	102303	1990	11.304
Belgium	BEL	23	Prov. Limburg (BE)	BE22	102303	1991	11.483
Belgium	BEL	23	Prov. Limburg (BE)	BE22	102303	1992	11.299
Belgium	BEL	23	Prov. Limburg (BE)	BE22	102303	1993	10.932
Belgium	BEL	23	Prov. Limburg (BE)	BE22	102303	1994	10.474
Belgium	BEL	23	Prov. Limburg (BE)	BE22	102303	1995	10.38
Belgium	BEL	23	Prov. Limburg (BE)	BE22	102303	1996	10.469
Belgium	BEL	23	Prov. Limburg (BE)	BE22	102303	1997	10.375
Belgium	BEL	23	Prov. Limburg (BE)	BE22	102303	1998	10.191
Belgium	BEL	23	Prov. Limburg (BE)	BE22	102303	1999	10.189
Belgium	BEL	23	Prov. Limburg (BE)	BE22	102303	2000	10.368
Belgium	BEL	23	Prov. Limburg (BE)	BE22	102303	2001	10.287
Belgium	BEL	23	Prov. Limburg (BE)	BE22	102303	2002	10.01
Belgium	BEL	23	Prov. Limburg (BE)	BE22	102303	2003	9.759
Belgium	BEL	23	Prov. Limburg (BE)	BE22	102303	2004	10.343
Belgium	BEL	23	Prov. Limburg (BE)	BE22	102303	2005	10.219
Belgium	BEL	23	Prov. Limburg (BE)	BE22	102303	2006	10.387
Belgium	BEL	23	Prov. Limburg (BE)	BE22	102303	2007	10.835
Belgium	BEL	23	Prov. Limburg (BE)	BE22	102303	2008	10.782
Belgium	BEL	23	Prov. Limburg (BE)	BE22	102303	2009	10.709
Belgium	BEL	23	Prov. Limburg (BE)	BE22	102303	2010	10.85
Belgium	BEL	23	Prov. Limburg (BE)	BE22	102303	2011	10.773
Belgium	BEL	23	Prov. Limburg (BE)	BE22	102303	2012	10.494
Belgium	BEL	23	Prov. Limburg (BE)	BE22	102303	2013	10.106
Belgium	BEL	23	Prov. Limburg (BE)	BE22	102303	2014	10.111
Belgium	BEL	23	Prov. Limburg (BE)	BE22	102303	2015	9.646
Belgium	BEL	23	Prov. Limburg (BE)	BE22	102303	2016	9.749
Belgium	BEL	23	Prov. Limburg (BE)	BE22	102303	2017	9.275
Belgium	BEL	23	Prov. Limburg (BE)	BE22	102303	2018	8.984
Belgium	BEL	23	Prov. Limburg (BE)	BE22	102303	2019	8.841
Belgium	BEL	23	Prov. Oost-Vlaanderen	BE23	102304	1990	11.227
Belgium	BEL	23	Prov. Oost-Vlaanderen	BE23	102304	1991	11.405
Belgium	BEL	23	Prov. Oost-Vlaanderen	BE23	102304	1992	11.221
Belgium	BEL	23	Prov. Oost-Vlaanderen	BE23	102304	1993	10.857
Belgium	BEL	23	Prov. Oost-Vlaanderen	BE23	102304	1994	10.402
Belgium	BEL	23	Prov. Oost-Vlaanderen	BE23	102304	1995	10.309
Belgium	BEL	23	Prov. Oost-Vlaanderen	BE23	102304	1996	10.397
Belgium	BEL	23	Prov. Oost-Vlaanderen	BE23	102304	1997	10.305
Belgium	BEL	23	Prov. Oost-Vlaanderen	BE23	102304	1998	10.121
Belgium	BEL	23	Prov. Oost-Vlaanderen	BE23	102304	1999	10.119
Belgium	BEL	23	Prov. Oost-Vlaanderen	BE23	102304	2000	10.298
Belgium	BEL	23	Prov. Oost-Vlaanderen	BE23	102304	2001	9.916
Belgium	BEL	23	Prov. Oost-Vlaanderen	BE23	102304	2002	9.628
Belgium	BEL	23	Prov. Oost-Vlaanderen	BE23	102304	2003	9.698
Belgium	BEL	23	Prov. Oost-Vlaanderen	BE23	102304	2004	9.557
Belgium	BEL	23	Prov. Oost-Vlaanderen	BE23	102304	2005	10.435
Belgium	BEL	23	Prov. Oost-Vlaanderen	BE23	102304	2006	10.671
Belgium	BEL	23	Prov. Oost-Vlaanderen	BE23	102304	2007	10.678
Belgium	BEL	23	Prov. Oost-Vlaanderen	BE23	102304	2008	11.066
Belgium	BEL	23	Prov. Oost-Vlaanderen	BE23	102304	2009	10.966
Belgium	BEL	23	Prov. Oost-Vlaanderen	BE23	102304	2010	10.84
Belgium	BEL	23	Prov. Oost-Vlaanderen	BE23	102304	2011	10.696
Belgium	BEL	23	Prov. Oost-Vlaanderen	BE23	102304	2012	10.302
Belgium	BEL	23	Prov. Oost-Vlaanderen	BE23	102304	2013	10.087
Belgium	BEL	23	Prov. Oost-Vlaanderen	BE23	102304	2014	9.99
Belgium	BEL	23	Prov. Oost-Vlaanderen	BE23	102304	2015	9.773
Belgium	BEL	23	Prov. Oost-Vlaanderen	BE23	102304	2016	9.624
Belgium	BEL	23	Prov. Oost-Vlaanderen	BE23	102304	2017	9.328
Belgium	BEL	23	Prov. Oost-Vlaanderen	BE23	102304	2018	9.429
Belgium	BEL	23	Prov. Oost-Vlaanderen	BE23	102304	2019	9.016
Belgium	BEL	23	Prov. Vlaams-Brabant	BE24	102305	1990	9.828
Belgium	BEL	23	Prov. Vlaams-Brabant	BE24	102305	1991	9.984
Belgium	BEL	23	Prov. Vlaams-Brabant	BE24	102305	1992	9.823
Belgium	BEL	23	Prov. Vlaams-Brabant	BE24	102305	1993	9.504
Belgium	BEL	23	Prov. Vlaams-Brabant	BE24	102305	1994	9.106
Belgium	BEL	23	Prov. Vlaams-Brabant	BE24	102305	1995	9.025
Belgium	BEL	23	Prov. Vlaams-Brabant	BE24	102305	1996	9.102
Belgium	BEL	23	Prov. Vlaams-Brabant	BE24	102305	1997	9.021
Belgium	BEL	23	Prov. Vlaams-Brabant	BE24	102305	1998	8.86
Belgium	BEL	23	Prov. Vlaams-Brabant	BE24	102305	1999	8.858
Belgium	BEL	23	Prov. Vlaams-Brabant	BE24	102305	2000	9.014
Belgium	BEL	23	Prov. Vlaams-Brabant	BE24	102305	2001	8.829
Belgium	BEL	23	Prov. Vlaams-Brabant	BE24	102305	2002	8.726
Belgium	BEL	23	Prov. Vlaams-Brabant	BE24	102305	2003	8.703
Belgium	BEL	23	Prov. Vlaams-Brabant	BE24	102305	2004	8.986
Belgium	BEL	23	Prov. Vlaams-Brabant	BE24	102305	2005	8.995
Belgium	BEL	23	Prov. Vlaams-Brabant	BE24	102305	2006	9.086
Belgium	BEL	23	Prov. Vlaams-Brabant	BE24	102305	2007	9.112
Belgium	BEL	23	Prov. Vlaams-Brabant	BE24	102305	2008	8.942
Belgium	BEL	23	Prov. Vlaams-Brabant	BE24	102305	2009	8.791
Belgium	BEL	23	Prov. Vlaams-Brabant	BE24	102305	2010	8.946
Belgium	BEL	23	Prov. Vlaams-Brabant	BE24	102305	2011	8.59
Belgium	BEL	23	Prov. Vlaams-Brabant	BE24	102305	2012	8.493
Belgium	BEL	23	Prov. Vlaams-Brabant	BE24	102305	2013	8.655
Belgium	BEL	23	Prov. Vlaams-Brabant	BE24	102305	2014	8.453
Belgium	BEL	23	Prov. Vlaams-Brabant	BE24	102305	2015	8.086
Belgium	BEL	23	Prov. Vlaams-Brabant	BE24	102305	2016	8.255
Belgium	BEL	23	Prov. Vlaams-Brabant	BE24	102305	2017	8.011
Belgium	BEL	23	Prov. Vlaams-Brabant	BE24	102305	2018	7.825
Belgium	BEL	23	Prov. Vlaams-Brabant	BE24	102305	2019	7.74
Belgium	BEL	23	Prov. West-Vlaanderen	BE25	102306	1990	11.399
Belgium	BEL	23	Prov. West-Vlaanderen	BE25	102306	1991	11.58
Belgium	BEL	23	Prov. West-Vlaanderen	BE25	102306	1992	11.393
Belgium	BEL	23	Prov. West-Vlaanderen	BE25	102306	1993	11.023
Belgium	BEL	23	Prov. West-Vlaanderen	BE25	102306	1994	10.562
Belgium	BEL	23	Prov. West-Vlaanderen	BE25	102306	1995	10.467
Belgium	BEL	23	Prov. West-Vlaanderen	BE25	102306	1996	10.557
Belgium	BEL	23	Prov. West-Vlaanderen	BE25	102306	1997	10.463
Belgium	BEL	23	Prov. West-Vlaanderen	BE25	102306	1998	10.277
Belgium	BEL	23	Prov. West-Vlaanderen	BE25	102306	1999	10.274
Belgium	BEL	23	Prov. West-Vlaanderen	BE25	102306	2000	10.456
Belgium	BEL	23	Prov. West-Vlaanderen	BE25	102306	2001	10.051
Belgium	BEL	23	Prov. West-Vlaanderen	BE25	102306	2002	9.78
Belgium	BEL	23	Prov. West-Vlaanderen	BE25	102306	2003	9.726
Belgium	BEL	23	Prov. West-Vlaanderen	BE25	102306	2004	10.097
Belgium	BEL	23	Prov. West-Vlaanderen	BE25	102306	2005	10.244
Belgium	BEL	23	Prov. West-Vlaanderen	BE25	102306	2006	10.349
Belgium	BEL	23	Prov. West-Vlaanderen	BE25	102306	2007	10.51
Belgium	BEL	23	Prov. West-Vlaanderen	BE25	102306	2008	10.786
Belgium	BEL	23	Prov. West-Vlaanderen	BE25	102306	2009	10.378
Belgium	BEL	23	Prov. West-Vlaanderen	BE25	102306	2010	10.437
Belgium	BEL	23	Prov. West-Vlaanderen	BE25	102306	2011	10.339
Belgium	BEL	23	Prov. West-Vlaanderen	BE25	102306	2012	10.006
Belgium	BEL	23	Prov. West-Vlaanderen	BE25	102306	2013	9.942
Belgium	BEL	23	Prov. West-Vlaanderen	BE25	102306	2014	9.71
Belgium	BEL	23	Prov. West-Vlaanderen	BE25	102306	2015	9.489
Belgium	BEL	23	Prov. West-Vlaanderen	BE25	102306	2016	9.79
Belgium	BEL	23	Prov. West-Vlaanderen	BE25	102306	2017	9.259
Belgium	BEL	23	Prov. West-Vlaanderen	BE25	102306	2018	9.667
Belgium	BEL	23	Prov. West-Vlaanderen	BE25	102306	2019	9.208
Belgium	BEL	23	Prov. Brabant wallon	BE31	102307	1990	11.328
Belgium	BEL	23	Prov. Brabant wallon	BE31	102307	1991	11.508
Belgium	BEL	23	Prov. Brabant wallon	BE31	102307	1992	11.323
Belgium	BEL	23	Prov. Brabant wallon	BE31	102307	1993	10.955
Belgium	BEL	23	Prov. Brabant wallon	BE31	102307	1994	10.496
Belgium	BEL	23	Prov. Brabant wallon	BE31	102307	1995	10.403
Belgium	BEL	23	Prov. Brabant wallon	BE31	102307	1996	10.492
Belgium	BEL	23	Prov. Brabant wallon	BE31	102307	1997	10.398
Belgium	BEL	23	Prov. Brabant wallon	BE31	102307	1998	10.213
Belgium	BEL	23	Prov. Brabant wallon	BE31	102307	1999	10.211
Belgium	BEL	23	Prov. Brabant wallon	BE31	102307	2000	10.391
Belgium	BEL	23	Prov. Brabant wallon	BE31	102307	2001	10.527
Belgium	BEL	23	Prov. Brabant wallon	BE31	102307	2002	10.215
Belgium	BEL	23	Prov. Brabant wallon	BE31	102307	2003	10.177
Belgium	BEL	23	Prov. Brabant wallon	BE31	102307	2004	10.492
Belgium	BEL	23	Prov. Brabant wallon	BE31	102307	2005	10.164
Belgium	BEL	23	Prov. Brabant wallon	BE31	102307	2006	10.36
Belgium	BEL	23	Prov. Brabant wallon	BE31	102307	2007	10.085
Belgium	BEL	23	Prov. Brabant wallon	BE31	102307	2008	9.949
Belgium	BEL	23	Prov. Brabant wallon	BE31	102307	2009	10.009
Belgium	BEL	23	Prov. Brabant wallon	BE31	102307	2010	9.854
Belgium	BEL	23	Prov. Brabant wallon	BE31	102307	2011	9.404
Belgium	BEL	23	Prov. Brabant wallon	BE31	102307	2012	9.341
Belgium	BEL	23	Prov. Brabant wallon	BE31	102307	2013	9.26
Belgium	BEL	23	Prov. Brabant wallon	BE31	102307	2014	9.203
Belgium	BEL	23	Prov. Brabant wallon	BE31	102307	2015	9.168
Belgium	BEL	23	Prov. Brabant wallon	BE31	102307	2016	8.911
Belgium	BEL	23	Prov. Brabant wallon	BE31	102307	2017	8.824
Belgium	BEL	23	Prov. Brabant wallon	BE31	102307	2018	8.401
Belgium	BEL	23	Prov. Brabant wallon	BE31	102307	2019	8.328
Belgium	BEL	23	Prov. Hainaut	BE32	102308	1990	12.897
Belgium	BEL	23	Prov. Hainaut	BE32	102308	1991	13.102
Belgium	BEL	23	Prov. Hainaut	BE32	102308	1992	12.891
Belgium	BEL	23	Prov. Hainaut	BE32	102308	1993	12.472
Belgium	BEL	23	Prov. Hainaut	BE32	102308	1994	11.95
Belgium	BEL	23	Prov. Hainaut	BE32	102308	1995	11.843
Belgium	BEL	23	Prov. Hainaut	BE32	102308	1996	11.944
Belgium	BEL	23	Prov. Hainaut	BE32	102308	1997	11.838
Belgium	BEL	23	Prov. Hainaut	BE32	102308	1998	11.627
Belgium	BEL	23	Prov. Hainaut	BE32	102308	1999	11.625
Belgium	BEL	23	Prov. Hainaut	BE32	102308	2000	11.83
Belgium	BEL	23	Prov. Hainaut	BE32	102308	2001	11.829
Belgium	BEL	23	Prov. Hainaut	BE32	102308	2002	11.221
Belgium	BEL	23	Prov. Hainaut	BE32	102308	2003	11.182
Belgium	BEL	23	Prov. Hainaut	BE32	102308	2004	11.534
Belgium	BEL	23	Prov. Hainaut	BE32	102308	2005	11.454
Belgium	BEL	23	Prov. Hainaut	BE32	102308	2006	11.622
Belgium	BEL	23	Prov. Hainaut	BE32	102308	2007	11.734
Belgium	BEL	23	Prov. Hainaut	BE32	102308	2008	11.44
Belgium	BEL	23	Prov. Hainaut	BE32	102308	2009	11.268
Belgium	BEL	23	Prov. Hainaut	BE32	102308	2010	11.395
Belgium	BEL	23	Prov. Hainaut	BE32	102308	2011	11.288
Belgium	BEL	23	Prov. Hainaut	BE32	102308	2012	11.116
Belgium	BEL	23	Prov. Hainaut	BE32	102308	2013	10.963
Belgium	BEL	23	Prov. Hainaut	BE32	102308	2014	10.822
Belgium	BEL	23	Prov. Hainaut	BE32	102308	2015	10.388
Belgium	BEL	23	Prov. Hainaut	BE32	102308	2016	10.214
Belgium	BEL	23	Prov. Hainaut	BE32	102308	2017	10.102
Belgium	BEL	23	Prov. Hainaut	BE32	102308	2018	9.918
Belgium	BEL	23	Prov. Hainaut	BE32	102308	2019	9.796
Belgium	BEL	23	Prov. Li√®ge	BE33	102309	1990	12.589
Belgium	BEL	23	Prov. Li√®ge	BE33	102309	1991	12.789
Belgium	BEL	23	Prov. Li√®ge	BE33	102309	1992	12.583
Belgium	BEL	23	Prov. Li√®ge	BE33	102309	1993	12.174
Belgium	BEL	23	Prov. Li√®ge	BE33	102309	1994	11.664
Belgium	BEL	23	Prov. Li√®ge	BE33	102309	1995	11.56
Belgium	BEL	23	Prov. Li√®ge	BE33	102309	1996	11.659
Belgium	BEL	23	Prov. Li√®ge	BE33	102309	1997	11.555
Belgium	BEL	23	Prov. Li√®ge	BE33	102309	1998	11.349
Belgium	BEL	23	Prov. Li√®ge	BE33	102309	1999	11.347
Belgium	BEL	23	Prov. Li√®ge	BE33	102309	2000	11.547
Belgium	BEL	23	Prov. Li√®ge	BE33	102309	2001	11.461
Belgium	BEL	23	Prov. Li√®ge	BE33	102309	2002	11.052
Belgium	BEL	23	Prov. Li√®ge	BE33	102309	2003	10.965
Belgium	BEL	23	Prov. Li√®ge	BE33	102309	2004	11.152
Belgium	BEL	23	Prov. Li√®ge	BE33	102309	2005	11.214
Belgium	BEL	23	Prov. Li√®ge	BE33	102309	2006	11.41
Belgium	BEL	23	Prov. Li√®ge	BE33	102309	2007	11.257
Belgium	BEL	23	Prov. Li√®ge	BE33	102309	2008	11.508
Belgium	BEL	23	Prov. Li√®ge	BE33	102309	2009	11.524
Belgium	BEL	23	Prov. Li√®ge	BE33	102309	2010	11.78
Belgium	BEL	23	Prov. Li√®ge	BE33	102309	2011	11.667
Belgium	BEL	23	Prov. Li√®ge	BE33	102309	2012	11.498
Belgium	BEL	23	Prov. Li√®ge	BE33	102309	2013	11.155
Belgium	BEL	23	Prov. Li√®ge	BE33	102309	2014	11.165
Belgium	BEL	23	Prov. Li√®ge	BE33	102309	2015	10.706
Belgium	BEL	23	Prov. Li√®ge	BE33	102309	2016	10.825
Belgium	BEL	23	Prov. Li√®ge	BE33	102309	2017	10.604
Belgium	BEL	23	Prov. Li√®ge	BE33	102309	2018	10.399
Belgium	BEL	23	Prov. Li√®ge	BE33	102309	2019	10.275
Belgium	BEL	23	Prov. Luxembourg (BE)	BE34	102310	1990	14.984
Belgium	BEL	23	Prov. Luxembourg (BE)	BE34	102310	1991	15.222
Belgium	BEL	23	Prov. Luxembourg (BE)	BE34	102310	1992	14.977
Belgium	BEL	23	Prov. Luxembourg (BE)	BE34	102310	1993	14.491
Belgium	BEL	23	Prov. Luxembourg (BE)	BE34	102310	1994	13.884
Belgium	BEL	23	Prov. Luxembourg (BE)	BE34	102310	1995	13.76
Belgium	BEL	23	Prov. Luxembourg (BE)	BE34	102310	1996	13.878
Belgium	BEL	23	Prov. Luxembourg (BE)	BE34	102310	1997	13.754
Belgium	BEL	23	Prov. Luxembourg (BE)	BE34	102310	1998	13.509
Belgium	BEL	23	Prov. Luxembourg (BE)	BE34	102310	1999	13.506
Belgium	BEL	23	Prov. Luxembourg (BE)	BE34	102310	2000	13.744
Belgium	BEL	23	Prov. Luxembourg (BE)	BE34	102310	2001	12.387
Belgium	BEL	23	Prov. Luxembourg (BE)	BE34	102310	2002	12.693
Belgium	BEL	23	Prov. Luxembourg (BE)	BE34	102310	2003	12.689
Belgium	BEL	23	Prov. Luxembourg (BE)	BE34	102310	2004	12.731
Belgium	BEL	23	Prov. Luxembourg (BE)	BE34	102310	2005	12.55
Belgium	BEL	23	Prov. Luxembourg (BE)	BE34	102310	2006	12.458
Belgium	BEL	23	Prov. Luxembourg (BE)	BE34	102310	2007	12.587
Belgium	BEL	23	Prov. Luxembourg (BE)	BE34	102310	2008	11.81
Belgium	BEL	23	Prov. Luxembourg (BE)	BE34	102310	2009	10.949
Belgium	BEL	23	Prov. Luxembourg (BE)	BE34	102310	2010	12.33
Belgium	BEL	23	Prov. Luxembourg (BE)	BE34	102310	2011	12.057
Belgium	BEL	23	Prov. Luxembourg (BE)	BE34	102310	2012	12.16
Belgium	BEL	23	Prov. Luxembourg (BE)	BE34	102310	2013	11.712
Belgium	BEL	23	Prov. Luxembourg (BE)	BE34	102310	2014	11.285
Belgium	BEL	23	Prov. Luxembourg (BE)	BE34	102310	2015	10.975
Belgium	BEL	23	Prov. Luxembourg (BE)	BE34	102310	2016	10.444
Belgium	BEL	23	Prov. Luxembourg (BE)	BE34	102310	2017	10.399
Belgium	BEL	23	Prov. Luxembourg (BE)	BE34	102310	2018	10.095
Belgium	BEL	23	Prov. Luxembourg (BE)	BE34	102310	2019	10.704
Belgium	BEL	23	Prov. Namur	BE35	102311	1990	12.967
Belgium	BEL	23	Prov. Namur	BE35	102311	1991	13.174
Belgium	BEL	23	Prov. Namur	BE35	102311	1992	12.961
Belgium	BEL	23	Prov. Namur	BE35	102311	1993	12.54
Belgium	BEL	23	Prov. Namur	BE35	102311	1994	12.015
Belgium	BEL	23	Prov. Namur	BE35	102311	1995	11.908
Belgium	BEL	23	Prov. Namur	BE35	102311	1996	12.01
Belgium	BEL	23	Prov. Namur	BE35	102311	1997	11.903
Belgium	BEL	23	Prov. Namur	BE35	102311	1998	11.691
Belgium	BEL	23	Prov. Namur	BE35	102311	1999	11.688
Belgium	BEL	23	Prov. Namur	BE35	102311	2000	11.894
Belgium	BEL	23	Prov. Namur	BE35	102311	2001	11.141
Belgium	BEL	23	Prov. Namur	BE35	102311	2002	10.917
Belgium	BEL	23	Prov. Namur	BE35	102311	2003	11.143
Belgium	BEL	23	Prov. Namur	BE35	102311	2004	11.448
Belgium	BEL	23	Prov. Namur	BE35	102311	2005	11.139
Belgium	BEL	23	Prov. Namur	BE35	102311	2006	11.275
Belgium	BEL	23	Prov. Namur	BE35	102311	2007	11.256
Belgium	BEL	23	Prov. Namur	BE35	102311	2008	11.169
Belgium	BEL	23	Prov. Namur	BE35	102311	2009	10.958
Belgium	BEL	23	Prov. Namur	BE35	102311	2010	11.19
Belgium	BEL	23	Prov. Namur	BE35	102311	2011	11.178
Belgium	BEL	23	Prov. Namur	BE35	102311	2012	10.735
Belgium	BEL	23	Prov. Namur	BE35	102311	2013	10.616
Belgium	BEL	23	Prov. Namur	BE35	102311	2014	10.263
Belgium	BEL	23	Prov. Namur	BE35	102311	2015	9.938
Belgium	BEL	23	Prov. Namur	BE35	102311	2016	9.84
Belgium	BEL	23	Prov. Namur	BE35	102311	2017	9.353
Belgium	BEL	23	Prov. Namur	BE35	102311	2018	9.47
Belgium	BEL	23	Prov. Namur	BE35	102311	2019	9.061
Bulgaria	BGR	37	Severozapaden	BG31	103701	1990	11.296
Bulgaria	BGR	37	Severozapaden	BG31	103701	1991	10.362
Bulgaria	BGR	37	Severozapaden	BG31	103701	1992	9.709
Bulgaria	BGR	37	Severozapaden	BG31	103701	1993	9.336
Bulgaria	BGR	37	Severozapaden	BG31	103701	1994	8.776
Bulgaria	BGR	37	Severozapaden	BG31	103701	1995	8.029
Bulgaria	BGR	37	Severozapaden	BG31	103701	1996	8.029
Bulgaria	BGR	37	Severozapaden	BG31	103701	1997	7.188
Bulgaria	BGR	37	Severozapaden	BG31	103701	1998	7.375
Bulgaria	BGR	37	Severozapaden	BG31	103701	1999	8.215
Bulgaria	BGR	37	Severozapaden	BG31	103701	2000	8.402
Bulgaria	BGR	37	Severozapaden	BG31	103701	2001	8.005
Bulgaria	BGR	37	Severozapaden	BG31	103701	2002	8.049
Bulgaria	BGR	37	Severozapaden	BG31	103701	2003	7.955
Bulgaria	BGR	37	Severozapaden	BG31	103701	2004	8.309
Bulgaria	BGR	37	Severozapaden	BG31	103701	2005	8.259
Bulgaria	BGR	37	Severozapaden	BG31	103701	2006	8.367
Bulgaria	BGR	37	Severozapaden	BG31	103701	2007	8.534
Bulgaria	BGR	37	Severozapaden	BG31	103701	2008	8.983
Bulgaria	BGR	37	Severozapaden	BG31	103701	2009	9.452
Bulgaria	BGR	37	Severozapaden	BG31	103701	2010	8.754
Bulgaria	BGR	37	Severozapaden	BG31	103701	2011	8.502
Bulgaria	BGR	37	Severozapaden	BG31	103701	2012	8.437
Bulgaria	BGR	37	Severozapaden	BG31	103701	2013	7.917
Bulgaria	BGR	37	Severozapaden	BG31	103701	2014	8.359
Bulgaria	BGR	37	Severozapaden	BG31	103701	2015	8.18
Bulgaria	BGR	37	Severozapaden	BG31	103701	2016	8.164
Bulgaria	BGR	37	Severozapaden	BG31	103701	2017	8.042
Bulgaria	BGR	37	Severozapaden	BG31	103701	2018	8.194
Bulgaria	BGR	37	Severozapaden	BG31	103701	2019	8.178
Bulgaria	BGR	37	Severen tsentralen	BG32	103702	1990	11.243
Bulgaria	BGR	37	Severen tsentralen	BG32	103702	1991	10.314
Bulgaria	BGR	37	Severen tsentralen	BG32	103702	1992	9.663
Bulgaria	BGR	37	Severen tsentralen	BG32	103702	1993	9.292
Bulgaria	BGR	37	Severen tsentralen	BG32	103702	1994	8.734
Bulgaria	BGR	37	Severen tsentralen	BG32	103702	1995	7.991
Bulgaria	BGR	37	Severen tsentralen	BG32	103702	1996	7.991
Bulgaria	BGR	37	Severen tsentralen	BG32	103702	1997	7.155
Bulgaria	BGR	37	Severen tsentralen	BG32	103702	1998	7.341
Bulgaria	BGR	37	Severen tsentralen	BG32	103702	1999	8.177
Bulgaria	BGR	37	Severen tsentralen	BG32	103702	2000	8.363
Bulgaria	BGR	37	Severen tsentralen	BG32	103702	2001	8.057
Bulgaria	BGR	37	Severen tsentralen	BG32	103702	2002	8.117
Bulgaria	BGR	37	Severen tsentralen	BG32	103702	2003	8.308
Bulgaria	BGR	37	Severen tsentralen	BG32	103702	2004	8.496
Bulgaria	BGR	37	Severen tsentralen	BG32	103702	2005	8.712
Bulgaria	BGR	37	Severen tsentralen	BG32	103702	2006	8.762
Bulgaria	BGR	37	Severen tsentralen	BG32	103702	2007	9.096
Bulgaria	BGR	37	Severen tsentralen	BG32	103702	2008	9.568
Bulgaria	BGR	37	Severen tsentralen	BG32	103702	2009	9.953
Bulgaria	BGR	37	Severen tsentralen	BG32	103702	2010	9.328
Bulgaria	BGR	37	Severen tsentralen	BG32	103702	2011	8.661
Bulgaria	BGR	37	Severen tsentralen	BG32	103702	2012	8.893
Bulgaria	BGR	37	Severen tsentralen	BG32	103702	2013	8.641
Bulgaria	BGR	37	Severen tsentralen	BG32	103702	2014	8.569
Bulgaria	BGR	37	Severen tsentralen	BG32	103702	2015	8.276
Bulgaria	BGR	37	Severen tsentralen	BG32	103702	2016	8.139
Bulgaria	BGR	37	Severen tsentralen	BG32	103702	2017	7.701
Bulgaria	BGR	37	Severen tsentralen	BG32	103702	2018	7.342
Bulgaria	BGR	37	Severen tsentralen	BG32	103702	2019	6.621
Bulgaria	BGR	37	Severoiztochen	BG33	103703	1990	13.911
Bulgaria	BGR	37	Severoiztochen	BG33	103703	1991	12.762
Bulgaria	BGR	37	Severoiztochen	BG33	103703	1992	11.957
Bulgaria	BGR	37	Severoiztochen	BG33	103703	1993	11.497
Bulgaria	BGR	37	Severoiztochen	BG33	103703	1994	10.807
Bulgaria	BGR	37	Severoiztochen	BG33	103703	1995	9.887
Bulgaria	BGR	37	Severoiztochen	BG33	103703	1996	9.888
Bulgaria	BGR	37	Severoiztochen	BG33	103703	1997	8.853
Bulgaria	BGR	37	Severoiztochen	BG33	103703	1998	9.083
Bulgaria	BGR	37	Severoiztochen	BG33	103703	1999	10.118
Bulgaria	BGR	37	Severoiztochen	BG33	103703	2000	10.348
Bulgaria	BGR	37	Severoiztochen	BG33	103703	2001	9.989
Bulgaria	BGR	37	Severoiztochen	BG33	103703	2002	9.746
Bulgaria	BGR	37	Severoiztochen	BG33	103703	2003	10.323
Bulgaria	BGR	37	Severoiztochen	BG33	103703	2004	10.56
Bulgaria	BGR	37	Severoiztochen	BG33	103703	2005	10.822
Bulgaria	BGR	37	Severoiztochen	BG33	103703	2006	11.742
Bulgaria	BGR	37	Severoiztochen	BG33	103703	2007	11.776
Bulgaria	BGR	37	Severoiztochen	BG33	103703	2008	12.218
Bulgaria	BGR	37	Severoiztochen	BG33	103703	2009	12.665
Bulgaria	BGR	37	Severoiztochen	BG33	103703	2010	11.585
Bulgaria	BGR	37	Severoiztochen	BG33	103703	2011	10.991
Bulgaria	BGR	37	Severoiztochen	BG33	103703	2012	10.665
Bulgaria	BGR	37	Severoiztochen	BG33	103703	2013	10.305
Bulgaria	BGR	37	Severoiztochen	BG33	103703	2014	10.228
Bulgaria	BGR	37	Severoiztochen	BG33	103703	2015	9.815
Bulgaria	BGR	37	Severoiztochen	BG33	103703	2016	9.871
Bulgaria	BGR	37	Severoiztochen	BG33	103703	2017	9.507
Bulgaria	BGR	37	Severoiztochen	BG33	103703	2018	9.482
Bulgaria	BGR	37	Severoiztochen	BG33	103703	2019	9.514
Bulgaria	BGR	37	Yugoiztochen	BG34	103704	1990	13.307
Bulgaria	BGR	37	Yugoiztochen	BG34	103704	1991	12.207
Bulgaria	BGR	37	Yugoiztochen	BG34	103704	1992	11.438
Bulgaria	BGR	37	Yugoiztochen	BG34	103704	1993	10.998
Bulgaria	BGR	37	Yugoiztochen	BG34	103704	1994	10.338
Bulgaria	BGR	37	Yugoiztochen	BG34	103704	1995	9.458
Bulgaria	BGR	37	Yugoiztochen	BG34	103704	1996	9.458
Bulgaria	BGR	37	Yugoiztochen	BG34	103704	1997	8.468
Bulgaria	BGR	37	Yugoiztochen	BG34	103704	1998	8.688
Bulgaria	BGR	37	Yugoiztochen	BG34	103704	1999	9.678
Bulgaria	BGR	37	Yugoiztochen	BG34	103704	2000	9.898
Bulgaria	BGR	37	Yugoiztochen	BG34	103704	2001	9.323
Bulgaria	BGR	37	Yugoiztochen	BG34	103704	2002	9.267
Bulgaria	BGR	37	Yugoiztochen	BG34	103704	2003	9.582
Bulgaria	BGR	37	Yugoiztochen	BG34	103704	2004	10.253
Bulgaria	BGR	37	Yugoiztochen	BG34	103704	2005	10.287
Bulgaria	BGR	37	Yugoiztochen	BG34	103704	2006	11.046
Bulgaria	BGR	37	Yugoiztochen	BG34	103704	2007	11.35
Bulgaria	BGR	37	Yugoiztochen	BG34	103704	2008	11.561
Bulgaria	BGR	37	Yugoiztochen	BG34	103704	2009	12.074
Bulgaria	BGR	37	Yugoiztochen	BG34	103704	2010	11.025
Bulgaria	BGR	37	Yugoiztochen	BG34	103704	2011	10.578
Bulgaria	BGR	37	Yugoiztochen	BG34	103704	2012	10.411
Bulgaria	BGR	37	Yugoiztochen	BG34	103704	2013	10.394
Bulgaria	BGR	37	Yugoiztochen	BG34	103704	2014	10.513
Bulgaria	BGR	37	Yugoiztochen	BG34	103704	2015	10.391
Bulgaria	BGR	37	Yugoiztochen	BG34	103704	2016	10.18
Bulgaria	BGR	37	Yugoiztochen	BG34	103704	2017	10.298
Bulgaria	BGR	37	Yugoiztochen	BG34	103704	2018	10.159
Bulgaria	BGR	37	Yugoiztochen	BG34	103704	2019	10.13
Bulgaria	BGR	37	Yugozapaden	BG41	103705	1990	11.509
Bulgaria	BGR	37	Yugozapaden	BG41	103705	1991	10.558
Bulgaria	BGR	37	Yugozapaden	BG41	103705	1992	9.892
Bulgaria	BGR	37	Yugozapaden	BG41	103705	1993	9.512
Bulgaria	BGR	37	Yugozapaden	BG41	103705	1994	8.941
Bulgaria	BGR	37	Yugozapaden	BG41	103705	1995	8.18
Bulgaria	BGR	37	Yugozapaden	BG41	103705	1996	8.18
Bulgaria	BGR	37	Yugozapaden	BG41	103705	1997	7.324
Bulgaria	BGR	37	Yugozapaden	BG41	103705	1998	7.515
Bulgaria	BGR	37	Yugozapaden	BG41	103705	1999	8.371
Bulgaria	BGR	37	Yugozapaden	BG41	103705	2000	8.561
Bulgaria	BGR	37	Yugozapaden	BG41	103705	2001	7.925
Bulgaria	BGR	37	Yugozapaden	BG41	103705	2002	8.048
Bulgaria	BGR	37	Yugozapaden	BG41	103705	2003	8.267
Bulgaria	BGR	37	Yugozapaden	BG41	103705	2004	8.556
Bulgaria	BGR	37	Yugozapaden	BG41	103705	2005	9.043
Bulgaria	BGR	37	Yugozapaden	BG41	103705	2006	9.395
Bulgaria	BGR	37	Yugozapaden	BG41	103705	2007	9.795
Bulgaria	BGR	37	Yugozapaden	BG41	103705	2008	10.318
Bulgaria	BGR	37	Yugozapaden	BG41	103705	2009	10.824
Bulgaria	BGR	37	Yugozapaden	BG41	103705	2010	10.302
Bulgaria	BGR	37	Yugozapaden	BG41	103705	2011	9.575
Bulgaria	BGR	37	Yugozapaden	BG41	103705	2012	9.416
Bulgaria	BGR	37	Yugozapaden	BG41	103705	2013	8.988
Bulgaria	BGR	37	Yugozapaden	BG41	103705	2014	9.395
Bulgaria	BGR	37	Yugozapaden	BG41	103705	2015	9.103
Bulgaria	BGR	37	Yugozapaden	BG41	103705	2016	9.07
Bulgaria	BGR	37	Yugozapaden	BG41	103705	2017	9.018
Bulgaria	BGR	37	Yugozapaden	BG41	103705	2018	8.863
Bulgaria	BGR	37	Yugozapaden	BG41	103705	2019	8.926
Bulgaria	BGR	37	Yuzhen tsentralen	BG42	103706	1990	11.968
Bulgaria	BGR	37	Yuzhen tsentralen	BG42	103706	1991	10.979
Bulgaria	BGR	37	Yuzhen tsentralen	BG42	103706	1992	10.287
Bulgaria	BGR	37	Yuzhen tsentralen	BG42	103706	1993	9.891
Bulgaria	BGR	37	Yuzhen tsentralen	BG42	103706	1994	9.298
Bulgaria	BGR	37	Yuzhen tsentralen	BG42	103706	1995	8.506
Bulgaria	BGR	37	Yuzhen tsentralen	BG42	103706	1996	8.506
Bulgaria	BGR	37	Yuzhen tsentralen	BG42	103706	1997	7.616
Bulgaria	BGR	37	Yuzhen tsentralen	BG42	103706	1998	7.814
Bulgaria	BGR	37	Yuzhen tsentralen	BG42	103706	1999	8.704
Bulgaria	BGR	37	Yuzhen tsentralen	BG42	103706	2000	8.902
Bulgaria	BGR	37	Yuzhen tsentralen	BG42	103706	2001	8.372
Bulgaria	BGR	37	Yuzhen tsentralen	BG42	103706	2002	8.329
Bulgaria	BGR	37	Yuzhen tsentralen	BG42	103706	2003	8.39
Bulgaria	BGR	37	Yuzhen tsentralen	BG42	103706	2004	8.986
Bulgaria	BGR	37	Yuzhen tsentralen	BG42	103706	2005	9.014
Bulgaria	BGR	37	Yuzhen tsentralen	BG42	103706	2006	9.286
Bulgaria	BGR	37	Yuzhen tsentralen	BG42	103706	2007	9.646
Bulgaria	BGR	37	Yuzhen tsentralen	BG42	103706	2008	9.902
Bulgaria	BGR	37	Yuzhen tsentralen	BG42	103706	2009	10.484
Bulgaria	BGR	37	Yuzhen tsentralen	BG42	103706	2010	9.946
Bulgaria	BGR	37	Yuzhen tsentralen	BG42	103706	2011	9.252
Bulgaria	BGR	37	Yuzhen tsentralen	BG42	103706	2012	9.209
Bulgaria	BGR	37	Yuzhen tsentralen	BG42	103706	2013	9.021
Bulgaria	BGR	37	Yuzhen tsentralen	BG42	103706	2014	9.145
Bulgaria	BGR	37	Yuzhen tsentralen	BG42	103706	2015	9.186
Bulgaria	BGR	37	Yuzhen tsentralen	BG42	103706	2016	8.951
Bulgaria	BGR	37	Yuzhen tsentralen	BG42	103706	2017	8.99
Bulgaria	BGR	37	Yuzhen tsentralen	BG42	103706	2018	9.004
Bulgaria	BGR	37	Yuzhen tsentralen	BG42	103706	2019	8.916
Switzerland	CHE	223	R√©gion l√©manique	CH01	122301	1990	13.524
Switzerland	CHE	223	R√©gion l√©manique	CH01	122301	1991	13.741
Switzerland	CHE	223	R√©gion l√©manique	CH01	122301	1992	13.632
Switzerland	CHE	223	R√©gion l√©manique	CH01	122301	1993	13.091
Switzerland	CHE	223	R√©gion l√©manique	CH01	122301	1994	12.875
Switzerland	CHE	223	R√©gion l√©manique	CH01	122301	1995	12.658
Switzerland	CHE	223	R√©gion l√©manique	CH01	122301	1996	12.658
Switzerland	CHE	223	R√©gion l√©manique	CH01	122301	1997	12.334
Switzerland	CHE	223	R√©gion l√©manique	CH01	122301	1998	12.009
Switzerland	CHE	223	R√©gion l√©manique	CH01	122301	1999	11.901
Switzerland	CHE	223	R√©gion l√©manique	CH01	122301	2000	11.792
Switzerland	CHE	223	R√©gion l√©manique	CH01	122301	2001	11.046
Switzerland	CHE	223	R√©gion l√©manique	CH01	122301	2002	10.839
Switzerland	CHE	223	R√©gion l√©manique	CH01	122301	2003	10.32
Switzerland	CHE	223	R√©gion l√©manique	CH01	122301	2004	10.56
Switzerland	CHE	223	R√©gion l√©manique	CH01	122301	2005	10.741
Switzerland	CHE	223	R√©gion l√©manique	CH01	122301	2006	10.668
Switzerland	CHE	223	R√©gion l√©manique	CH01	122301	2007	10.739
Switzerland	CHE	223	R√©gion l√©manique	CH01	122301	2008	10.547
Switzerland	CHE	223	R√©gion l√©manique	CH01	122301	2009	10.773
Switzerland	CHE	223	R√©gion l√©manique	CH01	122301	2010	10.999
Switzerland	CHE	223	R√©gion l√©manique	CH01	122301	2011	10.642
Switzerland	CHE	223	R√©gion l√©manique	CH01	122301	2012	10.676
Switzerland	CHE	223	R√©gion l√©manique	CH01	122301	2013	10.654
Switzerland	CHE	223	R√©gion l√©manique	CH01	122301	2014	10.67
Switzerland	CHE	223	R√©gion l√©manique	CH01	122301	2015	10.666
Switzerland	CHE	223	R√©gion l√©manique	CH01	122301	2016	10.671
Switzerland	CHE	223	R√©gion l√©manique	CH01	122301	2017	10.495
Switzerland	CHE	223	R√©gion l√©manique	CH01	122301	2018	10.413
Switzerland	CHE	223	R√©gion l√©manique	CH01	122301	2019	10.075
Switzerland	CHE	223	Espace Mittelland	CH02	122302	1990	12.089
Switzerland	CHE	223	Espace Mittelland	CH02	122302	1991	12.283
Switzerland	CHE	223	Espace Mittelland	CH02	122302	1992	12.186
Switzerland	CHE	223	Espace Mittelland	CH02	122302	1993	11.702
Switzerland	CHE	223	Espace Mittelland	CH02	122302	1994	11.509
Switzerland	CHE	223	Espace Mittelland	CH02	122302	1995	11.315
Switzerland	CHE	223	Espace Mittelland	CH02	122302	1996	11.315
Switzerland	CHE	223	Espace Mittelland	CH02	122302	1997	11.025
Switzerland	CHE	223	Espace Mittelland	CH02	122302	1998	10.735
Switzerland	CHE	223	Espace Mittelland	CH02	122302	1999	10.638
Switzerland	CHE	223	Espace Mittelland	CH02	122302	2000	10.541
Switzerland	CHE	223	Espace Mittelland	CH02	122302	2001	9.79
Switzerland	CHE	223	Espace Mittelland	CH02	122302	2002	9.767
Switzerland	CHE	223	Espace Mittelland	CH02	122302	2003	9.464
Switzerland	CHE	223	Espace Mittelland	CH02	122302	2004	9.601
Switzerland	CHE	223	Espace Mittelland	CH02	122302	2005	9.534
Switzerland	CHE	223	Espace Mittelland	CH02	122302	2006	9.415
Switzerland	CHE	223	Espace Mittelland	CH02	122302	2007	9.482
Switzerland	CHE	223	Espace Mittelland	CH02	122302	2008	9.575
Switzerland	CHE	223	Espace Mittelland	CH02	122302	2009	9.77
Switzerland	CHE	223	Espace Mittelland	CH02	122302	2010	9.882
Switzerland	CHE	223	Espace Mittelland	CH02	122302	2011	9.805
Switzerland	CHE	223	Espace Mittelland	CH02	122302	2012	9.99
Switzerland	CHE	223	Espace Mittelland	CH02	122302	2013	9.785
Switzerland	CHE	223	Espace Mittelland	CH02	122302	2014	9.977
Switzerland	CHE	223	Espace Mittelland	CH02	122302	2015	10.221
Switzerland	CHE	223	Espace Mittelland	CH02	122302	2016	10.214
Switzerland	CHE	223	Espace Mittelland	CH02	122302	2017	10.045
Switzerland	CHE	223	Espace Mittelland	CH02	122302	2018	10.085
Switzerland	CHE	223	Espace Mittelland	CH02	122302	2019	9.859
Switzerland	CHE	223	Nordwestschweiz	CH03	122303	1990	11.298
Switzerland	CHE	223	Nordwestschweiz	CH03	122303	1991	11.478
Switzerland	CHE	223	Nordwestschweiz	CH03	122303	1992	11.388
Switzerland	CHE	223	Nordwestschweiz	CH03	122303	1993	10.936
Switzerland	CHE	223	Nordwestschweiz	CH03	122303	1994	10.755
Switzerland	CHE	223	Nordwestschweiz	CH03	122303	1995	10.574
Switzerland	CHE	223	Nordwestschweiz	CH03	122303	1996	10.574
Switzerland	CHE	223	Nordwestschweiz	CH03	122303	1997	10.303
Switzerland	CHE	223	Nordwestschweiz	CH03	122303	1998	10.032
Switzerland	CHE	223	Nordwestschweiz	CH03	122303	1999	9.941
Switzerland	CHE	223	Nordwestschweiz	CH03	122303	2000	9.851
Switzerland	CHE	223	Nordwestschweiz	CH03	122303	2001	9.04
Switzerland	CHE	223	Nordwestschweiz	CH03	122303	2002	8.924
Switzerland	CHE	223	Nordwestschweiz	CH03	122303	2003	9.192
Switzerland	CHE	223	Nordwestschweiz	CH03	122303	2004	9.139
Switzerland	CHE	223	Nordwestschweiz	CH03	122303	2005	9.069
Switzerland	CHE	223	Nordwestschweiz	CH03	122303	2006	9.028
Switzerland	CHE	223	Nordwestschweiz	CH03	122303	2007	9.064
Switzerland	CHE	223	Nordwestschweiz	CH03	122303	2008	9.331
Switzerland	CHE	223	Nordwestschweiz	CH03	122303	2009	9.255
Switzerland	CHE	223	Nordwestschweiz	CH03	122303	2010	9.783
Switzerland	CHE	223	Nordwestschweiz	CH03	122303	2011	9.544
Switzerland	CHE	223	Nordwestschweiz	CH03	122303	2012	9.81
Switzerland	CHE	223	Nordwestschweiz	CH03	122303	2013	9.561
Switzerland	CHE	223	Nordwestschweiz	CH03	122303	2014	9.93
Switzerland	CHE	223	Nordwestschweiz	CH03	122303	2015	9.953
Switzerland	CHE	223	Nordwestschweiz	CH03	122303	2016	10.139
Switzerland	CHE	223	Nordwestschweiz	CH03	122303	2017	10.029
Switzerland	CHE	223	Nordwestschweiz	CH03	122303	2018	9.953
Switzerland	CHE	223	Nordwestschweiz	CH03	122303	2019	9.865
Switzerland	CHE	223	Z√ºrich	CH04	122304	1990	12.792
Switzerland	CHE	223	Z√ºrich	CH04	122304	1991	12.997
Switzerland	CHE	223	Z√ºrich	CH04	122304	1992	12.894
Switzerland	CHE	223	Z√ºrich	CH04	122304	1993	12.382
Switzerland	CHE	223	Z√ºrich	CH04	122304	1994	12.178
Switzerland	CHE	223	Z√ºrich	CH04	122304	1995	11.973
Switzerland	CHE	223	Z√ºrich	CH04	122304	1996	11.973
Switzerland	CHE	223	Z√ºrich	CH04	122304	1997	11.666
Switzerland	CHE	223	Z√ºrich	CH04	122304	1998	11.359
Switzerland	CHE	223	Z√ºrich	CH04	122304	1999	11.256
Switzerland	CHE	223	Z√ºrich	CH04	122304	2000	11.154
Switzerland	CHE	223	Z√ºrich	CH04	122304	2001	10.471
Switzerland	CHE	223	Z√ºrich	CH04	122304	2002	10.252
Switzerland	CHE	223	Z√ºrich	CH04	122304	2003	10.512
Switzerland	CHE	223	Z√ºrich	CH04	122304	2004	10.724
Switzerland	CHE	223	Z√ºrich	CH04	122304	2005	10.69
Switzerland	CHE	223	Z√ºrich	CH04	122304	2006	10.769
Switzerland	CHE	223	Z√ºrich	CH04	122304	2007	10.933
Switzerland	CHE	223	Z√ºrich	CH04	122304	2008	11.175
Switzerland	CHE	223	Z√ºrich	CH04	122304	2009	11.329
Switzerland	CHE	223	Z√ºrich	CH04	122304	2010	11.543
Switzerland	CHE	223	Z√ºrich	CH04	122304	2011	11.532
Switzerland	CHE	223	Z√ºrich	CH04	122304	2012	11.574
Switzerland	CHE	223	Z√ºrich	CH04	122304	2013	11.486
Switzerland	CHE	223	Z√ºrich	CH04	122304	2014	11.958
Switzerland	CHE	223	Z√ºrich	CH04	122304	2015	11.844
Switzerland	CHE	223	Z√ºrich	CH04	122304	2016	11.754
Switzerland	CHE	223	Z√ºrich	CH04	122304	2017	11.573
Switzerland	CHE	223	Z√ºrich	CH04	122304	2018	11.374
Switzerland	CHE	223	Z√ºrich	CH04	122304	2019	11.003
Switzerland	CHE	223	Ostschweiz	CH05	122305	1990	13.124
Switzerland	CHE	223	Ostschweiz	CH05	122305	1991	13.334
Switzerland	CHE	223	Ostschweiz	CH05	122305	1992	13.229
Switzerland	CHE	223	Ostschweiz	CH05	122305	1993	12.704
Switzerland	CHE	223	Ostschweiz	CH05	122305	1994	12.494
Switzerland	CHE	223	Ostschweiz	CH05	122305	1995	12.284
Switzerland	CHE	223	Ostschweiz	CH05	122305	1996	12.284
Switzerland	CHE	223	Ostschweiz	CH05	122305	1997	11.969
Switzerland	CHE	223	Ostschweiz	CH05	122305	1998	11.654
Switzerland	CHE	223	Ostschweiz	CH05	122305	1999	11.549
Switzerland	CHE	223	Ostschweiz	CH05	122305	2000	11.444
Switzerland	CHE	223	Ostschweiz	CH05	122305	2001	10.168
Switzerland	CHE	223	Ostschweiz	CH05	122305	2002	10.159
Switzerland	CHE	223	Ostschweiz	CH05	122305	2003	9.966
Switzerland	CHE	223	Ostschweiz	CH05	122305	2004	9.808
Switzerland	CHE	223	Ostschweiz	CH05	122305	2005	9.297
Switzerland	CHE	223	Ostschweiz	CH05	122305	2006	9.402
Switzerland	CHE	223	Ostschweiz	CH05	122305	2007	9.681
Switzerland	CHE	223	Ostschweiz	CH05	122305	2008	9.609
Switzerland	CHE	223	Ostschweiz	CH05	122305	2009	9.808
Switzerland	CHE	223	Ostschweiz	CH05	122305	2010	9.91
Switzerland	CHE	223	Ostschweiz	CH05	122305	2011	10.078
Switzerland	CHE	223	Ostschweiz	CH05	122305	2012	10.083
Switzerland	CHE	223	Ostschweiz	CH05	122305	2013	10.274
Switzerland	CHE	223	Ostschweiz	CH05	122305	2014	10.34
Switzerland	CHE	223	Ostschweiz	CH05	122305	2015	10.693
Switzerland	CHE	223	Ostschweiz	CH05	122305	2016	10.811
Switzerland	CHE	223	Ostschweiz	CH05	122305	2017	10.345
Switzerland	CHE	223	Ostschweiz	CH05	122305	2018	10.741
Switzerland	CHE	223	Ostschweiz	CH05	122305	2019	10.297
Switzerland	CHE	223	Zentralschweiz	CH06	122306	1990	12.519
Switzerland	CHE	223	Zentralschweiz	CH06	122306	1991	12.719
Switzerland	CHE	223	Zentralschweiz	CH06	122306	1992	12.619
Switzerland	CHE	223	Zentralschweiz	CH06	122306	1993	12.118
Switzerland	CHE	223	Zentralschweiz	CH06	122306	1994	11.917
Switzerland	CHE	223	Zentralschweiz	CH06	122306	1995	11.717
Switzerland	CHE	223	Zentralschweiz	CH06	122306	1996	11.717
Switzerland	CHE	223	Zentralschweiz	CH06	122306	1997	11.416
Switzerland	CHE	223	Zentralschweiz	CH06	122306	1998	11.116
Switzerland	CHE	223	Zentralschweiz	CH06	122306	1999	11.016
Switzerland	CHE	223	Zentralschweiz	CH06	122306	2000	10.915
Switzerland	CHE	223	Zentralschweiz	CH06	122306	2001	9.608
Switzerland	CHE	223	Zentralschweiz	CH06	122306	2002	9.533
Switzerland	CHE	223	Zentralschweiz	CH06	122306	2003	9.634
Switzerland	CHE	223	Zentralschweiz	CH06	122306	2004	9.686
Switzerland	CHE	223	Zentralschweiz	CH06	122306	2005	9.394
Switzerland	CHE	223	Zentralschweiz	CH06	122306	2006	9.563
Switzerland	CHE	223	Zentralschweiz	CH06	122306	2007	9.535
Switzerland	CHE	223	Zentralschweiz	CH06	122306	2008	9.812
Switzerland	CHE	223	Zentralschweiz	CH06	122306	2009	9.621
Switzerland	CHE	223	Zentralschweiz	CH06	122306	2010	9.677
Switzerland	CHE	223	Zentralschweiz	CH06	122306	2011	9.68
Switzerland	CHE	223	Zentralschweiz	CH06	122306	2012	9.911
Switzerland	CHE	223	Zentralschweiz	CH06	122306	2013	9.678
Switzerland	CHE	223	Zentralschweiz	CH06	122306	2014	9.749
Switzerland	CHE	223	Zentralschweiz	CH06	122306	2015	9.851
Switzerland	CHE	223	Zentralschweiz	CH06	122306	2016	9.817
Switzerland	CHE	223	Zentralschweiz	CH06	122306	2017	9.677
Switzerland	CHE	223	Zentralschweiz	CH06	122306	2018	9.929
Switzerland	CHE	223	Zentralschweiz	CH06	122306	2019	9.526
Switzerland	CHE	223	Ticino	CH07	122307	1990	11.147
Switzerland	CHE	223	Ticino	CH07	122307	1991	11.325
Switzerland	CHE	223	Ticino	CH07	122307	1992	11.236
Switzerland	CHE	223	Ticino	CH07	122307	1993	10.79
Switzerland	CHE	223	Ticino	CH07	122307	1994	10.612
Switzerland	CHE	223	Ticino	CH07	122307	1995	10.433
Switzerland	CHE	223	Ticino	CH07	122307	1996	10.433
Switzerland	CHE	223	Ticino	CH07	122307	1997	10.165
Switzerland	CHE	223	Ticino	CH07	122307	1998	9.898
Switzerland	CHE	223	Ticino	CH07	122307	1999	9.809
Switzerland	CHE	223	Ticino	CH07	122307	2000	9.719
Switzerland	CHE	223	Ticino	CH07	122307	2001	8.404
Switzerland	CHE	223	Ticino	CH07	122307	2002	8.464
Switzerland	CHE	223	Ticino	CH07	122307	2003	8.454
Switzerland	CHE	223	Ticino	CH07	122307	2004	8.725
Switzerland	CHE	223	Ticino	CH07	122307	2005	8.62
Switzerland	CHE	223	Ticino	CH07	122307	2006	8.609
Switzerland	CHE	223	Ticino	CH07	122307	2007	8.649
Switzerland	CHE	223	Ticino	CH07	122307	2008	9.052
Switzerland	CHE	223	Ticino	CH07	122307	2009	8.799
Switzerland	CHE	223	Ticino	CH07	122307	2010	8.829
Switzerland	CHE	223	Ticino	CH07	122307	2011	8.701
Switzerland	CHE	223	Ticino	CH07	122307	2012	8.311
Switzerland	CHE	223	Ticino	CH07	122307	2013	8.201
Switzerland	CHE	223	Ticino	CH07	122307	2014	8.318
Switzerland	CHE	223	Ticino	CH07	122307	2015	8.429
Switzerland	CHE	223	Ticino	CH07	122307	2016	7.895
Switzerland	CHE	223	Ticino	CH07	122307	2017	7.715
Switzerland	CHE	223	Ticino	CH07	122307	2018	7.088
Switzerland	CHE	223	Ticino	CH07	122307	2019	6.861
Cyprus	CYP	61	Kypros	CY00	106101	1990	19.049
Cyprus	CYP	61	Kypros	CY00	106101	1991	18.694
Cyprus	CYP	61	Kypros	CY00	106101	1992	18.259
Cyprus	CYP	61	Kypros	CY00	106101	1993	17.731
Cyprus	CYP	61	Kypros	CY00	106101	1994	17.121
Cyprus	CYP	61	Kypros	CY00	106101	1995	16.446
Cyprus	CYP	61	Kypros	CY00	106101	1996	15.735
Cyprus	CYP	61	Kypros	CY00	106101	1997	15.023
Cyprus	CYP	61	Kypros	CY00	106101	1998	14.347
Cyprus	CYP	61	Kypros	CY00	106101	1999	13.731
Cyprus	CYP	61	Kypros	CY00	106101	2000	13.2
Cyprus	CYP	61	Kypros	CY00	106101	2001	12.765
Cyprus	CYP	61	Kypros	CY00	106101	2002	12.421
Cyprus	CYP	61	Kypros	CY00	106101	2003	12.153
Cyprus	CYP	61	Kypros	CY00	106101	2004	11.957
Cyprus	CYP	61	Kypros	CY00	106101	2005	11.821
Cyprus	CYP	61	Kypros	CY00	106101	2006	11.733
Cyprus	CYP	61	Kypros	CY00	106101	2007	11.674
Cyprus	CYP	61	Kypros	CY00	106101	2008	11.626
Cyprus	CYP	61	Kypros	CY00	106101	2009	11.577
Cyprus	CYP	61	Kypros	CY00	106101	2010	11.517
Cyprus	CYP	61	Kypros	CY00	106101	2011	11.441
Cyprus	CYP	61	Kypros	CY00	106101	2012	11.353
Cyprus	CYP	61	Kypros	CY00	106101	2013	11.255
Cyprus	CYP	61	Kypros	CY00	106101	2014	11.143
Cyprus	CYP	61	Kypros	CY00	106101	2015	11.011
Cyprus	CYP	61	Kypros	CY00	106101	2016	10.852
Cyprus	CYP	61	Kypros	CY00	106101	2017	10.668
Cyprus	CYP	61	Kypros	CY00	106101	2018	10.462
Cyprus	CYP	61	Kypros	CY00	106101	2019	10.24
Czech Republic	CZE	62	Praha	CZ01	106201	1990	12.12
Czech Republic	CZE	62	Praha	CZ01	106201	1991	12.024
Czech Republic	CZE	62	Praha	CZ01	106201	1992	11.351
Czech Republic	CZE	62	Praha	CZ01	106201	1993	11.254
Czech Republic	CZE	62	Praha	CZ01	106201	1994	9.908
Czech Republic	CZE	62	Praha	CZ01	106201	1995	8.946
Czech Republic	CZE	62	Praha	CZ01	106201	1996	8.465
Czech Republic	CZE	62	Praha	CZ01	106201	1997	8.465
Czech Republic	CZE	62	Praha	CZ01	106201	1998	8.465
Czech Republic	CZE	62	Praha	CZ01	106201	1999	8.368
Czech Republic	CZE	62	Praha	CZ01	106201	2000	8.561
Czech Republic	CZE	62	Praha	CZ01	106201	2001	8.746
Czech Republic	CZE	62	Praha	CZ01	106201	2002	8.676
Czech Republic	CZE	62	Praha	CZ01	106201	2003	8.932
Czech Republic	CZE	62	Praha	CZ01	106201	2004	9.781
Czech Republic	CZE	62	Praha	CZ01	106201	2005	10.404
Czech Republic	CZE	62	Praha	CZ01	106201	2006	10.762
Czech Republic	CZE	62	Praha	CZ01	106201	2007	11.188
Czech Republic	CZE	62	Praha	CZ01	106201	2008	12.018
Czech Republic	CZE	62	Praha	CZ01	106201	2009	11.959
Czech Republic	CZE	62	Praha	CZ01	106201	2010	12.159
Czech Republic	CZE	62	Praha	CZ01	106201	2011	11.422
Czech Republic	CZE	62	Praha	CZ01	106201	2012	11.413
Czech Republic	CZE	62	Praha	CZ01	106201	2013	11.195
Czech Republic	CZE	62	Praha	CZ01	106201	2014	11.636
Czech Republic	CZE	62	Praha	CZ01	106201	2015	11.68
Czech Republic	CZE	62	Praha	CZ01	106201	2016	11.77
Czech Republic	CZE	62	Praha	CZ01	106201	2017	11.957
Czech Republic	CZE	62	Praha	CZ01	106201	2018	11.915
Czech Republic	CZE	62	Praha	CZ01	106201	2019	11.404
Czech Republic	CZE	62	Stredn√≠ Cechy	CZ02	106202	1990	12.055
Czech Republic	CZE	62	Stredn√≠ Cechy	CZ02	106202	1991	11.959
Czech Republic	CZE	62	Stredn√≠ Cechy	CZ02	106202	1992	11.289
Czech Republic	CZE	62	Stredn√≠ Cechy	CZ02	106202	1993	11.194
Czech Republic	CZE	62	Stredn√≠ Cechy	CZ02	106202	1994	9.854
Czech Republic	CZE	62	Stredn√≠ Cechy	CZ02	106202	1995	8.898
Czech Republic	CZE	62	Stredn√≠ Cechy	CZ02	106202	1996	8.419
Czech Republic	CZE	62	Stredn√≠ Cechy	CZ02	106202	1997	8.419
Czech Republic	CZE	62	Stredn√≠ Cechy	CZ02	106202	1998	8.419
Czech Republic	CZE	62	Stredn√≠ Cechy	CZ02	106202	1999	8.323
Czech Republic	CZE	62	Stredn√≠ Cechy	CZ02	106202	2000	8.515
Czech Republic	CZE	62	Stredn√≠ Cechy	CZ02	106202	2001	8.518
Czech Republic	CZE	62	Stredn√≠ Cechy	CZ02	106202	2002	8.856
Czech Republic	CZE	62	Stredn√≠ Cechy	CZ02	106202	2003	8.874
Czech Republic	CZE	62	Stredn√≠ Cechy	CZ02	106202	2004	9.387
Czech Republic	CZE	62	Stredn√≠ Cechy	CZ02	106202	2005	9.895
Czech Republic	CZE	62	Stredn√≠ Cechy	CZ02	106202	2006	10.266
Czech Republic	CZE	62	Stredn√≠ Cechy	CZ02	106202	2007	11.328
Czech Republic	CZE	62	Stredn√≠ Cechy	CZ02	106202	2008	11.859
Czech Republic	CZE	62	Stredn√≠ Cechy	CZ02	106202	2009	11.633
Czech Republic	CZE	62	Stredn√≠ Cechy	CZ02	106202	2010	11.493
Czech Republic	CZE	62	Stredn√≠ Cechy	CZ02	106202	2011	10.855
Czech Republic	CZE	62	Stredn√≠ Cechy	CZ02	106202	2012	10.549
Czech Republic	CZE	62	Stredn√≠ Cechy	CZ02	106202	2013	10.313
Czech Republic	CZE	62	Stredn√≠ Cechy	CZ02	106202	2014	10.319
Czech Republic	CZE	62	Stredn√≠ Cechy	CZ02	106202	2015	10.209
Czech Republic	CZE	62	Stredn√≠ Cechy	CZ02	106202	2016	10.169
Czech Republic	CZE	62	Stredn√≠ Cechy	CZ02	106202	2017	10.319
Czech Republic	CZE	62	Stredn√≠ Cechy	CZ02	106202	2018	9.728
Czech Republic	CZE	62	Stredn√≠ Cechy	CZ02	106202	2019	9.571
Czech Republic	CZE	62	Jihoz√°pad	CZ03	106203	1990	12.613
Czech Republic	CZE	62	Jihoz√°pad	CZ03	106203	1991	12.513
Czech Republic	CZE	62	Jihoz√°pad	CZ03	106203	1992	11.812
Czech Republic	CZE	62	Jihoz√°pad	CZ03	106203	1993	11.712
Czech Republic	CZE	62	Jihoz√°pad	CZ03	106203	1994	10.311
Czech Republic	CZE	62	Jihoz√°pad	CZ03	106203	1995	9.31
Czech Republic	CZE	62	Jihoz√°pad	CZ03	106203	1996	8.809
Czech Republic	CZE	62	Jihoz√°pad	CZ03	106203	1997	8.809
Czech Republic	CZE	62	Jihoz√°pad	CZ03	106203	1998	8.809
Czech Republic	CZE	62	Jihoz√°pad	CZ03	106203	1999	8.709
Czech Republic	CZE	62	Jihoz√°pad	CZ03	106203	2000	8.909
Czech Republic	CZE	62	Jihoz√°pad	CZ03	106203	2001	8.737
Czech Republic	CZE	62	Jihoz√°pad	CZ03	106203	2002	8.988
Czech Republic	CZE	62	Jihoz√°pad	CZ03	106203	2003	9.068
Czech Republic	CZE	62	Jihoz√°pad	CZ03	106203	2004	9.351
Czech Republic	CZE	62	Jihoz√°pad	CZ03	106203	2005	9.794
Czech Republic	CZE	62	Jihoz√°pad	CZ03	106203	2006	10.242
Czech Republic	CZE	62	Jihoz√°pad	CZ03	106203	2007	10.901
Czech Republic	CZE	62	Jihoz√°pad	CZ03	106203	2008	11.266
Czech Republic	CZE	62	Jihoz√°pad	CZ03	106203	2009	11.103
Czech Republic	CZE	62	Jihoz√°pad	CZ03	106203	2010	10.897
Czech Republic	CZE	62	Jihoz√°pad	CZ03	106203	2011	9.898
Czech Republic	CZE	62	Jihoz√°pad	CZ03	106203	2012	10.208
Czech Republic	CZE	62	Jihoz√°pad	CZ03	106203	2013	9.837
Czech Republic	CZE	62	Jihoz√°pad	CZ03	106203	2014	9.939
Czech Republic	CZE	62	Jihoz√°pad	CZ03	106203	2015	10.245
Czech Republic	CZE	62	Jihoz√°pad	CZ03	106203	2016	10.459
Czech Republic	CZE	62	Jihoz√°pad	CZ03	106203	2017	10.618
Czech Republic	CZE	62	Jihoz√°pad	CZ03	106203	2018	10.472
Czech Republic	CZE	62	Jihoz√°pad	CZ03	106203	2019	10.343
Czech Republic	CZE	62	Severoz√°pad	CZ04	106204	1990	13.512
Czech Republic	CZE	62	Severoz√°pad	CZ04	106204	1991	13.405
Czech Republic	CZE	62	Severoz√°pad	CZ04	106204	1992	12.654
Czech Republic	CZE	62	Severoz√°pad	CZ04	106204	1993	12.547
Czech Republic	CZE	62	Severoz√°pad	CZ04	106204	1994	11.045
Czech Republic	CZE	62	Severoz√°pad	CZ04	106204	1995	9.973
Czech Republic	CZE	62	Severoz√°pad	CZ04	106204	1996	9.437
Czech Republic	CZE	62	Severoz√°pad	CZ04	106204	1997	9.437
Czech Republic	CZE	62	Severoz√°pad	CZ04	106204	1998	9.437
Czech Republic	CZE	62	Severoz√°pad	CZ04	106204	1999	9.329
Czech Republic	CZE	62	Severoz√°pad	CZ04	106204	2000	9.544
Czech Republic	CZE	62	Severoz√°pad	CZ04	106204	2001	9.519
Czech Republic	CZE	62	Severoz√°pad	CZ04	106204	2002	9.824
Czech Republic	CZE	62	Severoz√°pad	CZ04	106204	2003	9.938
Czech Republic	CZE	62	Severoz√°pad	CZ04	106204	2004	10.269
Czech Republic	CZE	62	Severoz√°pad	CZ04	106204	2005	10.46
Czech Republic	CZE	62	Severoz√°pad	CZ04	106204	2006	10.815
Czech Republic	CZE	62	Severoz√°pad	CZ04	106204	2007	11.707
Czech Republic	CZE	62	Severoz√°pad	CZ04	106204	2008	12.066
Czech Republic	CZE	62	Severoz√°pad	CZ04	106204	2009	11.534
Czech Republic	CZE	62	Severoz√°pad	CZ04	106204	2010	11.191
Czech Republic	CZE	62	Severoz√°pad	CZ04	106204	2011	10.415
Czech Republic	CZE	62	Severoz√°pad	CZ04	106204	2012	9.821
Czech Republic	CZE	62	Severoz√°pad	CZ04	106204	2013	9.8
Czech Republic	CZE	62	Severoz√°pad	CZ04	106204	2014	9.905
Czech Republic	CZE	62	Severoz√°pad	CZ04	106204	2015	9.953
Czech Republic	CZE	62	Severoz√°pad	CZ04	106204	2016	10.049
Czech Republic	CZE	62	Severoz√°pad	CZ04	106204	2017	10.145
Czech Republic	CZE	62	Severoz√°pad	CZ04	106204	2018	9.83
Czech Republic	CZE	62	Severoz√°pad	CZ04	106204	2019	9.915
Czech Republic	CZE	62	Severov√Ωchod	CZ05	106205	1990	12.838
Czech Republic	CZE	62	Severov√Ωchod	CZ05	106205	1991	12.736
Czech Republic	CZE	62	Severov√Ωchod	CZ05	106205	1992	12.023
Czech Republic	CZE	62	Severov√Ωchod	CZ05	106205	1993	11.921
Czech Republic	CZE	62	Severov√Ωchod	CZ05	106205	1994	10.494
Czech Republic	CZE	62	Severov√Ωchod	CZ05	106205	1995	9.475
Czech Republic	CZE	62	Severov√Ωchod	CZ05	106205	1996	8.966
Czech Republic	CZE	62	Severov√Ωchod	CZ05	106205	1997	8.966
Czech Republic	CZE	62	Severov√Ωchod	CZ05	106205	1998	8.966
Czech Republic	CZE	62	Severov√Ωchod	CZ05	106205	1999	8.864
Czech Republic	CZE	62	Severov√Ωchod	CZ05	106205	2000	9.068
Czech Republic	CZE	62	Severov√Ωchod	CZ05	106205	2001	8.933
Czech Republic	CZE	62	Severov√Ωchod	CZ05	106205	2002	9.133
Czech Republic	CZE	62	Severov√Ωchod	CZ05	106205	2003	9.207
Czech Republic	CZE	62	Severov√Ωchod	CZ05	106205	2004	9.585
Czech Republic	CZE	62	Severov√Ωchod	CZ05	106205	2005	9.737
Czech Republic	CZE	62	Severov√Ωchod	CZ05	106205	2006	10.108
Czech Republic	CZE	62	Severov√Ωchod	CZ05	106205	2007	11.188
Czech Republic	CZE	62	Severov√Ωchod	CZ05	106205	2008	11.358
Czech Republic	CZE	62	Severov√Ωchod	CZ05	106205	2009	11.218
Czech Republic	CZE	62	Severov√Ωchod	CZ05	106205	2010	11.089
Czech Republic	CZE	62	Severov√Ωchod	CZ05	106205	2011	10.16
Czech Republic	CZE	62	Severov√Ωchod	CZ05	106205	2012	10.121
Czech Republic	CZE	62	Severov√Ωchod	CZ05	106205	2013	9.966
Czech Republic	CZE	62	Severov√Ωchod	CZ05	106205	2014	10.094
Czech Republic	CZE	62	Severov√Ωchod	CZ05	106205	2015	10.273
Czech Republic	CZE	62	Severov√Ωchod	CZ05	106205	2016	10.679
Czech Republic	CZE	62	Severov√Ωchod	CZ05	106205	2017	10.458
Czech Republic	CZE	62	Severov√Ωchod	CZ05	106205	2018	10.494
Czech Republic	CZE	62	Severov√Ωchod	CZ05	106205	2019	10.437
Czech Republic	CZE	62	Jihov√Ωchod	CZ06	106206	1990	12.449
Czech Republic	CZE	62	Jihov√Ωchod	CZ06	106206	1991	12.35
Czech Republic	CZE	62	Jihov√Ωchod	CZ06	106206	1992	11.659
Czech Republic	CZE	62	Jihov√Ωchod	CZ06	106206	1993	11.56
Czech Republic	CZE	62	Jihov√Ωchod	CZ06	106206	1994	10.177
Czech Republic	CZE	62	Jihov√Ωchod	CZ06	106206	1995	9.189
Czech Republic	CZE	62	Jihov√Ωchod	CZ06	106206	1996	8.694
Czech Republic	CZE	62	Jihov√Ωchod	CZ06	106206	1997	8.694
Czech Republic	CZE	62	Jihov√Ωchod	CZ06	106206	1998	8.694
Czech Republic	CZE	62	Jihov√Ωchod	CZ06	106206	1999	8.596
Czech Republic	CZE	62	Jihov√Ωchod	CZ06	106206	2000	8.793
Czech Republic	CZE	62	Jihov√Ωchod	CZ06	106206	2001	8.743
Czech Republic	CZE	62	Jihov√Ωchod	CZ06	106206	2002	9.105
Czech Republic	CZE	62	Jihov√Ωchod	CZ06	106206	2003	9.1
Czech Republic	CZE	62	Jihov√Ωchod	CZ06	106206	2004	9.558
Czech Republic	CZE	62	Jihov√Ωchod	CZ06	106206	2005	9.96
Czech Republic	CZE	62	Jihov√Ωchod	CZ06	106206	2006	10.155
Czech Republic	CZE	62	Jihov√Ωchod	CZ06	106206	2007	10.793
Czech Republic	CZE	62	Jihov√Ωchod	CZ06	106206	2008	11.39
Czech Republic	CZE	62	Jihov√Ωchod	CZ06	106206	2009	11.178
Czech Republic	CZE	62	Jihov√Ωchod	CZ06	106206	2010	11.083
Czech Republic	CZE	62	Jihov√Ωchod	CZ06	106206	2011	10.552
Czech Republic	CZE	62	Jihov√Ωchod	CZ06	106206	2012	10.471
Czech Republic	CZE	62	Jihov√Ωchod	CZ06	106206	2013	10.463
Czech Republic	CZE	62	Jihov√Ωchod	CZ06	106206	2014	10.87
Czech Republic	CZE	62	Jihov√Ωchod	CZ06	106206	2015	10.893
Czech Republic	CZE	62	Jihov√Ωchod	CZ06	106206	2016	11.161
Czech Republic	CZE	62	Jihov√Ωchod	CZ06	106206	2017	11.386
Czech Republic	CZE	62	Jihov√Ωchod	CZ06	106206	2018	11.386
Czech Republic	CZE	62	Jihov√Ωchod	CZ06	106206	2019	11.263
Czech Republic	CZE	62	Stredn√≠ Morava	CZ07	106207	1990	12.46
Czech Republic	CZE	62	Stredn√≠ Morava	CZ07	106207	1991	12.361
Czech Republic	CZE	62	Stredn√≠ Morava	CZ07	106207	1992	11.669
Czech Republic	CZE	62	Stredn√≠ Morava	CZ07	106207	1993	11.57
Czech Republic	CZE	62	Stredn√≠ Morava	CZ07	106207	1994	10.185
Czech Republic	CZE	62	Stredn√≠ Morava	CZ07	106207	1995	9.196
Czech Republic	CZE	62	Stredn√≠ Morava	CZ07	106207	1996	8.702
Czech Republic	CZE	62	Stredn√≠ Morava	CZ07	106207	1997	8.702
Czech Republic	CZE	62	Stredn√≠ Morava	CZ07	106207	1998	8.702
Czech Republic	CZE	62	Stredn√≠ Morava	CZ07	106207	1999	8.603
Czech Republic	CZE	62	Stredn√≠ Morava	CZ07	106207	2000	8.801
Czech Republic	CZE	62	Stredn√≠ Morava	CZ07	106207	2001	8.949
Czech Republic	CZE	62	Stredn√≠ Morava	CZ07	106207	2002	8.978
Czech Republic	CZE	62	Stredn√≠ Morava	CZ07	106207	2003	9.089
Czech Republic	CZE	62	Stredn√≠ Morava	CZ07	106207	2004	9.24
Czech Republic	CZE	62	Stredn√≠ Morava	CZ07	106207	2005	9.854
Czech Republic	CZE	62	Stredn√≠ Morava	CZ07	106207	2006	10.001
Czech Republic	CZE	62	Stredn√≠ Morava	CZ07	106207	2007	10.784
Czech Republic	CZE	62	Stredn√≠ Morava	CZ07	106207	2008	11.079
Czech Republic	CZE	62	Stredn√≠ Morava	CZ07	106207	2009	10.918
Czech Republic	CZE	62	Stredn√≠ Morava	CZ07	106207	2010	10.829
Czech Republic	CZE	62	Stredn√≠ Morava	CZ07	106207	2011	9.935
Czech Republic	CZE	62	Stredn√≠ Morava	CZ07	106207	2012	9.824
Czech Republic	CZE	62	Stredn√≠ Morava	CZ07	106207	2013	10.039
Czech Republic	CZE	62	Stredn√≠ Morava	CZ07	106207	2014	10.08
Czech Republic	CZE	62	Stredn√≠ Morava	CZ07	106207	2015	10.444
Czech Republic	CZE	62	Stredn√≠ Morava	CZ07	106207	2016	10.706
Czech Republic	CZE	62	Stredn√≠ Morava	CZ07	106207	2017	10.878
Czech Republic	CZE	62	Stredn√≠ Morava	CZ07	106207	2018	10.893
Czech Republic	CZE	62	Stredn√≠ Morava	CZ07	106207	2019	10.382
Czech Republic	CZE	62	Moravskoslezsko	CZ08	106208	1990	12.736
Czech Republic	CZE	62	Moravskoslezsko	CZ08	106208	1991	12.635
Czech Republic	CZE	62	Moravskoslezsko	CZ08	106208	1992	11.927
Czech Republic	CZE	62	Moravskoslezsko	CZ08	106208	1993	11.826
Czech Republic	CZE	62	Moravskoslezsko	CZ08	106208	1994	10.411
Czech Republic	CZE	62	Moravskoslezsko	CZ08	106208	1995	9.4
Czech Republic	CZE	62	Moravskoslezsko	CZ08	106208	1996	8.895
Czech Republic	CZE	62	Moravskoslezsko	CZ08	106208	1997	8.895
Czech Republic	CZE	62	Moravskoslezsko	CZ08	106208	1998	8.895
Czech Republic	CZE	62	Moravskoslezsko	CZ08	106208	1999	8.794
Czech Republic	CZE	62	Moravskoslezsko	CZ08	106208	2000	8.996
Czech Republic	CZE	62	Moravskoslezsko	CZ08	106208	2001	9.106
Czech Republic	CZE	62	Moravskoslezsko	CZ08	106208	2002	9.237
Czech Republic	CZE	62	Moravskoslezsko	CZ08	106208	2003	9.446
Czech Republic	CZE	62	Moravskoslezsko	CZ08	106208	2004	9.697
Czech Republic	CZE	62	Moravskoslezsko	CZ08	106208	2005	10.021
Czech Republic	CZE	62	Moravskoslezsko	CZ08	106208	2006	10.202
Czech Republic	CZE	62	Moravskoslezsko	CZ08	106208	2007	11.031
Czech Republic	CZE	62	Moravskoslezsko	CZ08	106208	2008	11.063
Czech Republic	CZE	62	Moravskoslezsko	CZ08	106208	2009	10.913
Czech Republic	CZE	62	Moravskoslezsko	CZ08	106208	2010	10.893
Czech Republic	CZE	62	Moravskoslezsko	CZ08	106208	2011	9.896
Czech Republic	CZE	62	Moravskoslezsko	CZ08	106208	2012	9.871
Czech Republic	CZE	62	Moravskoslezsko	CZ08	106208	2013	9.864
Czech Republic	CZE	62	Moravskoslezsko	CZ08	106208	2014	10.178
Czech Republic	CZE	62	Moravskoslezsko	CZ08	106208	2015	10.157
Czech Republic	CZE	62	Moravskoslezsko	CZ08	106208	2016	10.428
Czech Republic	CZE	62	Moravskoslezsko	CZ08	106208	2017	10.476
Czech Republic	CZE	62	Moravskoslezsko	CZ08	106208	2018	10.771
Czech Republic	CZE	62	Moravskoslezsko	CZ08	106208	2019	10.545
Germany	DEU	86	Stuttgart	DE11	108601	1990	12.073
Germany	DEU	86	Stuttgart	DE11	108601	1991	11.011
Germany	DEU	86	Stuttgart	DE11	108601	1992	10.586
Germany	DEU	86	Stuttgart	DE11	108601	1993	10.372
Germany	DEU	86	Stuttgart	DE11	108601	1994	10.052
Germany	DEU	86	Stuttgart	DE11	108601	1995	9.944
Germany	DEU	86	Stuttgart	DE11	108601	1996	10.26
Germany	DEU	86	Stuttgart	DE11	108601	1997	10.469
Germany	DEU	86	Stuttgart	DE11	108601	1998	10.15
Germany	DEU	86	Stuttgart	DE11	108601	1999	9.937
Germany	DEU	86	Stuttgart	DE11	108601	2000	9.829
Germany	DEU	86	Stuttgart	DE11	108601	2001	9.394
Germany	DEU	86	Stuttgart	DE11	108601	2002	9.16
Germany	DEU	86	Stuttgart	DE11	108601	2003	9.085
Germany	DEU	86	Stuttgart	DE11	108601	2004	9.017
Germany	DEU	86	Stuttgart	DE11	108601	2005	8.667
Germany	DEU	86	Stuttgart	DE11	108601	2006	8.55
Germany	DEU	86	Stuttgart	DE11	108601	2007	8.514
Germany	DEU	86	Stuttgart	DE11	108601	2008	8.444
Germany	DEU	86	Stuttgart	DE11	108601	2009	8.169
Germany	DEU	86	Stuttgart	DE11	108601	2010	8.372
Germany	DEU	86	Stuttgart	DE11	108601	2011	8.348
Germany	DEU	86	Stuttgart	DE11	108601	2012	8.327
Germany	DEU	86	Stuttgart	DE11	108601	2013	8.508
Germany	DEU	86	Stuttgart	DE11	108601	2014	8.819
Germany	DEU	86	Stuttgart	DE11	108601	2015	9.245
Germany	DEU	86	Stuttgart	DE11	108601	2016	9.793
Germany	DEU	86	Stuttgart	DE11	108601	2017	9.759
Germany	DEU	86	Stuttgart	DE11	108601	2018	9.773
Germany	DEU	86	Stuttgart	DE11	108601	2019	9.794
Germany	DEU	86	Karlsruhe	DE12	108602	1990	11.647
Germany	DEU	86	Karlsruhe	DE12	108602	1991	10.623
Germany	DEU	86	Karlsruhe	DE12	108602	1992	10.212
Germany	DEU	86	Karlsruhe	DE12	108602	1993	10.006
Germany	DEU	86	Karlsruhe	DE12	108602	1994	9.698
Germany	DEU	86	Karlsruhe	DE12	108602	1995	9.594
Germany	DEU	86	Karlsruhe	DE12	108602	1996	9.898
Germany	DEU	86	Karlsruhe	DE12	108602	1997	10.1
Germany	DEU	86	Karlsruhe	DE12	108602	1998	9.792
Germany	DEU	86	Karlsruhe	DE12	108602	1999	9.586
Germany	DEU	86	Karlsruhe	DE12	108602	2000	9.482
Germany	DEU	86	Karlsruhe	DE12	108602	2001	8.97
Germany	DEU	86	Karlsruhe	DE12	108602	2002	8.83
Germany	DEU	86	Karlsruhe	DE12	108602	2003	8.645
Germany	DEU	86	Karlsruhe	DE12	108602	2004	8.738
Germany	DEU	86	Karlsruhe	DE12	108602	2005	8.385
Germany	DEU	86	Karlsruhe	DE12	108602	2006	8.242
Germany	DEU	86	Karlsruhe	DE12	108602	2007	8.28
Germany	DEU	86	Karlsruhe	DE12	108602	2008	8.268
Germany	DEU	86	Karlsruhe	DE12	108602	2009	8.079
Germany	DEU	86	Karlsruhe	DE12	108602	2010	8.197
Germany	DEU	86	Karlsruhe	DE12	108602	2011	8.243
Germany	DEU	86	Karlsruhe	DE12	108602	2012	8.273
Germany	DEU	86	Karlsruhe	DE12	108602	2013	8.432
Germany	DEU	86	Karlsruhe	DE12	108602	2014	8.757
Germany	DEU	86	Karlsruhe	DE12	108602	2015	9.011
Germany	DEU	86	Karlsruhe	DE12	108602	2016	9.574
Germany	DEU	86	Karlsruhe	DE12	108602	2017	9.421
Germany	DEU	86	Karlsruhe	DE12	108602	2018	9.52
Germany	DEU	86	Karlsruhe	DE12	108602	2019	9.472
Germany	DEU	86	Freiburg	DE13	108603	1990	12.015
Germany	DEU	86	Freiburg	DE13	108603	1991	10.958
Germany	DEU	86	Freiburg	DE13	108603	1992	10.535
Germany	DEU	86	Freiburg	DE13	108603	1993	10.322
Germany	DEU	86	Freiburg	DE13	108603	1994	10.004
Germany	DEU	86	Freiburg	DE13	108603	1995	9.897
Germany	DEU	86	Freiburg	DE13	108603	1996	10.21
Germany	DEU	86	Freiburg	DE13	108603	1997	10.419
Germany	DEU	86	Freiburg	DE13	108603	1998	10.101
Germany	DEU	86	Freiburg	DE13	108603	1999	9.889
Germany	DEU	86	Freiburg	DE13	108603	2000	9.782
Germany	DEU	86	Freiburg	DE13	108603	2001	9.173
Germany	DEU	86	Freiburg	DE13	108603	2002	9.053
Germany	DEU	86	Freiburg	DE13	108603	2003	8.758
Germany	DEU	86	Freiburg	DE13	108603	2004	8.706
Germany	DEU	86	Freiburg	DE13	108603	2005	8.57
Germany	DEU	86	Freiburg	DE13	108603	2006	8.278
Germany	DEU	86	Freiburg	DE13	108603	2007	8.433
Germany	DEU	86	Freiburg	DE13	108603	2008	8.376
Germany	DEU	86	Freiburg	DE13	108603	2009	8.163
Germany	DEU	86	Freiburg	DE13	108603	2010	8.226
Germany	DEU	86	Freiburg	DE13	108603	2011	8.183
Germany	DEU	86	Freiburg	DE13	108603	2012	8.266
Germany	DEU	86	Freiburg	DE13	108603	2013	8.396
Germany	DEU	86	Freiburg	DE13	108603	2014	8.638
Germany	DEU	86	Freiburg	DE13	108603	2015	8.896
Germany	DEU	86	Freiburg	DE13	108603	2016	9.672
Germany	DEU	86	Freiburg	DE13	108603	2017	9.506
Germany	DEU	86	Freiburg	DE13	108603	2018	9.683
Germany	DEU	86	Freiburg	DE13	108603	2019	9.682
Germany	DEU	86	T√ºbingen	DE14	108604	1990	12.579
Germany	DEU	86	T√ºbingen	DE14	108604	1991	11.473
Germany	DEU	86	T√ºbingen	DE14	108604	1992	11.03
Germany	DEU	86	T√ºbingen	DE14	108604	1993	10.807
Germany	DEU	86	T√ºbingen	DE14	108604	1994	10.474
Germany	DEU	86	T√ºbingen	DE14	108604	1995	10.362
Germany	DEU	86	T√ºbingen	DE14	108604	1996	10.69
Germany	DEU	86	T√ºbingen	DE14	108604	1997	10.908
Germany	DEU	86	T√ºbingen	DE14	108604	1998	10.576
Germany	DEU	86	T√ºbingen	DE14	108604	1999	10.353
Germany	DEU	86	T√ºbingen	DE14	108604	2000	10.241
Germany	DEU	86	T√ºbingen	DE14	108604	2001	9.898
Germany	DEU	86	T√ºbingen	DE14	108604	2002	9.501
Germany	DEU	86	T√ºbingen	DE14	108604	2003	9.377
Germany	DEU	86	T√ºbingen	DE14	108604	2004	9.204
Germany	DEU	86	T√ºbingen	DE14	108604	2005	8.827
Germany	DEU	86	T√ºbingen	DE14	108604	2006	8.707
Germany	DEU	86	T√ºbingen	DE14	108604	2007	8.698
Germany	DEU	86	T√ºbingen	DE14	108604	2008	8.581
Germany	DEU	86	T√ºbingen	DE14	108604	2009	8.386
Germany	DEU	86	T√ºbingen	DE14	108604	2010	8.476
Germany	DEU	86	T√ºbingen	DE14	108604	2011	8.496
Germany	DEU	86	T√ºbingen	DE14	108604	2012	8.451
Germany	DEU	86	T√ºbingen	DE14	108604	2013	8.562
Germany	DEU	86	T√ºbingen	DE14	108604	2014	8.907
Germany	DEU	86	T√ºbingen	DE14	108604	2015	9.083
Germany	DEU	86	T√ºbingen	DE14	108604	2016	9.776
Germany	DEU	86	T√ºbingen	DE14	108604	2017	9.89
Germany	DEU	86	T√ºbingen	DE14	108604	2018	9.878
Germany	DEU	86	T√ºbingen	DE14	108604	2019	9.93
Germany	DEU	86	Oberbayern	DE21	108605	1990	12.089
Germany	DEU	86	Oberbayern	DE21	108605	1991	11.027
Germany	DEU	86	Oberbayern	DE21	108605	1992	10.6
Germany	DEU	86	Oberbayern	DE21	108605	1993	10.386
Germany	DEU	86	Oberbayern	DE21	108605	1994	10.066
Germany	DEU	86	Oberbayern	DE21	108605	1995	9.958
Germany	DEU	86	Oberbayern	DE21	108605	1996	10.274
Germany	DEU	86	Oberbayern	DE21	108605	1997	10.484
Germany	DEU	86	Oberbayern	DE21	108605	1998	10.164
Germany	DEU	86	Oberbayern	DE21	108605	1999	9.95
Germany	DEU	86	Oberbayern	DE21	108605	2000	9.843
Germany	DEU	86	Oberbayern	DE21	108605	2001	9.482
Germany	DEU	86	Oberbayern	DE21	108605	2002	9.393
Germany	DEU	86	Oberbayern	DE21	108605	2003	9.215
Germany	DEU	86	Oberbayern	DE21	108605	2004	9.365
Germany	DEU	86	Oberbayern	DE21	108605	2005	8.968
Germany	DEU	86	Oberbayern	DE21	108605	2006	8.881
Germany	DEU	86	Oberbayern	DE21	108605	2007	9.103
Germany	DEU	86	Oberbayern	DE21	108605	2008	8.978
Germany	DEU	86	Oberbayern	DE21	108605	2009	8.814
Germany	DEU	86	Oberbayern	DE21	108605	2010	8.978
Germany	DEU	86	Oberbayern	DE21	108605	2011	9.046
Germany	DEU	86	Oberbayern	DE21	108605	2012	9.258
Germany	DEU	86	Oberbayern	DE21	108605	2013	9.396
Germany	DEU	86	Oberbayern	DE21	108605	2014	9.639
Germany	DEU	86	Oberbayern	DE21	108605	2015	9.74
Germany	DEU	86	Oberbayern	DE21	108605	2016	10.162
Germany	DEU	86	Oberbayern	DE21	108605	2017	10.031
Germany	DEU	86	Oberbayern	DE21	108605	2018	10.05
Germany	DEU	86	Oberbayern	DE21	108605	2019	9.84
Germany	DEU	86	Niederbayern	DE22	108606	1990	12.146
Germany	DEU	86	Niederbayern	DE22	108606	1991	11.079
Germany	DEU	86	Niederbayern	DE22	108606	1992	10.65
Germany	DEU	86	Niederbayern	DE22	108606	1993	10.435
Germany	DEU	86	Niederbayern	DE22	108606	1994	10.114
Germany	DEU	86	Niederbayern	DE22	108606	1995	10.005
Germany	DEU	86	Niederbayern	DE22	108606	1996	10.323
Germany	DEU	86	Niederbayern	DE22	108606	1997	10.533
Germany	DEU	86	Niederbayern	DE22	108606	1998	10.212
Germany	DEU	86	Niederbayern	DE22	108606	1999	9.997
Germany	DEU	86	Niederbayern	DE22	108606	2000	9.889
Germany	DEU	86	Niederbayern	DE22	108606	2001	9.158
Germany	DEU	86	Niederbayern	DE22	108606	2002	9.009
Germany	DEU	86	Niederbayern	DE22	108606	2003	8.79
Germany	DEU	86	Niederbayern	DE22	108606	2004	8.677
Germany	DEU	86	Niederbayern	DE22	108606	2005	8.297
Germany	DEU	86	Niederbayern	DE22	108606	2006	7.95
Germany	DEU	86	Niederbayern	DE22	108606	2007	7.907
Germany	DEU	86	Niederbayern	DE22	108606	2008	8.015
Germany	DEU	86	Niederbayern	DE22	108606	2009	7.628
Germany	DEU	86	Niederbayern	DE22	108606	2010	7.719
Germany	DEU	86	Niederbayern	DE22	108606	2011	7.709
Germany	DEU	86	Niederbayern	DE22	108606	2012	7.873
Germany	DEU	86	Niederbayern	DE22	108606	2013	7.918
Germany	DEU	86	Niederbayern	DE22	108606	2014	8.156
Germany	DEU	86	Niederbayern	DE22	108606	2015	8.435
Germany	DEU	86	Niederbayern	DE22	108606	2016	8.827
Germany	DEU	86	Niederbayern	DE22	108606	2017	8.864
Germany	DEU	86	Niederbayern	DE22	108606	2018	8.831
Germany	DEU	86	Niederbayern	DE22	108606	2019	9.072
Germany	DEU	86	Oberpfalz	DE23	108607	1990	11.465
Germany	DEU	86	Oberpfalz	DE23	108607	1991	10.457
Germany	DEU	86	Oberpfalz	DE23	108607	1992	10.052
Germany	DEU	86	Oberpfalz	DE23	108607	1993	9.849
Germany	DEU	86	Oberpfalz	DE23	108607	1994	9.546
Germany	DEU	86	Oberpfalz	DE23	108607	1995	9.444
Germany	DEU	86	Oberpfalz	DE23	108607	1996	9.743
Germany	DEU	86	Oberpfalz	DE23	108607	1997	9.942
Germany	DEU	86	Oberpfalz	DE23	108607	1998	9.639
Germany	DEU	86	Oberpfalz	DE23	108607	1999	9.436
Germany	DEU	86	Oberpfalz	DE23	108607	2000	9.334
Germany	DEU	86	Oberpfalz	DE23	108607	2001	9.096
Germany	DEU	86	Oberpfalz	DE23	108607	2002	8.405
Germany	DEU	86	Oberpfalz	DE23	108607	2003	8.31
Germany	DEU	86	Oberpfalz	DE23	108607	2004	8.266
Germany	DEU	86	Oberpfalz	DE23	108607	2005	7.869
Germany	DEU	86	Oberpfalz	DE23	108607	2006	7.726
Germany	DEU	86	Oberpfalz	DE23	108607	2007	7.561
Germany	DEU	86	Oberpfalz	DE23	108607	2008	7.624
Germany	DEU	86	Oberpfalz	DE23	108607	2009	7.444
Germany	DEU	86	Oberpfalz	DE23	108607	2010	7.593
Germany	DEU	86	Oberpfalz	DE23	108607	2011	7.404
Germany	DEU	86	Oberpfalz	DE23	108607	2012	7.718
Germany	DEU	86	Oberpfalz	DE23	108607	2013	7.737
Germany	DEU	86	Oberpfalz	DE23	108607	2014	8.054
Germany	DEU	86	Oberpfalz	DE23	108607	2015	8.335
Germany	DEU	86	Oberpfalz	DE23	108607	2016	8.576
Germany	DEU	86	Oberpfalz	DE23	108607	2017	8.67
Germany	DEU	86	Oberpfalz	DE23	108607	2018	9.05
Germany	DEU	86	Oberpfalz	DE23	108607	2019	9.27
Germany	DEU	86	Oberfranken	DE24	108608	1990	10.932
Germany	DEU	86	Oberfranken	DE24	108608	1991	9.971
Germany	DEU	86	Oberfranken	DE24	108608	1992	9.586
Germany	DEU	86	Oberfranken	DE24	108608	1993	9.392
Germany	DEU	86	Oberfranken	DE24	108608	1994	9.103
Germany	DEU	86	Oberfranken	DE24	108608	1995	9.005
Germany	DEU	86	Oberfranken	DE24	108608	1996	9.29
Germany	DEU	86	Oberfranken	DE24	108608	1997	9.48
Germany	DEU	86	Oberfranken	DE24	108608	1998	9.191
Germany	DEU	86	Oberfranken	DE24	108608	1999	8.998
Germany	DEU	86	Oberfranken	DE24	108608	2000	8.9
Germany	DEU	86	Oberfranken	DE24	108608	2001	8.331
Germany	DEU	86	Oberfranken	DE24	108608	2002	8.113
Germany	DEU	86	Oberfranken	DE24	108608	2003	7.806
Germany	DEU	86	Oberfranken	DE24	108608	2004	7.625
Germany	DEU	86	Oberfranken	DE24	108608	2005	7.233
Germany	DEU	86	Oberfranken	DE24	108608	2006	7.157
Germany	DEU	86	Oberfranken	DE24	108608	2007	7.141
Germany	DEU	86	Oberfranken	DE24	108608	2008	7.212
Germany	DEU	86	Oberfranken	DE24	108608	2009	6.826
Germany	DEU	86	Oberfranken	DE24	108608	2010	7.042
Germany	DEU	86	Oberfranken	DE24	108608	2011	7.029
Germany	DEU	86	Oberfranken	DE24	108608	2012	7.067
Germany	DEU	86	Oberfranken	DE24	108608	2013	7.063
Germany	DEU	86	Oberfranken	DE24	108608	2014	7.34
Germany	DEU	86	Oberfranken	DE24	108608	2015	7.45
Germany	DEU	86	Oberfranken	DE24	108608	2016	7.984
Germany	DEU	86	Oberfranken	DE24	108608	2017	8.103
Germany	DEU	86	Oberfranken	DE24	108608	2018	8.024
Germany	DEU	86	Oberfranken	DE24	108608	2019	8.238
Germany	DEU	86	Mittelfranken	DE25	108609	1990	11.475
Germany	DEU	86	Mittelfranken	DE25	108609	1991	10.466
Germany	DEU	86	Mittelfranken	DE25	108609	1992	10.062
Germany	DEU	86	Mittelfranken	DE25	108609	1993	9.858
Germany	DEU	86	Mittelfranken	DE25	108609	1994	9.555
Germany	DEU	86	Mittelfranken	DE25	108609	1995	9.452
Germany	DEU	86	Mittelfranken	DE25	108609	1996	9.752
Germany	DEU	86	Mittelfranken	DE25	108609	1997	9.951
Germany	DEU	86	Mittelfranken	DE25	108609	1998	9.647
Germany	DEU	86	Mittelfranken	DE25	108609	1999	9.445
Germany	DEU	86	Mittelfranken	DE25	108609	2000	9.342
Germany	DEU	86	Mittelfranken	DE25	108609	2001	8.974
Germany	DEU	86	Mittelfranken	DE25	108609	2002	8.73
Germany	DEU	86	Mittelfranken	DE25	108609	2003	8.55
Germany	DEU	86	Mittelfranken	DE25	108609	2004	8.472
Germany	DEU	86	Mittelfranken	DE25	108609	2005	8.137
Germany	DEU	86	Mittelfranken	DE25	108609	2006	7.999
Germany	DEU	86	Mittelfranken	DE25	108609	2007	8.247
Germany	DEU	86	Mittelfranken	DE25	108609	2008	8.179
Germany	DEU	86	Mittelfranken	DE25	108609	2009	7.985
Germany	DEU	86	Mittelfranken	DE25	108609	2010	8.157
Germany	DEU	86	Mittelfranken	DE25	108609	2011	8.183
Germany	DEU	86	Mittelfranken	DE25	108609	2012	8.447
Germany	DEU	86	Mittelfranken	DE25	108609	2013	8.706
Germany	DEU	86	Mittelfranken	DE25	108609	2014	8.916
Germany	DEU	86	Mittelfranken	DE25	108609	2015	9.161
Germany	DEU	86	Mittelfranken	DE25	108609	2016	9.901
Germany	DEU	86	Mittelfranken	DE25	108609	2017	9.745
Germany	DEU	86	Mittelfranken	DE25	108609	2018	9.737
Germany	DEU	86	Mittelfranken	DE25	108609	2019	9.672
Germany	DEU	86	Unterfranken	DE26	108610	1990	11.29
Germany	DEU	86	Unterfranken	DE26	108610	1991	10.298
Germany	DEU	86	Unterfranken	DE26	108610	1992	9.9
Germany	DEU	86	Unterfranken	DE26	108610	1993	9.7
Germany	DEU	86	Unterfranken	DE26	108610	1994	9.401
Germany	DEU	86	Unterfranken	DE26	108610	1995	9.3
Germany	DEU	86	Unterfranken	DE26	108610	1996	9.595
Germany	DEU	86	Unterfranken	DE26	108610	1997	9.791
Germany	DEU	86	Unterfranken	DE26	108610	1998	9.492
Germany	DEU	86	Unterfranken	DE26	108610	1999	9.293
Germany	DEU	86	Unterfranken	DE26	108610	2000	9.192
Germany	DEU	86	Unterfranken	DE26	108610	2001	8.811
Germany	DEU	86	Unterfranken	DE26	108610	2002	8.495
Germany	DEU	86	Unterfranken	DE26	108610	2003	8.423
Germany	DEU	86	Unterfranken	DE26	108610	2004	8.345
Germany	DEU	86	Unterfranken	DE26	108610	2005	7.85
Germany	DEU	86	Unterfranken	DE26	108610	2006	7.675
Germany	DEU	86	Unterfranken	DE26	108610	2007	7.521
Germany	DEU	86	Unterfranken	DE26	108610	2008	7.539
Germany	DEU	86	Unterfranken	DE26	108610	2009	7.315
Germany	DEU	86	Unterfranken	DE26	108610	2010	7.374
Germany	DEU	86	Unterfranken	DE26	108610	2011	7.522
Germany	DEU	86	Unterfranken	DE26	108610	2012	7.585
Germany	DEU	86	Unterfranken	DE26	108610	2013	7.809
[truncated: 72,156 more rows]
